# Supplementary material for: Asymmetric conformations of cleaved HIV-1 envelope glycoprotein trimers in styrene-maleic acid lipid nanoparticles
Source: Commun Biol. 2023 May 18;6:535. doi: 10.1038/s42003-023-04916-w (PMC10195785; doi:10.1038/s42003-023-04916-w)
Supplement: Supplementary file 4 — Supplementary Data [file 42003_2023_4916_MOESM4_ESM.xlsx]

## Sheet: Fig 1d,f
**For clarity, the Chain names were modified to (A,B), (C,D), (E,F) in the final model and final manucript. Here we use their original names to show the correlation data: (B,G), (C,E), (F,I).
AE2 Symmetric CC				AE2 Asymmetric CC				AD8 Symmetric CC				AD8 Asymmetric CC
B,	520,	LEU,	0.570502	B,	520,	LEU,	0.568908	C,	33,	LYS,	0.524295	B,	520,	LEU,	0.467432
B,	521,	GLY,	0.533899	B,	521,	GLY,	0.535108	C,	34,	LEU,	0.512557	B,	521,	GLY,	0.492759
B,	522,	PHE,	0.579036	B,	522,	PHE,	0.579634	C,	35,	TRP,	0.359822	B,	522,	PHE,	0.533765
B,	523,	LEU,	0.601536	B,	523,	LEU,	0.602831	C,	36,	VAL,	0.358474	B,	523,	LEU,	0.636964
B,	524,	GLY,	0.750498	B,	524,	GLY,	0.750365	C,	37,	THR,	0.265872	B,	524,	GLY,	0.70039
B,	525,	ALA,	0.793077	B,	525,	ALA,	0.790745	C,	38,	VAL,	0.448818	B,	525,	ALA,	0.758621
B,	526,	ALA,	0.88677	B,	526,	ALA,	0.883395	C,	39,	TYR,	0.30048	B,	526,	ALA,	0.84823
B,	527,	GLY,	0.877469	B,	527,	GLY,	0.875574	C,	40,	TYR,	0.269817	B,	527,	GLY,	0.863639
B,	528,	SER,	0.853265	B,	528,	SER,	0.853277	C,	41,	GLY,	0.0235733	B,	528,	SER,	0.763587
B,	529,	THR,	0.848201	B,	529,	THR,	0.84817	C,	42,	VAL,	0.121079	B,	529,	THR,	0.864815
B,	530,	MET,	0.786974	B,	530,	MET,	0.785606	C,	43,	PRO,	-0.0574087	B,	530,	MET,	0.787039
B,	531,	GLY,	0.796675	B,	531,	GLY,	0.796683	C,	44,	VAL,	0.195375	B,	531,	GLY,	0.756451
B,	532,	ALA,	0.837871	B,	532,	ALA,	0.837422	C,	45,	TRP,	0.306448	B,	532,	ALA,	0.830168
B,	533,	ALA,	0.794574	B,	533,	ALA,	0.794628	C,	46,	LYS,	0.452045	B,	533,	ALA,	0.700187
B,	534,	SER,	0.802223	B,	534,	SER,	0.807202	C,	47,	GLU,	0.39745	B,	534,	SER,	0.741539
B,	535,	ILE,	0.728223	B,	535,	ILE,	0.755986	C,	48,	ALA,	0.190455	B,	535,	ILE,	0.807917
B,	536,	THR,	0.75988	B,	536,	THR,	0.799132	C,	49,	THR,	0.379859	B,	536,	THR,	0.721841
B,	537,	LEU,	0.840054	B,	537,	LEU,	0.848268	C,	50,	THR,	0.366572	B,	537,	LEU,	0.745291
B,	538,	THR,	0.812728	B,	538,	THR,	0.810004	C,	51,	THR,	0.512786	B,	538,	THR,	0.765667
B,	539,	VAL,	0.831286	B,	539,	VAL,	0.833111	C,	52,	LEU,	0.565244	B,	539,	VAL,	0.801065
B,	540,	GLN,	0.833834	B,	540,	GLN,	0.852587	C,	53,	PHE,	0.572176	B,	540,	GLN,	0.800816
B,	541,	ALA,	0.727341	B,	541,	ALA,	0.720433	C,	54,	CYS,	0.430345	B,	541,	ALA,	0.749673
B,	542,	ARG,	0.761679	B,	542,	ARG,	0.754631	C,	55,	ALA,	0.496818	B,	542,	ARG,	0.73386
B,	543,	LEU,	0.774993	B,	543,	LEU,	0.850023	C,	56,	SER,	0.528403	B,	543,	LEU,	0.820708
B,	544,	LEU,	0.822054	B,	544,	LEU,	0.822938	C,	57,	ASP,	0.530589	B,	544,	LEU,	0.787279
B,	545,	LEU,	0.750408	B,	545,	LEU,	0.749398	C,	58,	ALA,	0.412071	B,	545,	LEU,	0.735322
B,	546,	SER,	0.747792	B,	546,	SER,	0.812536	C,	59,	LYS,	0.423542	B,	546,	SER,	0.720394
B,	547,	GLY,	0.784639	B,	547,	GLY,	0.820375	C,	60,	ALA,	0.304396	B,	547,	GLY,	0.775986
B,	548,	ILE,	0.739436	B,	548,	ILE,	0.737898	C,	61,	TYR,	0.205303	B,	548,	ILE,	0.714539
B,	549,	VAL,	0.782471	B,	549,	VAL,	0.780975	C,	62,	ASP,	0.381315	B,	549,	VAL,	0.755871
B,	550,	GLN,	0.624988	B,	550,	GLN,	0.768832	C,	63,	THR,	0.526512	B,	550,	GLN,	0.744228
B,	551,	GLN,	0.823368	B,	551,	GLN,	0.826559	C,	64,	GLU,	0.485501	B,	551,	GLN,	0.853681
B,	552,	GLN,	0.84439	B,	552,	GLN,	0.842755	C,	65,	VAL,	0.604204	B,	552,	GLN,	0.822649
B,	553,	ASN,	0.838608	B,	553,	ASN,	0.84849	C,	66,	HIS,	0.478009	B,	553,	ASN,	0.843015
B,	554,	ASN,	0.63851	B,	554,	ASN,	0.771648	C,	67,	ASN,	0.538377	B,	554,	ASN,	0.846214
B,	555,	LEU,	0.865359	B,	555,	LEU,	0.86283	C,	68,	VAL,	0.452939	B,	555,	LEU,	0.858834
B,	556,	LEU,	0.84646	B,	556,	LEU,	0.844765	C,	69,	TRP,	0.334418	B,	556,	LEU,	0.812651
B,	557,	LYS,	0.785969	B,	557,	LYS,	0.836457	C,	70,	ALA,	0.438721	B,	557,	ARG,	0.800486
B,	558,	ALA,	0.870282	B,	558,	ALA,	0.876085	C,	71,	THR,	0.442649	B,	558,	ALA,	0.781265
B,	559,	ILE,	0.823436	B,	559,	ILE,	0.823688	C,	72,	HIS,	0.606377	B,	559,	ILE,	0.686432
B,	560,	GLU,	0.806372	B,	560,	GLU,	0.80589	C,	73,	ALA,	0.311316	B,	560,	GLU,	0.770129
B,	561,	ALA,	0.740698	B,	561,	ALA,	0.810349	C,	74,	CYS,	0.294605	B,	561,	ALA,	0.819072
B,	562,	GLN,	0.69906	B,	562,	GLN,	0.81371	C,	75,	VAL,	0.463024	B,	562,	GLN,	0.765732
B,	563,	GLN,	0.751031	B,	563,	GLN,	0.769854	C,	76,	PRO,	0.4161	B,	563,	GLN,	0.729687
B,	564,	HIS,	0.652212	B,	564,	HIS,	0.728821	C,	77,	THR,	0.372532	B,	564,	HIS,	0.730223
B,	565,	LEU,	0.684835	B,	565,	LEU,	0.687687	C,	78,	ASP,	0.434362	B,	565,	LEU,	0.762832
B,	566,	LEU,	0.501422	B,	566,	LEU,	0.49936	C,	79,	PRO,	0.386799	B,	566,	LEU,	0.567296
B,	567,	LYS,	0.629556	B,	567,	LYS,	0.630119	C,	80,	ASN,	0.406702	B,	567,	GLN,	0.816861
B,	568,	LEU,	0.589218	B,	568,	LEU,	0.619882	C,	81,	PRO,	0.422859	B,	568,	LEU,	0.783284
B,	569,	THR,	0.853779	B,	569,	THR,	0.85357	C,	82,	GLN,	0.252225	B,	569,	THR,	0.885702
B,	570,	VAL,	0.862229	B,	570,	VAL,	0.861831	C,	83,	GLU,	0.301564	B,	570,	VAL,	0.863492
B,	571,	TRP,	0.831791	B,	571,	TRP,	0.832047	C,	84,	VAL,	0.1366	B,	571,	TRP,	0.845352
B,	572,	GLY,	0.901574	B,	572,	GLY,	0.90091	C,	85,	VAL,	0.184603	B,	572,	GLY,	0.925874
B,	573,	ILE,	0.896599	B,	573,	ILE,	0.89015	C,	86,	LEU,	0.142672	B,	573,	ILE,	0.877767
B,	574,	LYS,	0.853648	B,	574,	LYS,	0.845319	C,	87,	GLU,	0.120911	B,	574,	LYS,	0.865601
B,	575,	GLN,	0.852867	B,	575,	GLN,	0.851879	C,	88,	ASN,	0.241272	B,	575,	GLN,	0.908357
B,	576,	LEU,	0.933342	B,	576,	LEU,	0.936425	C,	89,	VAL,	0.19091	B,	576,	LEU,	0.934774
B,	577,	GLN,	0.880379	B,	577,	GLN,	0.877623	C,	90,	THR,	0.311217	B,	577,	GLN,	0.897617
B,	578,	ALA,	0.945081	B,	578,	ALA,	0.947164	C,	91,	GLU,	0.215751	B,	578,	ALA,	0.934409
B,	579,	ARG,	0.873145	B,	579,	ARG,	0.877413	C,	92,	ASN,	0.375573	B,	579,	ARG,	0.889911
B,	580,	VAL,	0.959722	B,	580,	VAL,	0.963543	C,	93,	PHE,	0.159101	B,	580,	VAL,	0.908461
B,	581,	LEU,	0.918108	B,	581,	LEU,	0.918903	C,	94,	ASN,	0.484297	B,	581,	LEU,	0.879656
B,	582,	THR,	0.932088	B,	582,	THR,	0.932269	C,	95,	MET,	0.21302	B,	582,	ALA,	0.923846
B,	583,	VAL,	0.947853	B,	583,	VAL,	0.944393	C,	96,	TRP,	0.455921	B,	583,	VAL,	0.908624
B,	584,	GLU,	0.892282	B,	584,	GLU,	0.89491	C,	97,	LYS,	0.655495	B,	584,	GLU,	0.852133
B,	585,	ARG,	0.89581	B,	585,	ARG,	0.906346	C,	98,	ASN,	0.473146	B,	585,	ARG,	0.832298
B,	586,	TYR,	0.906391	B,	586,	TYR,	0.906811	C,	99,	ASN,	0.551745	B,	586,	TYR,	0.84365
B,	587,	LEU,	0.929147	B,	587,	LEU,	0.93395	C,	100,	MET,	0.401693	B,	587,	LEU,	0.902012
B,	588,	ARG,	0.860299	B,	588,	ARG,	0.841875	C,	101,	VAL,	0.405737	B,	588,	ARG,	0.788327
B,	589,	ASP,	0.897757	B,	589,	ASP,	0.898252	C,	102,	GLU,	0.556741	B,	589,	ASP,	0.80413
B,	590,	GLN,	0.925337	B,	590,	GLN,	0.920851	C,	103,	GLN,	0.505837	B,	590,	GLN,	0.863988
B,	591,	GLN,	0.898305	B,	591,	GLN,	0.902625	C,	104,	MET,	0.298041	B,	591,	GLN,	0.838059
B,	592,	LEU,	0.865171	B,	592,	LEU,	0.879147	C,	105,	HIS,	0.398686	B,	592,	LEU,	0.850684
B,	593,	LEU,	0.885198	B,	593,	LEU,	0.886675	C,	106,	GLU,	0.579789	B,	593,	LEU,	0.81114
B,	594,	GLY,	0.907304	B,	594,	GLY,	0.907663	C,	107,	ASP,	0.503082	B,	594,	GLY,	0.872128
B,	595,	ILE,	0.878736	B,	595,	ILE,	0.906154	C,	108,	ILE,	0.525891	B,	595,	ILE,	0.848625
B,	596,	TRP,	0.768569	B,	596,	TRP,	0.769201	C,	109,	ILE,	0.577171	B,	596,	TRP,	0.766789
B,	597,	GLY,	0.858303	B,	597,	GLY,	0.851417	C,	110,	SER,	0.704612	B,	597,	GLY,	0.768308
B,	598,	CYS,	0.670463	B,	598,	CYS,	0.66957	C,	111,	LEU,	0.542418	B,	598,	CYS,	0.670287
B,	599,	SER,	0.857244	B,	599,	SER,	0.850861	C,	112,	TRP,	0.514258	B,	599,	SER,	0.801307
B,	600,	GLY,	0.737018	B,	600,	GLY,	0.742236	C,	113,	ASP,	0.670371	B,	600,	GLY,	0.795303
B,	601,	LYS,	0.581204	B,	601,	LYS,	0.658861	C,	114,	GLN,	0.651556	B,	601,	LYS,	0.763059
B,	602,	LEU,	0.811926	B,	602,	LEU,	0.810954	C,	115,	SER,	0.498654	B,	602,	LEU,	0.745995
B,	603,	ILE,	0.826876	B,	603,	ILE,	0.83088	C,	116,	LEU,	0.575091	B,	603,	ILE,	0.737695
B,	604,	CYS,	0.711836	B,	604,	CYS,	0.713259	C,	117,	LYS,	0.760059	B,	604,	CYS,	0.678635
B,	605,	THR,	0.887068	B,	605,	THR,	0.891238	C,	118,	PRO,	0.742459	B,	605,	THR,	0.807201
B,	606,	THR,	0.898129	B,	606,	THR,	0.90254	C,	119,	CYS,	0.631907	B,	606,	THR,	0.803924
B,	607,	ALA,	0.83356	B,	607,	ALA,	0.835507	C,	120,	VAL,	0.713841	B,	607,	ALA,	0.828936
B,	608,	VAL,	0.85979	B,	608,	VAL,	0.862326	C,	121,	LYS,	0.655082	B,	608,	VAL,	0.858855
B,	609,	PRO,	0.911343	B,	609,	PRO,	0.912426	C,	122,	LEU,	0.567573	B,	609,	PRO,	0.865832
B,	610,	TRP,	0.68429	B,	610,	TRP,	0.684635	C,	123,	THR,	0.619884	B,	610,	TRP,	0.741329
B,	611,	ASN,	0.684279	B,	611,	ASN,	0.683916	C,	124,	PRO,	0.611567	B,	611,	ASN,	0.754567
B,	612,	ALA,	0.884674	B,	612,	ALA,	0.884559	C,	125,	LEU,	0.613669	B,	612,	ALA,	0.835463
B,	613,	SER,	0.862911	B,	613,	SER,	0.863974	C,	126,	CYS,	0.618501	B,	613,	SER,	0.795726
B,	614,	TRP,	0.814522	B,	614,	TRP,	0.815214	C,	127,	VAL,	0.525744	B,	614,	TRP,	0.733589
B,	615,	SER,	0.769856	B,	615,	SER,	0.770165	C,	128,	THR,	0.553673	B,	615,	SER,	0.823069
B,	616,	ASN,	0.569458	B,	616,	ASN,	0.569793	C,	129,	LEU,	0.40184	B,	616,	ASN,	0.807247
B,	617,	LYS,	0.624274	B,	617,	LYS,	0.624192	C,	130,	ASN,	0.446354	B,	617,	LYS,	0.812314
B,	618,	THR,	0.862408	B,	618,	THR,	0.86181	C,	131,	CYS,	0.234678	B,	618,	THR,	0.839318
B,	619,	LEU,	0.816942	B,	619,	LEU,	0.81653	C,	132,	THR,	0.55825	B,	619,	LEU,	0.843948
B,	620,	ASP,	0.925835	B,	620,	ASP,	0.925827	C,	133,	ASP,	0.517022	B,	620,	ASP,	0.875302
B,	621,	MET,	0.819846	B,	621,	MET,	0.821043	C,	134,	LEU,	0.1269	B,	621,	MET,	0.820656
B,	622,	ILE,	0.832122	B,	622,	ILE,	0.833479	C,	135,	ARG,	0.238141	B,	622,	ILE,	0.828372
B,	623,	TRP,	0.826389	B,	623,	TRP,	0.82594	C,	136,	ASN,	0.22493	B,	623,	TRP,	0.828388
B,	624,	ASN,	0.876041	B,	624,	ASN,	0.875288	C,	137,	VAL,	0.203895	B,	624,	ASN,	0.897321
B,	625,	ASN,	0.480017	B,	625,	ASN,	0.480646	C,	138,	THR,	-0.0465602	B,	625,	ASN,	0.864458
B,	626,	MET,	0.812062	B,	626,	MET,	0.813591	C,	139,	ASN,	0.106342	B,	626,	MET,	0.789436
B,	627,	THR,	0.902531	B,	627,	THR,	0.901657	C,	140,	ILE,	0.0830064	B,	627,	THR,	0.807385
B,	628,	TRP,	0.856976	B,	628,	TRP,	0.857207	C,	144,	SER,	0.0162733	B,	628,	TRP,	0.772606
B,	629,	MET,	0.872629	B,	629,	MET,	0.873657	C,	145,	GLU,	0.323679	B,	629,	MET,	0.845731
B,	630,	GLU,	0.901524	B,	630,	GLU,	0.901627	C,	146,	GLY,	0.028678	B,	630,	GLU,	0.812852
B,	631,	TRP,	0.774034	B,	631,	TRP,	0.773784	C,	150,	MET,	0.335415	B,	631,	TRP,	0.757635
B,	632,	GLU,	0.860961	B,	632,	GLU,	0.861425	C,	151,	ARG,	0.280581	B,	632,	GLU,	0.819097
B,	633,	LYS,	0.857017	B,	633,	LYS,	0.856628	C,	152,	GLY,	0.0390429	B,	633,	ARG,	0.822583
B,	634,	GLU,	0.856657	B,	634,	GLU,	0.855821	C,	153,	GLU,	0.242806	B,	634,	GLU,	0.764872
B,	635,	ILE,	0.890355	B,	635,	ILE,	0.889395	C,	154,	ILE,	0.240106	B,	635,	ILE,	0.770738
B,	636,	ASP,	0.839278	B,	636,	ASP,	0.838638	C,	155,	LYS,	0.323644	B,	636,	ASP,	0.847118
B,	637,	ASN,	0.699566	B,	637,	ASN,	0.698217	C,	156,	ASN,	0.302209	B,	637,	ASN,	0.783646
B,	638,	TYR,	0.864672	B,	638,	TYR,	0.865335	C,	157,	CYS,	0.307186	B,	638,	TYR,	0.758522
B,	639,	THR,	0.878855	B,	639,	THR,	0.878635	C,	158,	SER,	0.319321	B,	639,	THR,	0.804387
B,	640,	GLY,	0.920681	B,	640,	GLY,	0.920619	C,	159,	PHE,	0.458242	B,	640,	GLY,	0.869867
B,	641,	LEU,	0.922784	B,	641,	LEU,	0.922279	C,	160,	ASN,	0.481413	B,	641,	LEU,	0.882247
B,	642,	ILE,	0.923926	B,	642,	ILE,	0.924509	C,	161,	ILE,	0.552841	B,	642,	ILE,	0.847023
B,	643,	TYR,	0.859171	B,	643,	TYR,	0.857403	C,	162,	THR,	0.724043	B,	643,	TYR,	0.809196
B,	644,	THR,	0.90214	B,	644,	THR,	0.910443	C,	163,	THR,	0.61094	B,	644,	THR,	0.920659
B,	645,	LEU,	0.89179	B,	645,	LEU,	0.891641	C,	164,	SER,	0.396745	B,	645,	LEU,	0.902421
B,	646,	ILE,	0.911791	B,	646,	ILE,	0.912671	C,	165,	ILE,	0.466109	B,	646,	ILE,	0.887973
B,	647,	GLU,	0.797545	B,	647,	GLU,	0.84726	C,	166,	ARG,	0.617016	B,	647,	GLU,	0.86009
B,	648,	GLU,	0.88328	B,	648,	GLU,	0.857468	C,	167,	ASP,	0.477539	B,	648,	GLU,	0.869776
B,	649,	SER,	0.830623	B,	649,	SER,	0.829575	C,	168,	LYS,	0.467801	B,	649,	SER,	0.883742
B,	650,	GLN,	0.79985	B,	650,	GLN,	0.802503	C,	169,	VAL,	0.655774	B,	650,	GLN,	0.841258
B,	651,	ASN,	0.830906	B,	651,	ASN,	0.843238	C,	170,	LYS,	0.66766	B,	651,	ASN,	0.785305
B,	652,	GLN,	0.693331	B,	652,	GLN,	0.762695	C,	171,	LYS,	0.53079	B,	652,	GLN,	0.846697
B,	653,	GLN,	0.825427	B,	653,	GLN,	0.825418	C,	172,	ASP,	0.453354	B,	653,	GLN,	0.786801
B,	654,	GLU,	0.84054	B,	654,	GLU,	0.843485	C,	173,	TYR,	0.393221	B,	654,	GLU,	0.761825
B,	655,	LYS,	0.717649	B,	655,	LYS,	0.805157	C,	174,	ALA,	0.575521	B,	655,	LYS,	0.724069
B,	656,	ASN,	0.805177	B,	656,	ASN,	0.80301	C,	175,	LEU,	0.463948	B,	656,	ASN,	0.76688
B,	657,	GLU,	0.811323	B,	657,	GLU,	0.812433	C,	176,	PHE,	0.411169	B,	657,	GLU,	0.711471
B,	658,	LYS,	0.866939	B,	658,	LYS,	0.849162	C,	177,	TYR,	0.277421	B,	1611,	NAG,	0.613177
B,	659,	GLU,	0.753495	B,	659,	GLU,	0.752151	C,	178,	ARG,	0.494229	B,	1612,	NAG,	0.544562
B,	660,	LEU,	0.788968	B,	660,	LEU,	0.789522	C,	179,	LEU,	0.430303	B,	1616,	NAG,	0.611684
B,	661,	LEU,	0.751164	B,	661,	LEU,	0.752711	C,	180,	ASP,	0.375096	B,	1625,	NAG,	0.637386
B,	662,	GLU,	0.661445	B,	662,	GLU,	0.75459	C,	181,	VAL,	0.311356	B,	1637,	NAG,	0.71826
B,	663,	LEU,	0.683408	B,	663,	LEU,	0.750498	C,	182,	VAL,	0.428921	C,	33,	LYS,	0.71422
B,	664,	ASP,	0.510689	B,	664,	ASP,	0.514678	C,	183,	PRO,	0.555385	C,	34,	LEU,	0.746757
B,	1611,	NAG,	0.600631	B,	1611,	NAG,	0.601436	C,	184,	ILE,	0.329081	C,	35,	TRP,	0.753704
B,	1612,	NAG,	0.548839	B,	1612,	NAG,	0.54894	C,	185,	ASP,	0.604816	C,	36,	VAL,	0.722762
B,	1613,	BMA,	0.448788	B,	1613,	BMA,	0.450141	C,	186,	ASN,	0.527563	C,	37,	THR,	0.737188
B,	1616,	NAG,	0.363607	B,	1616,	NAG,	0.363806	C,	187,	ASP,	0.493631	C,	38,	VAL,	0.77978
B,	1617,	NAG,	0.351084	B,	1617,	NAG,	0.352331	C,	188,	ASN,	0.415135	C,	39,	TYR,	0.768403
B,	1618,	FUC,	0.478111	B,	1618,	FUC,	0.476852	C,	189,	THR,	0.48926	C,	40,	TYR,	0.736343
B,	1625,	NAG,	0.206472	B,	1625,	NAG,	0.206643	C,	190,	SER,	0.585003	C,	41,	GLY,	0.828163
B,	1626,	NAG,	0.390772	B,	1626,	NAG,	0.390529	C,	191,	TYR,	0.4677	C,	42,	VAL,	0.869074
B,	1627,	FUC,	0.454484	B,	1627,	FUC,	0.454753	C,	192,	ARG,	0.245551	C,	43,	PRO,	0.883556
B,	1637,	NAG,	0.597642	B,	1637,	NAG,	0.598058	C,	193,	LEU,	0.39618	C,	44,	VAL,	0.892097
B,	1638,	NAG,	0.512915	B,	1638,	NAG,	0.51273	C,	194,	ILE,	0.451426	C,	45,	TRP,	0.883045
B,	1639,	BMA,	0.296994	B,	1639,	BMA,	0.297877	C,	195,	ASN,	0.527652	C,	46,	LYS,	0.876669
G,	32,	GLU,	0.809012	C,	33,	LYS,	0.740797	C,	196,	CYS,	0.498189	C,	47,	GLU,	0.85477
G,	33,	LYS,	0.859336	C,	34,	LEU,	0.832416	C,	197,	ASN,	0.505104	C,	48,	ALA,	0.838747
G,	34,	LEU,	0.77955	C,	35,	TRP,	0.797917	C,	198,	THR,	0.574673	C,	49,	THR,	0.865413
G,	35,	TRP,	0.83618	C,	36,	VAL,	0.931794	C,	199,	SER,	0.542976	C,	50,	THR,	0.884341
G,	36,	VAL,	0.866297	C,	37,	THR,	0.850805	C,	200,	THR,	0.60578	C,	51,	THR,	0.886589
G,	37,	THR,	0.857984	C,	38,	VAL,	0.911108	C,	201,	ILE,	0.543154	C,	52,	LEU,	0.891809
G,	38,	VAL,	0.871206	C,	39,	TYR,	0.79469	C,	202,	THR,	0.625571	C,	53,	PHE,	0.889784
G,	39,	TYR,	0.794486	C,	40,	TYR,	0.822854	C,	203,	GLN,	0.462945	C,	54,	CYS,	0.826104
G,	40,	TYR,	0.785714	C,	41,	GLY,	0.869863	C,	204,	ALA,	0.493032	C,	55,	ALA,	0.812837
G,	41,	GLY,	0.849011	C,	42,	VAL,	0.907598	C,	205,	CYS,	0.482157	C,	56,	SER,	0.729316
G,	42,	VAL,	0.864667	C,	43,	PRO,	0.927664	C,	206,	PRO,	0.56966	C,	57,	ASP,	0.821361
G,	43,	PRO,	0.895414	C,	44,	VAL,	0.891909	C,	207,	LYS,	0.551957	C,	58,	ALA,	0.735173
G,	44,	VAL,	0.906766	C,	45,	TRP,	0.914391	C,	208,	VAL,	0.446402	C,	59,	LYS,	0.750491
G,	45,	TRP,	0.899975	C,	46,	LYS,	0.865217	C,	209,	SER,	0.229001	C,	60,	ALA,	0.660801
G,	46,	LYS,	0.855379	C,	47,	GLU,	0.857649	C,	210,	PHE,	0.419909	C,	61,	TYR,	0.573341
G,	47,	GLU,	0.845546	C,	48,	ALA,	0.84373	C,	211,	GLU,	0.259368	C,	62,	ASP,	0.749634
G,	48,	ALA,	0.862171	C,	49,	THR,	0.745206	C,	212,	PRO,	0.207987	C,	63,	THR,	0.710283
G,	49,	THR,	0.840236	C,	50,	THR,	0.912676	C,	213,	ILE,	0.288958	C,	64,	GLU,	0.647147
G,	50,	THR,	0.900111	C,	51,	THR,	0.823764	C,	214,	PRO,	0.392549	C,	65,	VAL,	0.708807
G,	51,	THR,	0.896172	C,	52,	LEU,	0.879089	C,	215,	ILE,	0.52912	C,	66,	HIS,	0.50788
G,	52,	LEU,	0.906785	C,	53,	PHE,	0.877191	C,	216,	HIS,	0.367496	C,	67,	ASN,	0.560892
G,	53,	PHE,	0.854909	C,	54,	CYS,	0.813193	C,	217,	TYR,	0.397019	C,	68,	VAL,	0.725703
G,	54,	CYS,	0.864375	C,	55,	ALA,	0.856648	C,	218,	CYS,	0.428412	C,	69,	TRP,	0.661334
G,	55,	ALA,	0.881037	C,	56,	SER,	0.665287	C,	219,	THR,	0.362907	C,	70,	ALA,	0.687214
G,	56,	SER,	0.809294	C,	57,	ASP,	0.791961	C,	220,	PRO,	0.303621	C,	71,	THR,	0.691336
G,	57,	ASP,	0.744346	C,	58,	ALA,	0.695594	C,	221,	ALA,	0.30318	C,	72,	HIS,	0.665294
G,	58,	ALA,	0.859941	C,	59,	LYS,	0.736029	C,	222,	GLY,	0.29431	C,	73,	ALA,	0.801193
G,	59,	LYS,	0.851942	C,	60,	ALA,	0.708834	C,	223,	PHE,	0.328684	C,	74,	CYS,	0.722726
G,	60,	ALA,	0.650501	C,	61,	TYR,	0.686668	C,	224,	ALA,	0.398035	C,	75,	VAL,	0.858054
G,	61,	TYR,	0.59842	C,	62,	ASP,	0.819326	C,	225,	ILE,	0.281534	C,	76,	PRO,	0.836867
G,	62,	ASP,	0.870809	C,	63,	THR,	0.769478	C,	226,	LEU,	0.245616	C,	77,	THR,	0.850501
G,	63,	THR,	0.804696	C,	64,	GLU,	0.77578	C,	227,	LYS,	0.264863	C,	78,	ASP,	0.808291
G,	64,	GLU,	0.837107	C,	65,	VAL,	0.761949	C,	228,	CYS,	0.0893428	C,	79,	PRO,	0.823025
G,	65,	VAL,	0.763957	C,	66,	HIS,	0.755835	C,	229,	LYS,	0.0589516	C,	80,	ASN,	0.754843
G,	66,	HIS,	0.7503	C,	67,	ASN,	0.795665	C,	230,	ASP,	0.0908451	C,	81,	PRO,	0.784996
G,	67,	ASN,	0.765454	C,	68,	VAL,	0.672023	C,	231,	LYS,	0.214125	C,	82,	GLN,	0.669869
G,	68,	VAL,	0.774543	C,	69,	TRP,	0.655178	C,	232,	LYS,	0.32898	C,	83,	GLU,	0.818292
G,	69,	TRP,	0.593112	C,	70,	ALA,	0.790852	C,	233,	PHE,	0.0902396	C,	84,	VAL,	0.794956
G,	70,	ALA,	0.735637	C,	71,	THR,	0.753789	C,	234,	ASN,	0.238526	C,	85,	VAL,	0.820424
G,	71,	THR,	0.691672	C,	72,	HIS,	0.792117	C,	235,	GLY,	-0.0288282	C,	86,	LEU,	0.731492
G,	72,	HIS,	0.716489	C,	73,	ALA,	0.870126	C,	236,	THR,	0.395344	C,	87,	GLU,	0.768118
G,	73,	ALA,	0.824152	C,	74,	CYS,	0.791461	C,	237,	GLY,	0.188036	C,	88,	ASN,	0.731194
G,	74,	CYS,	0.829049	C,	75,	VAL,	0.873408	C,	238,	PRO,	0.306474	C,	89,	VAL,	0.772034
G,	75,	VAL,	0.827736	C,	76,	PRO,	0.855254	C,	239,	CYS,	-0.103609	C,	90,	THR,	0.794634
G,	76,	PRO,	0.810758	C,	77,	THR,	0.852896	C,	240,	LYS,	0.494718	C,	91,	GLU,	0.815391
G,	77,	THR,	0.836841	C,	78,	ASP,	0.851695	C,	241,	ASN,	0.172913	C,	92,	ASN,	0.827116
G,	78,	ASP,	0.856794	C,	79,	PRO,	0.944368	C,	242,	VAL,	0.0784667	C,	93,	PHE,	0.820451
G,	79,	PRO,	0.926579	C,	80,	ASN,	0.825523	C,	243,	SER,	0.0125836	C,	94,	ASN,	0.876535
G,	80,	ASN,	0.838119	C,	81,	PRO,	0.853819	C,	244,	THR,	0.212688	C,	95,	MET,	0.825694
G,	81,	PRO,	0.799931	C,	82,	GLN,	0.582784	C,	245,	VAL,	0.171223	C,	96,	TRP,	0.840814
G,	82,	GLN,	0.660469	C,	83,	GLU,	0.808493	C,	246,	GLN,	0.308319	C,	97,	LYS,	0.873321
G,	83,	GLU,	0.823077	C,	84,	VAL,	0.789706	C,	247,	CYS,	0.346242	C,	98,	ASN,	0.839338
G,	84,	VAL,	0.829352	C,	85,	VAL,	0.892206	C,	248,	THR,	0.50569	C,	99,	ASN,	0.845649
G,	85,	VAL,	0.877497	C,	86,	LEU,	0.892306	C,	249,	HIS,	0.284408	C,	100,	MET,	0.850145
G,	86,	LEU,	0.885673	C,	87,	GLU,	0.773542	C,	250,	GLY,	0.228557	C,	101,	VAL,	0.880437
G,	87,	GLU,	0.855121	C,	88,	ASN,	0.720329	C,	251,	ILE,	0.337367	C,	102,	GLU,	0.892922
G,	88,	ASN,	0.839196	C,	89,	VAL,	0.876194	C,	252,	ARG,	0.315496	C,	103,	GLN,	0.878146
G,	89,	VAL,	0.834796	C,	90,	THR,	0.875821	C,	253,	PRO,	0.250856	C,	104,	MET,	0.893243
G,	90,	THR,	0.87789	C,	91,	GLU,	0.783504	C,	254,	VAL,	0.0799971	C,	105,	HIS,	0.886243
G,	91,	GLU,	0.800313	C,	92,	ASN,	0.873151	C,	255,	VAL,	0.0330959	C,	106,	GLU,	0.930662
G,	92,	ASN,	0.849361	C,	93,	PHE,	0.82133	C,	256,	SER,	0.0217784	C,	107,	ASP,	0.879816
G,	93,	PHE,	0.802926	C,	94,	ASN,	0.88487	C,	257,	THR,	0.0968935	C,	108,	ILE,	0.906701
G,	94,	ASN,	0.899236	C,	95,	MET,	0.892048	C,	258,	GLN,	0.217095	C,	109,	ILE,	0.934185
G,	95,	MET,	0.931715	C,	96,	TRP,	0.851886	C,	259,	LEU,	0.201175	C,	110,	SER,	0.938883
G,	96,	TRP,	0.900852	C,	97,	LYS,	0.905826	C,	260,	LEU,	0.242923	C,	111,	LEU,	0.891374
G,	97,	LYS,	0.932259	C,	98,	ASN,	0.875976	C,	261,	LEU,	0.285559	C,	112,	TRP,	0.870366
G,	98,	ASN,	0.882952	C,	99,	ASN,	0.886823	C,	262,	ASN,	0.341832	C,	113,	ASP,	0.902865
G,	99,	ASN,	0.894004	C,	100,	MET,	0.884163	C,	263,	GLY,	0.163646	C,	114,	GLN,	0.914011
G,	100,	MET,	0.950011	C,	101,	VAL,	0.943698	C,	264,	SER,	0.092403	C,	115,	SER,	0.905996
G,	101,	VAL,	0.950325	C,	102,	GLU,	0.872708	C,	265,	LEU,	0.0892391	C,	116,	LEU,	0.896396
G,	102,	GLU,	0.87821	C,	103,	GLN,	0.905949	C,	266,	ALA,	-0.0934578	C,	117,	LYS,	0.928822
G,	103,	GLN,	0.903277	C,	104,	MET,	0.863578	C,	267,	GLU,	-0.0788794	C,	118,	PRO,	0.924268
G,	104,	MET,	0.89509	C,	105,	HIS,	0.843414	C,	268,	GLU,	0.0774662	C,	119,	CYS,	0.797342
G,	105,	HIS,	0.903012	C,	106,	GLU,	0.895159	C,	269,	GLU,	0.178659	C,	120,	VAL,	0.837032
G,	106,	GLU,	0.878878	C,	107,	ASP,	0.83975	C,	270,	VAL,	0.279926	C,	121,	LYS,	0.837741
G,	107,	ASP,	0.897886	C,	108,	ILE,	0.918705	C,	271,	VAL,	0.298956	C,	122,	LEU,	0.853639
G,	108,	ILE,	0.928713	C,	109,	ILE,	0.893962	C,	272,	ILE,	0.4101	C,	123,	THR,	0.882285
G,	109,	ILE,	0.898182	C,	110,	SER,	0.904483	C,	273,	ARG,	0.186206	C,	124,	PRO,	0.900901
G,	110,	SER,	0.920756	C,	111,	LEU,	0.872726	C,	274,	SER,	0.331848	C,	125,	LEU,	0.853856
G,	111,	LEU,	0.85482	C,	112,	TRP,	0.884535	C,	275,	SER,	0.485613	C,	126,	CYS,	0.793046
G,	112,	TRP,	0.841804	C,	113,	ASP,	0.866653	C,	276,	ASN,	0.336232	C,	127,	VAL,	0.851222
G,	113,	ASP,	0.881181	C,	114,	GLU,	0.915929	C,	277,	PHE,	0.307385	C,	128,	THR,	0.837487
G,	114,	GLU,	0.878884	C,	115,	SER,	0.792266	C,	278,	THR,	0.428489	C,	129,	LEU,	0.833491
G,	115,	SER,	0.882601	C,	116,	LEU,	0.807921	C,	279,	ASP,	0.433482	C,	130,	ASN,	0.782312
G,	116,	LEU,	0.872004	C,	117,	LYS,	0.92039	C,	280,	ASN,	0.290262	C,	131,	CYS,	0.731578
G,	117,	LYS,	0.866678	C,	118,	PRO,	0.930041	C,	281,	ALA,	0.46211	C,	132,	THR,	0.848902
G,	118,	PRO,	0.922593	C,	119,	CYS,	0.821139	C,	282,	LYS,	0.404198	C,	133,	ASP,	0.769882
G,	119,	CYS,	0.801219	C,	120,	VAL,	0.87388	C,	283,	ASN,	0.454848	C,	134,	LEU,	0.667499
G,	120,	VAL,	0.833325	C,	121,	LYS,	0.86094	C,	284,	ILE,	0.138482	C,	135,	ARG,	0.524509
G,	121,	LYS,	0.844887	C,	122,	LEU,	0.903993	C,	285,	ILE,	0.321042	C,	136,	ASN,	0.568864
G,	122,	LEU,	0.894007	C,	123,	THR,	0.894129	C,	286,	VAL,	0.180548	C,	137,	VAL,	0.496801
G,	123,	THR,	0.873472	C,	124,	PRO,	0.868911	C,	287,	GLN,	0.277121	C,	138,	THR,	0.374177
G,	124,	PRO,	0.888533	C,	125,	LEU,	0.890128	C,	288,	LEU,	0.239994	C,	139,	ASN,	0.266334
G,	125,	LEU,	0.909175	C,	126,	CYS,	0.835483	C,	289,	LYS,	0.295305	C,	140,	ILE,	0.318546
G,	126,	CYS,	0.865684	C,	127,	VAL,	0.881655	C,	290,	GLU,	0.169858	C,	144,	SER,	0.341605
G,	127,	VAL,	0.833646	C,	128,	THR,	0.817216	C,	291,	SER,	0.0545531	C,	145,	GLU,	0.478428
G,	128,	THR,	0.759166	C,	129,	LEU,	0.785098	C,	292,	VAL,	0.201616	C,	146,	GLY,	0.390743
G,	129,	LEU,	0.826389	C,	130,	ASN,	0.698157	C,	293,	GLU,	0.182867	C,	150,	MET,	0.595014
G,	130,	ASN,	0.801141	C,	131,	CYS,	0.666132	C,	294,	ILE,	0.35869	C,	151,	ARG,	0.686204
G,	131,	CYS,	0.680938	C,	132,	THR,	0.795056	C,	295,	ASN,	-0.0905631	C,	152,	GLY,	0.785084
G,	132,	THR,	0.761974	C,	133,	ASP,	0.713867	C,	296,	CYS,	0.127764	C,	153,	GLU,	0.83629
G,	133,	ASP,	0.791201	C,	134,	LEU,	0.609804	C,	297,	THR,	0.0314067	C,	154,	ILE,	0.845489
G,	134,	LEU,	0.580814	C,	135,	ARG,	0.546588	C,	298,	ARG,	0.174801	C,	155,	LYS,	0.818414
G,	135,	ARG,	0.580811	C,	136,	ASN,	0.721165	C,	299,	PRO,	0.0153236	C,	156,	ASN,	0.79485
G,	136,	ASN,	0.641161	C,	137,	VAL,	0.681458	C,	300,	ASN,	0.210538	C,	157,	CYS,	0.773142
G,	137,	VAL,	0.666058	C,	138,	THR,	0.619902	C,	301,	ASN,	-0.0976948	C,	158,	SER,	0.803134
G,	138,	THR,	0.654771	C,	139,	ASN,	0.563848	C,	302,	ASN,	0.13505	C,	159,	PHE,	0.828578
G,	139,	ASN,	0.573564	C,	144,	SER,	0.606106	C,	303,	THR,	0.0687577	C,	160,	ASN,	0.676782
G,	144,	SER,	0.218195	C,	145,	GLU,	0.442609	C,	304,	ARG,	0.121526	C,	161,	ILE,	0.749026
G,	145,	GLU,	0.220235	C,	146,	GLY,	0.761228	C,	305,	LYS,	0.33053	C,	162,	THR,	0.775933
G,	146,	GLY,	0.492	C,	150,	MET,	0.65575	C,	306,	SER,	0.385909	C,	163,	THR,	0.688817
G,	150,	MET,	0.565651	C,	151,	ARG,	0.708038	C,	307,	ILE,	0.588956	C,	164,	SER,	0.748506
G,	151,	ARG,	0.720252	C,	152,	GLY,	0.664309	C,	308,	HIS,	0.469022	C,	165,	ILE,	0.738951
G,	152,	GLY,	0.813702	C,	153,	GLU,	0.754392	C,	309,	ILE,	0.547912	C,	166,	ARG,	0.808658
G,	153,	GLU,	0.771534	C,	154,	ILE,	0.772558	C,	312,	GLY,	0.601616	C,	167,	ASP,	0.669914
G,	154,	ILE,	0.776428	C,	155,	LYS,	0.706963	C,	313,	PRO,	0.603572	C,	168,	LYS,	0.607885
G,	155,	LYS,	0.697972	C,	156,	ASN,	0.737942	C,	314,	GLY,	0.612389	C,	169,	VAL,	0.759901
G,	156,	ASN,	0.647988	C,	157,	CYS,	0.802558	C,	315,	ARG,	0.65001	C,	170,	LYS,	0.83071
G,	157,	CYS,	0.83374	C,	158,	SER,	0.776736	C,	316,	ALA,	0.471583	C,	171,	LYS,	0.701706
G,	158,	SER,	0.781317	C,	159,	PHE,	0.797748	C,	317,	PHE,	0.559622	C,	172,	ASP,	0.84221
G,	159,	PHE,	0.810256	C,	160,	ASN,	0.567138	C,	318,	TYR,	0.395371	C,	173,	TYR,	0.784965
G,	160,	ASN,	0.641801	C,	161,	ILE,	0.851205	C,	319,	THR,	0.413315	C,	174,	ALA,	0.873431
G,	161,	ILE,	0.833974	C,	162,	THR,	0.83938	C,	320,	THR,	0.457739	C,	175,	LEU,	0.860612
G,	162,	THR,	0.84636	C,	163,	THR,	0.840589	C,	321,	GLY,	0.290938	C,	176,	PHE,	0.878306
G,	163,	THR,	0.833427	C,	164,	SER,	0.824219	C,	321,	ASP,	0.237448	C,	177,	TYR,	0.863599
G,	164,	SER,	0.816515	C,	165,	ILE,	0.846091	C,	322,	ILE,	0.0866501	C,	178,	ARG,	0.835176
G,	165,	ILE,	0.804829	C,	166,	LYS,	0.839722	C,	323,	ILE,	0.128635	C,	179,	LEU,	0.843774
G,	166,	LYS,	0.815223	C,	167,	ASP,	0.858606	C,	324,	GLY,	0.207254	C,	180,	ASP,	0.848786
G,	167,	ASP,	0.794493	C,	168,	LYS,	0.870308	C,	325,	ASP,	0.389927	C,	181,	VAL,	0.82255
G,	168,	LYS,	0.873426	C,	169,	VAL,	0.858905	C,	326,	ILE,	0.391105	C,	182,	VAL,	0.887303
G,	169,	VAL,	0.837072	C,	170,	LYS,	0.815436	C,	327,	ARG,	0.370419	C,	183,	PRO,	0.917912
G,	170,	LYS,	0.779385	C,	171,	LYS,	0.74924	C,	328,	GLN,	0.373765	C,	184,	ILE,	0.754757
G,	171,	LYS,	0.774472	C,	172,	ASP,	0.872817	C,	329,	ALA,	0.201884	C,	185,	ASP,	0.798028
G,	172,	ASP,	0.819748	C,	173,	TYR,	0.795933	C,	330,	HIS,	0.0528877	C,	186,	ASN,	0.683693
G,	173,	TYR,	0.755929	C,	174,	ALA,	0.833464	C,	331,	CYS,	0.17282	C,	187,	ASP,	0.738293
G,	174,	ALA,	0.856869	C,	175,	LEU,	0.841132	C,	332,	ASN,	0.161393	C,	188,	ASN,	0.661402
G,	175,	LEU,	0.791643	C,	176,	PHE,	0.883842	C,	333,	ILE,	0.105156	C,	189,	THR,	0.844874
G,	176,	PHE,	0.869234	C,	177,	TYR,	0.781559	C,	334,	SER,	-0.0139769	C,	190,	SER,	0.879197
G,	177,	TYR,	0.819667	C,	178,	LYS,	0.7612	C,	335,	ARG,	0.42298	C,	191,	TYR,	0.83094
G,	178,	LYS,	0.843423	C,	179,	LEU,	0.776371	C,	336,	THR,	0.365696	C,	192,	ARG,	0.734612
G,	179,	LEU,	0.79899	C,	180,	ASP,	0.804123	C,	337,	LYS,	0.631293	C,	193,	LEU,	0.845495
G,	180,	ASP,	0.856145	C,	181,	VAL,	0.848072	C,	338,	TRP,	0.380248	C,	194,	ILE,	0.860228
G,	181,	VAL,	0.819996	C,	182,	VAL,	0.864282	C,	339,	ASN,	0.453976	C,	195,	ASN,	0.842496
G,	182,	VAL,	0.847731	C,	183,	PRO,	0.903036	C,	340,	ASN,	0.462729	C,	196,	CYS,	0.817216
G,	183,	PRO,	0.881176	C,	184,	ILE,	0.776898	C,	341,	THR,	0.583751	C,	197,	ASN,	0.807573
G,	184,	ILE,	0.761664	C,	185,	ASP,	0.86008	C,	342,	LEU,	0.44256	C,	198,	THR,	0.838718
G,	185,	ASP,	0.807427	C,	186,	ASN,	0.823712	C,	343,	ASN,	0.346689	C,	199,	SER,	0.842717
G,	186,	ASN,	0.698295	C,	187,	ASP,	0.848488	C,	344,	GLN,	0.433561	C,	200,	THR,	0.849544
G,	187,	ASP,	0.790229	C,	188,	ASN,	0.41686	C,	345,	ILE,	0.643591	C,	201,	ILE,	0.86965
G,	188,	ASN,	0.605509	C,	189,	THR,	0.738267	C,	346,	ALA,	0.541987	C,	202,	THR,	0.853762
G,	189,	THR,	0.882366	C,	190,	SER,	0.751019	C,	347,	THR,	0.557675	C,	203,	GLN,	0.78607
G,	190,	SER,	0.856293	C,	191,	TYR,	0.746892	C,	348,	LYS,	0.64043	C,	204,	ALA,	0.802003
G,	191,	TYR,	0.762584	C,	192,	ARG,	0.739868	C,	349,	LEU,	0.524921	C,	205,	CYS,	0.785733
G,	192,	ARG,	0.684537	C,	193,	LEU,	0.778825	C,	350,	LYS,	0.357454	C,	206,	PRO,	0.851211
G,	193,	LEU,	0.87415	C,	194,	ILE,	0.818578	C,	351,	GLU,	0.676273	C,	207,	LYS,	0.791714
G,	194,	ILE,	0.829979	C,	195,	ASN,	0.841337	C,	352,	GLN,	0.439234	C,	208,	VAL,	0.752743
G,	195,	ASN,	0.863163	C,	196,	CYS,	0.77368	C,	353,	PHE,	0.166475	C,	209,	SER,	0.70416
G,	196,	CYS,	0.816521	C,	197,	ASN,	0.624244	C,	354,	GLY,	0.316877	C,	210,	PHE,	0.82061
G,	197,	ASN,	0.669786	C,	198,	THR,	0.772725	C,	355,	ASN,	0.26716	C,	211,	GLU,	0.770348
G,	198,	THR,	0.81956	C,	199,	SER,	0.849164	C,	356,	ASN,	0.296867	C,	212,	PRO,	0.809361
G,	199,	SER,	0.853542	C,	200,	THR,	0.89531	C,	357,	LYS,	0.412575	C,	213,	ILE,	0.863352
G,	200,	THR,	0.870697	C,	201,	ILE,	0.886346	C,	358,	THR,	0.23078	C,	214,	PRO,	0.905552
G,	201,	ILE,	0.918365	C,	202,	THR,	0.843788	C,	359,	ILE,	0.430016	C,	215,	ILE,	0.876446
G,	202,	THR,	0.828561	C,	203,	GLN,	0.78794	C,	360,	VAL,	0.279629	C,	216,	HIS,	0.869354
G,	203,	GLN,	0.845222	C,	204,	ALA,	0.797317	C,	361,	PHE,	0.166165	C,	217,	TYR,	0.864887
G,	204,	ALA,	0.863991	C,	205,	CYS,	0.821034	C,	362,	ASN,	-0.0511337	C,	218,	CYS,	0.834308
G,	205,	CYS,	0.820031	C,	206,	PRO,	0.882728	C,	363,	GLN,	0.252562	C,	219,	THR,	0.899608
G,	206,	PRO,	0.82288	C,	207,	LYS,	0.88653	C,	364,	SER,	0.293187	C,	220,	PRO,	0.903171
G,	207,	LYS,	0.840953	C,	208,	VAL,	0.793868	C,	365,	SER,	0.545225	C,	221,	ALA,	0.906299
G,	208,	VAL,	0.815269	C,	209,	SER,	0.793529	C,	366,	GLY,	0.273929	C,	222,	GLY,	0.880092
G,	209,	SER,	0.758008	C,	210,	PHE,	0.690924	C,	367,	GLY,	0.340832	C,	223,	PHE,	0.883295
G,	210,	PHE,	0.788312	C,	211,	GLU,	0.734705	C,	368,	ASP,	0.588295	C,	224,	ALA,	0.906266
G,	211,	GLU,	0.635063	C,	212,	PRO,	0.798705	C,	369,	PRO,	0.484993	C,	225,	ILE,	0.897027
G,	212,	PRO,	0.628782	C,	213,	ILE,	0.816756	C,	370,	GLU,	0.412606	C,	226,	LEU,	0.862551
G,	213,	ILE,	0.857249	C,	214,	PRO,	0.865429	C,	371,	ILE,	0.458704	C,	227,	LYS,	0.865015
G,	214,	PRO,	0.861575	C,	215,	ILE,	0.9283	C,	372,	VAL,	0.358248	C,	228,	CYS,	0.768604
G,	215,	ILE,	0.934119	C,	216,	HIS,	0.8225	C,	373,	MET,	0.24199	C,	229,	LYS,	0.829745
G,	216,	HIS,	0.794966	C,	217,	TYR,	0.880682	C,	374,	HIS,	0.155856	C,	230,	ASP,	0.775528
G,	217,	TYR,	0.888205	C,	218,	CYS,	0.85124	C,	375,	SER,	0.167957	C,	231,	LYS,	0.784488
G,	218,	CYS,	0.802255	C,	219,	THR,	0.865499	C,	376,	PHE,	0.178532	C,	232,	LYS,	0.846232
G,	219,	THR,	0.848351	C,	220,	PRO,	0.899049	C,	377,	ASN,	0.428511	C,	233,	PHE,	0.84141
G,	220,	PRO,	0.894762	C,	221,	ALA,	0.893278	C,	378,	CYS,	0.346012	C,	234,	ASN,	0.855566
G,	221,	ALA,	0.836931	C,	222,	GLY,	0.885993	C,	379,	GLY,	0.441377	C,	235,	GLY,	0.804392
G,	222,	GLY,	0.915475	C,	223,	PHE,	0.879324	C,	380,	GLY,	0.585462	C,	236,	THR,	0.854787
G,	223,	PHE,	0.880994	C,	224,	ALA,	0.924997	C,	381,	GLU,	0.29823	C,	237,	GLY,	0.86671
G,	224,	ALA,	0.907336	C,	225,	ILE,	0.94225	C,	382,	PHE,	0.344345	C,	238,	PRO,	0.851547
G,	225,	ILE,	0.945638	C,	226,	LEU,	0.926332	C,	383,	PHE,	0.237247	C,	239,	CYS,	0.658015
G,	226,	LEU,	0.945581	C,	227,	LYS,	0.814844	C,	384,	TYR,	0.212178	C,	240,	LYS,	0.773259
G,	227,	LYS,	0.8539	C,	228,	CYS,	0.783421	C,	385,	CYS,	0.140919	C,	241,	ASN,	0.724703
G,	228,	CYS,	0.835308	C,	229,	LYS,	0.838987	C,	386,	ASN,	-0.13623	C,	242,	VAL,	0.786914
G,	229,	LYS,	0.793094	C,	230,	ASP,	0.819832	C,	387,	SER,	0.0434607	C,	243,	SER,	0.824525
G,	230,	ASP,	0.836484	C,	231,	LYS,	0.637902	C,	388,	THR,	0.0546	C,	244,	THR,	0.800812
G,	231,	LYS,	0.781561	C,	232,	LYS,	0.864602	C,	389,	GLN,	0.0159874	C,	245,	VAL,	0.858897
G,	232,	LYS,	0.879991	C,	233,	PHE,	0.840333	C,	390,	LEU,	0.0435016	C,	246,	GLN,	0.795704
G,	233,	PHE,	0.825414	C,	234,	ASN,	0.792907	C,	391,	PHE,	0.0902719	C,	247,	CYS,	0.795756
G,	234,	ASN,	0.879874	C,	235,	GLY,	0.905166	C,	392,	ASN,	0.0105505	C,	248,	THR,	0.869535
G,	235,	GLY,	0.888827	C,	236,	THR,	0.827099	C,	393,	SER,	-0.0760186	C,	249,	HIS,	0.849696
G,	236,	THR,	0.833464	C,	237,	GLY,	0.838286	C,	394,	THR,	0.475768	C,	250,	GLY,	0.891908
G,	237,	GLY,	0.83606	C,	238,	PRO,	0.906575	C,	395,	TRP,	0.179627	C,	251,	ILE,	0.886283
G,	238,	PRO,	0.871058	C,	239,	CYS,	0.721799	C,	395,	ASN,	0.533655	C,	252,	ARG,	0.897922
G,	239,	CYS,	0.748328	C,	240,	LYS,	0.824295	C,	396,	PHE,	0.496762	C,	253,	PRO,	0.787543
G,	240,	LYS,	0.836657	C,	241,	ASN,	0.672789	C,	397,	ASN,	0.540916	C,	254,	VAL,	0.795272
G,	241,	ASN,	0.711808	C,	242,	VAL,	0.839416	C,	398,	GLY,	0.0421108	C,	255,	VAL,	0.769665
G,	242,	VAL,	0.834345	C,	243,	SER,	0.874977	C,	399,	THR,	0.32367	C,	256,	SER,	0.86319
G,	243,	SER,	0.855454	C,	244,	THR,	0.9099	C,	400,	TRP,	0.5567	C,	257,	THR,	0.80974
G,	244,	THR,	0.921774	C,	245,	VAL,	0.853891	C,	401,	ASN,	0.280955	C,	258,	GLN,	0.822415
G,	245,	VAL,	0.856214	C,	246,	GLN,	0.697432	C,	402,	LEU,	0.475413	C,	259,	LEU,	0.856171
G,	246,	GLN,	0.771378	C,	247,	CYS,	0.791565	C,	403,	THR,	0.0143551	C,	260,	LEU,	0.872508
G,	247,	CYS,	0.768381	C,	248,	THR,	0.865598	C,	404,	GLN,	0.504234	C,	261,	LEU,	0.865428
G,	248,	THR,	0.874345	C,	249,	HIS,	0.88049	C,	405,	SER,	0.659234	C,	262,	ASN,	0.828267
G,	249,	HIS,	0.867766	C,	250,	GLY,	0.91274	C,	406,	ASN,	0.644698	C,	263,	GLY,	0.868792
G,	250,	GLY,	0.92206	C,	251,	ILE,	0.907774	C,	407,	GLY,	0.272175	C,	264,	SER,	0.885301
G,	251,	ILE,	0.923719	C,	252,	LYS,	0.894269	C,	408,	THR,	0.293857	C,	265,	LEU,	0.876062
G,	252,	LYS,	0.806417	C,	253,	PRO,	0.897099	C,	409,	GLU,	-0.14233	C,	266,	ALA,	0.854911
G,	253,	PRO,	0.807111	C,	254,	VAL,	0.781761	C,	410,	GLY,	-0.15983	C,	267,	GLU,	0.773839
G,	254,	VAL,	0.757456	C,	255,	VAL,	0.835218	C,	411,	ASN,	0.525917	C,	268,	GLU,	0.801865
G,	255,	VAL,	0.851869	C,	256,	SER,	0.882013	C,	412,	ASP,	0.00482709	C,	269,	GLU,	0.829074
G,	256,	SER,	0.874228	C,	257,	THR,	0.878434	C,	413,	THR,	-0.0134933	C,	270,	VAL,	0.718313
G,	257,	THR,	0.874745	C,	258,	GLN,	0.919051	C,	414,	ILE,	-0.116464	C,	271,	VAL,	0.856743
G,	258,	GLN,	0.905989	C,	259,	LEU,	0.945961	C,	415,	THR,	0.0309331	C,	272,	ILE,	0.802115
G,	259,	LEU,	0.936706	C,	260,	LEU,	0.899511	C,	416,	LEU,	0.109948	C,	273,	ARG,	0.864192
G,	260,	LEU,	0.889674	C,	261,	LEU,	0.796965	C,	417,	PRO,	0.214182	C,	274,	SER,	0.860529
G,	261,	LEU,	0.802656	C,	262,	ASN,	0.726849	C,	418,	CYS,	0.151418	C,	275,	SER,	0.851109
G,	262,	ASN,	0.629742	C,	263,	GLY,	0.867053	C,	419,	ARG,	0.323014	C,	276,	ASN,	0.806309
G,	263,	GLY,	0.797326	C,	264,	SER,	0.818874	C,	420,	ILE,	0.106388	C,	277,	PHE,	0.829083
G,	264,	SER,	0.816177	C,	265,	LEU,	0.808481	C,	421,	LYS,	0.380401	C,	278,	THR,	0.861703
G,	265,	LEU,	0.794496	C,	266,	ALA,	0.802893	C,	422,	GLN,	0.495153	C,	279,	ASP,	0.870107
G,	266,	ALA,	0.743504	C,	267,	GLU,	0.844721	C,	423,	ILE,	0.522836	C,	280,	ASN,	0.858059
G,	267,	GLU,	0.830765	C,	268,	GLU,	0.852621	C,	424,	ILE,	0.531047	C,	281,	ALA,	0.873223
G,	268,	GLU,	0.821346	C,	269,	GLU,	0.810884	C,	425,	ASN,	0.539005	C,	282,	LYS,	0.869542
G,	269,	GLU,	0.765135	C,	270,	VAL,	0.778351	C,	426,	MET,	0.446744	C,	283,	ASN,	0.901667
G,	270,	VAL,	0.770535	C,	271,	VAL,	0.861352	C,	427,	TRP,	0.36657	C,	284,	ILE,	0.879339
G,	271,	VAL,	0.877171	C,	272,	ILE,	0.868488	C,	428,	GLN,	0.561508	C,	285,	ILE,	0.873375
G,	272,	ILE,	0.873626	C,	273,	ARG,	0.860883	C,	429,	GLU,	0.563574	C,	286,	VAL,	0.817275
G,	273,	ARG,	0.884813	C,	274,	SER,	0.846368	C,	430,	VAL,	0.522511	C,	287,	GLN,	0.881254
G,	274,	SER,	0.846936	C,	275,	SER,	0.873709	C,	431,	GLY,	0.396591	C,	288,	LEU,	0.821782
G,	275,	SER,	0.86311	C,	276,	ASN,	0.802316	C,	432,	LYS,	0.632348	C,	289,	LYS,	0.796715
G,	276,	ASN,	0.748076	C,	277,	PHE,	0.819122	C,	433,	ALA,	0.528713	C,	290,	GLU,	0.82054
G,	277,	PHE,	0.761264	C,	278,	THR,	0.887406	C,	434,	MET,	0.495523	C,	291,	SER,	0.878936
G,	278,	THR,	0.845438	C,	279,	ASP,	0.886814	C,	435,	TYR,	0.524505	C,	292,	VAL,	0.895867
G,	279,	ASP,	0.867132	C,	280,	ASN,	0.897289	C,	436,	ALA,	0.61977	C,	293,	GLU,	0.904109
G,	280,	ASN,	0.921952	C,	281,	ALA,	0.929989	C,	437,	PRO,	0.553664	C,	294,	ILE,	0.843595
G,	281,	ALA,	0.941104	C,	282,	LYS,	0.870604	C,	438,	PRO,	0.350974	C,	295,	ASN,	0.821985
G,	282,	LYS,	0.863526	C,	283,	ASN,	0.845034	C,	439,	ILE,	0.3584	C,	296,	CYS,	0.781501
G,	283,	ASN,	0.864209	C,	284,	ILE,	0.913712	C,	440,	ARG,	0.17288	C,	297,	THR,	0.845788
G,	284,	ILE,	0.928349	C,	285,	ILE,	0.93108	C,	441,	GLY,	0.0323357	C,	298,	ARG,	0.856715
G,	285,	ILE,	0.924136	C,	286,	VAL,	0.94549	C,	442,	GLN,	0.0798452	C,	299,	PRO,	0.837904
G,	286,	VAL,	0.935602	C,	287,	GLN,	0.880104	C,	443,	ILE,	0.033358	C,	300,	ASN,	0.839464
G,	287,	GLN,	0.888927	C,	288,	LEU,	0.899768	C,	444,	ARG,	0.0167287	C,	301,	ASN,	0.75209
G,	288,	LEU,	0.923923	C,	289,	LYS,	0.864114	C,	445,	CYS,	0.177465	C,	302,	ASN,	0.818479
G,	289,	LYS,	0.81258	C,	290,	GLU,	0.796272	C,	446,	SER,	0.161907	C,	303,	THR,	0.813593
G,	290,	GLU,	0.757817	C,	291,	SER,	0.799504	C,	447,	SER,	0.271467	C,	304,	ARG,	0.766218
G,	291,	SER,	0.781917	C,	292,	VAL,	0.884917	C,	448,	ASN,	0.20457	C,	305,	LYS,	0.83659
G,	292,	VAL,	0.896083	C,	293,	GLU,	0.803866	C,	449,	ILE,	0.163449	C,	306,	SER,	0.879116
G,	293,	GLU,	0.753144	C,	294,	ILE,	0.893853	C,	450,	THR,	0.229801	C,	307,	ILE,	0.8813
G,	294,	ILE,	0.918257	C,	295,	ASN,	0.724759	C,	451,	GLY,	0.157172	C,	308,	HIS,	0.800089
G,	295,	ASN,	0.694572	C,	296,	CYS,	0.735547	C,	452,	LEU,	0.218796	C,	309,	ILE,	0.753054
G,	296,	CYS,	0.863192	C,	297,	THR,	0.769135	C,	453,	ILE,	0.104746	C,	312,	GLY,	0.812559
G,	297,	THR,	0.801817	C,	298,	ARG,	0.743964	C,	454,	LEU,	0.0406408	C,	313,	PRO,	0.837586
G,	298,	ARG,	0.854275	C,	299,	PRO,	0.774345	C,	455,	THR,	0.162534	C,	314,	GLY,	0.852487
G,	299,	PRO,	0.839702	C,	300,	ASN,	0.751181	C,	456,	ARG,	0.148659	C,	315,	ARG,	0.863411
G,	300,	ASN,	0.836173	C,	301,	ASN,	0.697022	C,	457,	ASP,	0.339879	C,	316,	ALA,	0.8307
G,	301,	ASN,	0.622892	C,	302,	ASN,	0.805106	C,	458,	GLY,	0.430417	C,	317,	PHE,	0.837767
G,	302,	ASN,	0.849947	C,	303,	THR,	0.855366	C,	459,	GLY,	0.464128	C,	318,	TYR,	0.810357
G,	303,	THR,	0.841449	C,	304,	ARG,	0.843702	C,	460,	ASN,	0.303444	C,	319,	THR,	0.870809
G,	304,	ARG,	0.773386	C,	305,	LYS,	0.819043	C,	461,	ASN,	0.111144	C,	320,	THR,	0.833633
G,	305,	LYS,	0.813001	C,	306,	SER,	0.81923	C,	462,	HIS,	0.540724	C,	321,	GLY,	0.811634
G,	306,	SER,	0.831801	C,	307,	ILE,	0.844182	C,	463,	ASN,	0.420238	C,	321,	ASP,	0.792627
G,	307,	ILE,	0.806373	C,	308,	HIS,	0.717149	C,	464,	ASN,	0.125762	C,	322,	ILE,	0.720479
G,	308,	HIS,	0.769085	C,	309,	ILE,	0.832109	C,	464,	ASP,	0.350744	C,	323,	ILE,	0.754229
G,	309,	ILE,	0.81369	C,	312,	GLY,	0.708084	C,	465,	THR,	-0.0955447	C,	324,	GLY,	0.792811
G,	312,	GLY,	0.799358	C,	313,	PRO,	0.773186	C,	466,	GLU,	0.192982	C,	325,	ASP,	0.799252
G,	313,	PRO,	0.821036	C,	314,	GLY,	0.79585	C,	467,	THR,	0.176402	C,	326,	ILE,	0.740128
G,	314,	GLY,	0.843038	C,	315,	LYS,	0.826733	C,	468,	PHE,	0.0972891	C,	327,	ARG,	0.806334
G,	315,	LYS,	0.816172	C,	316,	ALA,	0.894707	C,	469,	ARG,	0.208142	C,	328,	GLN,	0.838169
G,	316,	ALA,	0.80884	C,	317,	PHE,	0.910345	C,	470,	PRO,	0.0254459	C,	329,	ALA,	0.8524
G,	317,	PHE,	0.866119	C,	318,	TYR,	0.786327	C,	471,	GLY, -0	0.000267178	C,	330,	HIS,	0.816152
G,	318,	TYR,	0.776535	C,	319,	THR,	0.877732	C,	472,	GLY,	0.0146353	C,	331,	CYS,	0.694231
G,	319,	THR,	0.831377	C,	320,	THR,	0.871854	C,	473,	GLY,	0.179609	C,	332,	ASN,	0.77032
G,	320,	THR,	0.885193	C,	321,	GLY,	0.898735	C,	474,	ASP,	0.331505	C,	333,	ILE,	0.832088
G,	321,	GLY,	0.837796	C,	321,	ASP,	0.820066	C,	475,	MET,	0.271414	C,	334,	SER,	0.820758
G,	321,	ASP,	0.787066	C,	322,	ILE,	0.705475	C,	476,	ARG,	0.547002	C,	335,	ARG,	0.813863
G,	322,	ILE,	0.717587	C,	323,	ILE,	0.735996	C,	477,	ASP,	0.493779	C,	336,	THR,	0.874351
G,	323,	ILE,	0.727626	C,	324,	GLY,	0.718658	C,	478,	ASN,	0.336384	C,	337,	LYS,	0.893164
G,	324,	GLY,	0.81663	C,	325,	ASP,	0.740104	C,	479,	TRP,	0.324824	C,	338,	TRP,	0.849918
G,	325,	ASP,	0.727797	C,	326,	ILE,	0.667961	C,	480,	ARG,	0.494563	C,	339,	ASN,	0.80398
G,	326,	ILE,	0.605582	C,	327,	ARG,	0.729278	C,	481,	SER,	0.468084	C,	340,	ASN,	0.860674
G,	327,	ARG,	0.823559	C,	328,	GLN,	0.751999	C,	482,	GLU,	0.33148	C,	341,	THR,	0.873028
G,	328,	GLN,	0.866485	C,	329,	ALA,	0.802245	C,	483,	LEU,	0.140379	C,	342,	LEU,	0.785611
G,	329,	ALA,	0.854814	C,	330,	HIS,	0.804613	C,	484,	TYR,	0.0661691	C,	343,	ASN,	0.77605
G,	330,	HIS,	0.800269	C,	331,	CYS,	0.809952	C,	485,	LYS,	0.267156	C,	344,	GLN,	0.862171
G,	331,	CYS,	0.861861	C,	332,	ASN,	0.795872	C,	486,	TYR,	0.370023	C,	345,	ILE,	0.887263
G,	332,	ASN,	0.744094	C,	333,	ILE,	0.900776	C,	487,	LYS,	0.289424	C,	346,	ALA,	0.791914
G,	333,	ILE,	0.889782	C,	334,	SER,	0.867368	C,	488,	VAL,	0.285303	C,	347,	THR,	0.895887
G,	334,	SER,	0.861069	C,	335,	ARG,	0.868002	C,	489,	VAL,	0.255356	C,	348,	LYS,	0.882725
G,	335,	ARG,	0.811673	C,	336,	THR,	0.903036	C,	490,	LYS,	0.391912	C,	349,	LEU,	0.882827
G,	336,	THR,	0.852844	C,	337,	LYS,	0.907561	C,	491,	ILE,	0.365386	C,	350,	LYS,	0.836164
G,	337,	LYS,	0.874168	C,	338,	TRP,	0.939656	C,	492,	GLU,	0.388075	C,	351,	GLU,	0.899736
G,	338,	TRP,	0.93801	C,	339,	ASN,	0.891025	C,	493,	PRO,	0.251673	C,	352,	GLN,	0.855118
G,	339,	ASN,	0.859627	C,	340,	ASN,	0.912973	C,	494,	LEU,	0.381356	C,	353,	PHE,	0.797308
G,	340,	ASN,	0.886192	C,	341,	THR,	0.933526	C,	495,	GLY,	0.351165	C,	354,	GLY,	0.817266
G,	341,	THR,	0.938581	C,	342,	LEU,	0.937347	C,	496,	VAL,	0.332251	C,	355,	ASN,	0.771991
G,	342,	LEU,	0.897317	C,	343,	ASN,	0.794565	C,	497,	ALA,	0.238671	C,	356,	ASN,	0.701185
G,	343,	ASN,	0.815964	C,	344,	GLN,	0.852347	C,	498,	PRO,	0.323336	C,	357,	LYS,	0.746706
G,	344,	GLN,	0.839079	C,	345,	ILE,	0.948326	C,	499,	THR,	0.343852	C,	358,	THR,	0.768389
G,	345,	ILE,	0.948098	C,	346,	ALA,	0.899222	C,	500,	LYS,	0.617347	C,	359,	ILE,	0.748699
G,	346,	ALA,	0.919628	C,	347,	THR,	0.827731	C,	501,	ALA,	0.479302	C,	360,	VAL,	0.802333
G,	347,	THR,	0.888524	C,	348,	LYS,	0.834561	C,	502,	LYS,	0.393402	C,	361,	PHE,	0.677557
G,	348,	LYS,	0.867216	C,	349,	LEU,	0.941676	C,	503,	ARG,	0.303964	C,	362,	ASN,	0.797871
G,	349,	LEU,	0.944447	C,	350,	LYS,	0.864179	C,	1000,	83G,	0.392936	C,	363,	GLN,	0.829012
G,	350,	LYS,	0.862994	C,	351,	GLU,	0.886312	C,	1088,	NAG,	0.0695697	C,	364,	SER,	0.854574
G,	351,	GLU,	0.89047	C,	352,	GLN,	0.86725	C,	1089,	NAG,	0.0985395	C,	365,	SER,	0.836132
G,	352,	GLN,	0.871673	C,	353,	PHE,	0.754034	C,	1130,	NAG,	0.536105	C,	366,	GLY,	0.767007
G,	353,	PHE,	0.796916	C,	354,	GLY,	0.768235	C,	1131,	NAG,	0.432213	C,	367,	GLY,	0.826641
G,	354,	GLY,	0.764754	C,	355,	ASN,	0.706765	C,	1156,	NAG,	0.517875	C,	368,	ASP,	0.844811
G,	355,	ASN,	0.796428	C,	356,	ASN,	0.375247	C,	1157,	NAG,	0.572269	C,	369,	PRO,	0.868417
G,	356,	ASN,	0.642828	C,	357,	LYS,	0.680935	C,	1158,	BMA,	0.468117	C,	370,	GLU,	0.824325
G,	357,	LYS,	0.759114	C,	358,	THR,	0.549819	C,	1160,	NAG,	0.475214	C,	371,	ILE,	0.85709
G,	358,	THR,	0.829227	C,	359,	ILE,	0.775888	C,	1188,	NAG,	0.43301	C,	372,	VAL,	0.851051
G,	359,	ILE,	0.812125	C,	360,	VAL,	0.79648	C,	1197,	NAG,	0.410014	C,	373,	MET,	0.774875
G,	360,	VAL,	0.81772	C,	361,	PHE,	0.854755	C,	1198,	NAG,	0.326714	C,	374,	HIS,	0.837891
G,	361,	PHE,	0.827668	C,	362,	ASN,	0.789779	C,	1234,	NAG,	0.315184	C,	375,	SER,	0.823229
G,	362,	ASN,	0.832807	C,	363,	GLN,	0.805553	C,	1235,	NAG,	0.289319	C,	376,	PHE,	0.838835
G,	363,	GLN,	0.79221	C,	364,	SER,	0.796112	C,	1241,	NAG,	0.473887	C,	377,	ASN,	0.86898
G,	364,	SER,	0.834321	C,	365,	SER,	0.871581	C,	1262,	NAG,	0.38319	C,	378,	CYS,	0.790618
G,	365,	SER,	0.876504	C,	366,	GLY,	0.746821	C,	1263,	NAG,	0.409398	C,	379,	GLY,	0.855141
G,	366,	GLY,	0.867251	C,	367,	GLY,	0.82373	C,	1264,	BMA,	0.173003	C,	380,	GLY,	0.856867
G,	367,	GLY,	0.891486	C,	368,	ASP,	0.845299	C,	1265,	MAN,	0.20483	C,	381,	GLU,	0.808705
G,	368,	ASP,	0.860159	C,	369,	PRO,	0.793898	C,	1266,	MAN,	0.195493	C,	382,	PHE,	0.846571
G,	369,	PRO,	0.815592	C,	370,	GLU,	0.794854	C,	1267,	MAN,	0.204827	C,	383,	PHE,	0.814034
G,	370,	GLU,	0.811237	C,	371,	ILE,	0.79015	C,	1276,	NAG,	0.410251	C,	384,	TYR,	0.848797
G,	371,	ILE,	0.820046	C,	372,	VAL,	0.814929	C,	1277,	NAG,	0.292966	C,	385,	CYS,	0.79509
G,	372,	VAL,	0.832312	C,	373,	MET,	0.770037	C,	1278,	BMA,	0.346104	C,	386,	ASN,	0.827371
G,	373,	MET,	0.769656	C,	374,	HIS,	0.913639	C,	1295,	NAG,	0.103088	C,	387,	SER,	0.835094
G,	374,	HIS,	0.911594	C,	375,	SER,	0.886525	C,	1296,	NAG,	0.286162	C,	388,	THR,	0.871638
G,	375,	SER,	0.893774	C,	376,	PHE,	0.745456	C,	1301,	NAG,	0.443921	C,	389,	GLN,	0.866049
G,	376,	PHE,	0.829338	C,	377,	ASN,	0.684403	C,	1302,	NAG,	0.596412	C,	390,	LEU,	0.815658
G,	377,	ASN,	0.787923	C,	378,	CYS,	0.66114	C,	1332,	NAG,	0.329712	C,	391,	PHE,	0.735997
G,	378,	CYS,	0.740499	C,	379,	GLY,	0.800994	C,	1333,	NAG,	0.514986	C,	392,	ASN,	0.873066
G,	379,	GLY,	0.803783	C,	380,	GLY,	0.817506	C,	1334,	BMA,	0.494458	C,	393,	SER,	0.729772
G,	380,	GLY,	0.846219	C,	381,	GLU,	0.824996	C,	1339,	NAG,	0.0950704	C,	394,	THR,	0.824435
G,	381,	GLU,	0.86361	C,	382,	PHE,	0.811273	C,	1340,	NAG,	0.193477	C,	395,	TRP,	0.607157
G,	382,	PHE,	0.887733	C,	383,	PHE,	0.795016	C,	1341,	BMA,	0.0809699	C,	395,	ASN,	0.782361
G,	383,	PHE,	0.862212	C,	384,	TYR,	0.819621	C,	1342,	MAN,	0.435327	C,	396,	PHE,	0.739517
G,	384,	TYR,	0.816676	C,	385,	CYS,	0.827054	C,	1356,	NAG,	0.340784	C,	397,	ASN,	0.774708
G,	385,	CYS,	0.814253	C,	386,	ASN,	0.717338	C,	1362,	NAG,	-0.0116283	C,	398,	GLY,	0.608769
G,	386,	ASN,	0.646348	C,	387,	SER,	0.88289	C,	1363,	NAG,	-0.0804772	C,	399,	THR,	0.522977
G,	387,	SER,	0.883555	C,	388,	THR,	0.766754	C,	1386,	NAG,	-0.0350041	C,	400,	TRP,	0.734414
G,	388,	THR,	0.747432	C,	389,	GLN,	0.842437	C,	1387,	NAG, -	0.00893161	C,	401,	ASN,	0.570735
G,	389,	GLN,	0.827177	C,	390,	LEU,	0.91292	C,	1388,	BMA,	0.122807	C,	402,	LEU,	0.783906
G,	390,	LEU,	0.89733	C,	391,	PHE,	0.896593	C,	1391,	NAG,	0.0479114	C,	403,	THR,	0.811118
G,	391,	PHE,	0.877442	C,	392,	ASN,	0.785051	C,	1392,	NAG,	0.0245504	C,	404,	GLN,	0.838385
G,	392,	ASN,	0.754543	C,	393,	SER,	0.802995	C,	1401,	NAG,	0.442044	C,	405,	SER,	0.785323
G,	393,	SER,	0.716507	C,	394,	THR,	0.853329	C,	1448,	NAG,	0.272311	C,	406,	ASN,	0.705271
G,	394,	THR,	0.754735	C,	395,	TRP,	0.708856	C,	1449,	NAG,	0.301385	C,	407,	GLY,	0.62288
G,	395,	TRP,	0.58691	C,	395,	ASN,	0.735477	E,	520,	LEU,	0.279679	C,	408,	THR,	0.516722
G,	395,	ASN,	0.708873	C,	396,	PHE,	0.584485	E,	521,	GLY,	0.299406	C,	409,	GLU,	0.598709
G,	396,	PHE,	0.753866	C,	397,	ASN,	0.367103	E,	522,	PHE,	0.221376	C,	410,	GLY,	0.564642
G,	397,	ASN,	0.674399	C,	398,	GLY,	0.436678	E,	523,	LEU,	0.381258	C,	411,	ASN,	0.660392
G,	398,	GLY,	0.410849	C,	399,	THR,	0.591392	E,	524,	GLY,	0.224678	C,	412,	ASP,	0.683765
G,	399,	THR,	0.554221	C,	400,	TRP,	0.545469	E,	525,	ALA,	0.0446937	C,	413,	THR,	0.818193
G,	400,	TRP,	0.544777	C,	401,	ASN,	0.515112	E,	526,	ALA,	-0.0421761	C,	414,	ILE,	0.767072
G,	401,	ASN,	0.43365	C,	402,	LEU,	0.790083	E,	527,	GLY,	0.118985	C,	415,	THR,	0.820021
G,	402,	LEU,	0.838366	C,	403,	THR,	0.808056	E,	528,	SER,	-0.0447845	C,	416,	LEU,	0.851794
G,	403,	THR,	0.794754	C,	404,	GLN,	0.758347	E,	529,	THR,	0.200815	C,	417,	PRO,	0.904745
G,	404,	GLN,	0.850935	C,	405,	SER,	0.674559	E,	530,	MET,	0.152757	C,	418,	CYS,	0.826631
G,	405,	SER,	0.532042	C,	406,	ASN,	0.720106	E,	531,	GLY,	0.257699	C,	419,	ARG,	0.886536
G,	406,	ASN,	0.777155	C,	407,	GLY,	0.635063	E,	532,	ALA,	0.0302589	C,	420,	ILE,	0.864984
G,	407,	GLY,	0.57058	C,	408,	THR,	0.692898	E,	533,	ALA,	0.0775174	C,	421,	LYS,	0.859957
G,	408,	THR,	0.770458	C,	409,	GLU,	0.680576	E,	534,	SER,	0.223063	C,	422,	GLN,	0.851727
G,	409,	GLU,	0.72725	C,	410,	GLY,	0.593314	E,	535,	ILE,	0.302147	C,	423,	ILE,	0.860582
G,	410,	GLY,	0.494941	C,	411,	ASN,	0.724561	E,	536,	THR,	0.44865	C,	424,	ILE,	0.859661
G,	411,	ASN,	0.770752	C,	412,	ASP,	0.834359	E,	537,	LEU,	0.461005	C,	425,	ASN,	0.84224
G,	412,	ASP,	0.739394	C,	413,	THR,	0.872099	E,	538,	THR,	0.481491	C,	426,	MET,	0.779625
G,	413,	THR,	0.82222	C,	414,	ILE,	0.811675	E,	539,	VAL,	0.529119	C,	427,	TRP,	0.765252
G,	414,	ILE,	0.785925	C,	415,	THR,	0.84517	E,	540,	GLN,	0.503017	C,	428,	GLN,	0.753285
G,	415,	THR,	0.873799	C,	416,	LEU,	0.87203	E,	541,	ALA,	0.536418	C,	429,	GLU,	0.8343
G,	416,	LEU,	0.890649	C,	417,	PRO,	0.821249	E,	542,	ARG,	0.424809	C,	430,	VAL,	0.823126
G,	417,	PRO,	0.84423	C,	418,	CYS,	0.8077	E,	543,	LEU,	0.550078	C,	431,	GLY,	0.684713
G,	418,	CYS,	0.774659	C,	419,	LYS,	0.799674	E,	544,	LEU,	0.716783	C,	432,	LYS,	0.748733
G,	419,	LYS,	0.740962	C,	420,	ILE,	0.83283	E,	545,	LEU,	0.728033	C,	433,	ALA,	0.795535
G,	420,	ILE,	0.825964	C,	421,	LYS,	0.749064	E,	546,	SER,	0.726238	C,	434,	MET,	0.843651
G,	421,	LYS,	0.782562	C,	422,	GLN,	0.806023	E,	547,	GLY,	0.68494	C,	435,	TYR,	0.834405
G,	422,	GLN,	0.82543	C,	423,	ILE,	0.814415	E,	548,	ILE,	0.718344	C,	436,	ALA,	0.883701
G,	423,	ILE,	0.826663	C,	424,	ILE,	0.836344	E,	549,	VAL,	0.796941	C,	437,	PRO,	0.874085
G,	424,	ILE,	0.843402	C,	425,	ASN,	0.866538	E,	550,	GLN,	0.546465	C,	438,	PRO,	0.879501
G,	425,	ASN,	0.799215	C,	426,	MET,	0.748919	E,	551,	GLN,	0.681235	C,	439,	ILE,	0.842082
G,	426,	MET,	0.799831	C,	427,	TRP,	0.650245	E,	552,	GLN,	0.665234	C,	440,	ARG,	0.841402
G,	427,	TRP,	0.645277	C,	428,	GLN,	0.62557	E,	553,	ASN,	0.714895	C,	441,	GLY,	0.822689
G,	428,	GLN,	0.682764	C,	429,	GLU,	0.779699	E,	554,	ASN,	0.502754	C,	442,	GLN,	0.879094
G,	429,	GLU,	0.723373	C,	430,	VAL,	0.818737	E,	555,	LEU,	0.648183	C,	443,	ILE,	0.791684
G,	430,	VAL,	0.664497	C,	431,	GLY,	0.772079	E,	556,	LEU,	0.736522	C,	444,	ARG,	0.779559
G,	431,	GLY,	0.508878	C,	432,	LYS,	0.833157	E,	557,	ARG,	0.523696	C,	445,	CYS,	0.793642
G,	432,	LYS,	0.821228	C,	433,	ALA,	0.864862	E,	558,	ALA,	0.568122	C,	446,	SER,	0.845372
G,	433,	ALA,	0.846375	C,	434,	MET,	0.834357	E,	559,	ILE,	0.604252	C,	447,	SER,	0.868892
G,	434,	MET,	0.871676	C,	435,	TYR,	0.819539	E,	560,	GLU,	0.702566	C,	448,	ASN,	0.878641
G,	435,	TYR,	0.890021	C,	436,	ALA,	0.872151	E,	561,	ALA,	0.538683	C,	449,	ILE,	0.89514
G,	436,	ALA,	0.900402	C,	437,	PRO,	0.861094	E,	562,	GLN,	0.317333	C,	450,	THR,	0.87007
G,	437,	PRO,	0.901184	C,	438,	PRO,	0.906574	E,	563,	GLN,	0.435852	C,	451,	GLY,	0.852521
G,	438,	PRO,	0.900499	C,	439,	ILE,	0.829631	E,	564,	HIS,	0.220085	C,	452,	LEU,	0.812091
G,	439,	ILE,	0.800329	C,	440,	ARG,	0.806132	E,	565,	LEU,	0.438363	C,	453,	ILE,	0.845924
G,	440,	ARG,	0.789014	C,	441,	GLY,	0.802535	E,	566,	LEU,	0.596715	C,	454,	LEU,	0.772242
G,	441,	GLY,	0.757884	C,	442,	GLN,	0.820552	E,	567,	GLN,	0.687101	C,	455,	THR,	0.872696
G,	442,	GLN,	0.85279	C,	443,	ILE,	0.671044	E,	568,	LEU,	0.730432	C,	456,	ARG,	0.796616
G,	443,	ILE,	0.820563	C,	444,	ARG,	0.744632	E,	569,	THR,	0.531253	C,	457,	ASP,	0.764117
G,	444,	ARG,	0.802068	C,	445,	CYS,	0.573724	E,	570,	VAL,	0.534023	C,	458,	GLY,	0.627615
G,	445,	CYS,	0.658436	C,	446,	SER,	0.552684	E,	571,	TRP,	0.371785	C,	459,	GLY,	0.377519
G,	446,	SER,	0.718202	C,	447,	SER,	0.739797	E,	572,	GLY,	0.542626	C,	460,	ASN,	0.520749
G,	447,	SER,	0.722713	C,	448,	ASN,	0.817836	E,	573,	ILE,	0.654171	C,	461,	ASN,	0.685857
G,	448,	ASN,	0.633139	C,	449,	ILE,	0.902792	E,	574,	LYS,	0.644433	C,	462,	HIS,	0.592307
G,	449,	ILE,	0.90486	C,	450,	THR,	0.852557	E,	575,	GLN,	0.696303	C,	463,	ASN,	0.652188
G,	450,	THR,	0.853188	C,	451,	GLY,	0.924368	E,	576,	LEU,	0.770659	C,	464,	ASN,	0.708069
G,	451,	GLY,	0.930085	C,	452,	LEU,	0.950077	E,	577,	GLN,	0.676351	C,	464,	ASP,	0.750071
G,	452,	LEU,	0.9486	C,	453,	ILE,	0.923082	E,	578,	ALA,	0.628532	C,	465,	THR,	0.781611
G,	453,	ILE,	0.910119	C,	454,	LEU,	0.932612	E,	579,	ARG,	0.559715	C,	466,	GLU,	0.740281
G,	454,	LEU,	0.931853	C,	455,	THR,	0.819133	E,	580,	VAL,	0.765214	C,	467,	THR,	0.781233
G,	455,	THR,	0.856602	C,	456,	ARG,	0.780436	E,	581,	LEU,	0.660156	C,	468,	PHE,	0.764215
G,	456,	ARG,	0.786618	C,	457,	ASP,	0.861925	E,	582,	ALA,	0.588684	C,	469,	ARG,	0.83464
G,	457,	ASP,	0.843796	C,	458,	GLY,	0.841647	E,	583,	VAL,	0.66008	C,	470,	PRO,	0.79156
G,	458,	GLY,	0.777461	C,	459,	GLY,	0.774854	E,	584,	GLU,	0.695283	C,	471,	GLY,	0.876495
G,	459,	GLY,	0.767756	C,	460,	ASN,	0.801968	E,	585,	ARG,	0.506875	C,	472,	GLY,	0.861831
G,	460,	ASN,	0.82937	C,	461,	ASN,	0.823878	E,	586,	TYR,	0.505141	C,	473,	GLY,	0.845803
G,	461,	ASN,	0.831204	C,	462,	HIS,	0.810426	E,	587,	LEU,	0.692268	C,	474,	ASP,	0.820636
G,	462,	HIS,	0.834594	C,	463,	ASN,	0.718789	E,	588,	ARG,	0.593676	C,	475,	MET,	0.823603
G,	463,	ASN,	0.826831	C,	464,	ASN,	0.855482	E,	589,	ASP,	0.618644	C,	476,	ARG,	0.833569
G,	464,	ASN,	0.826446	C,	464,	ASP,	0.845121	E,	590,	GLN,	0.718294	C,	477,	ASP,	0.872264
G,	464,	ASP,	0.853812	C,	465,	THR,	0.770644	E,	591,	GLN,	0.558344	C,	478,	ASN,	0.882977
G,	465,	THR,	0.884118	C,	466,	GLU,	0.649189	E,	592,	LEU,	0.644454	C,	479,	TRP,	0.892879
G,	466,	GLU,	0.787336	C,	467,	THR,	0.87361	E,	593,	LEU,	0.686953	C,	480,	ARG,	0.856784
G,	467,	THR,	0.84037	C,	468,	PHE,	0.882397	E,	594,	GLY,	0.661107	C,	481,	SER,	0.911349
G,	468,	PHE,	0.883542	C,	469,	ARG,	0.826454	E,	595,	ILE,	0.650768	C,	482,	GLU,	0.877987
G,	469,	ARG,	0.840097	C,	470,	PRO,	0.851574	E,	596,	TRP,	0.407169	C,	483,	LEU,	0.903486
G,	470,	PRO,	0.876259	C,	471,	GLY,	0.876903	E,	597,	GLY,	0.55237	C,	484,	TYR,	0.878796
G,	471,	GLY,	0.846734	C,	472,	GLY,	0.79715	E,	598,	CYS,	0.412662	C,	485,	LYS,	0.889095
G,	472,	GLY,	0.818754	C,	473,	GLY,	0.721466	E,	599,	SER,	0.653282	C,	486,	TYR,	0.840098
G,	473,	GLY,	0.64617	C,	474,	ASP,	0.847187	E,	600,	GLY,	0.598199	C,	487,	LYS,	0.85161
G,	474,	ASP,	0.811482	C,	475,	MET,	0.852196	E,	601,	LYS,	0.323358	C,	488,	VAL,	0.873915
G,	475,	MET,	0.873323	C,	476,	ARG,	0.822723	E,	602,	LEU,	0.248677	C,	489,	VAL,	0.872087
G,	476,	ARG,	0.818353	C,	477,	ASP,	0.913022	E,	603,	ILE,	0.285574	C,	490,	LYS,	0.818776
G,	477,	ASP,	0.896205	C,	478,	ASN,	0.882467	E,	604,	CYS,	0.325284	C,	491,	ILE,	0.849382
G,	478,	ASN,	0.877972	C,	479,	TRP,	0.868046	E,	605,	THR,	0.226662	C,	492,	GLU,	0.834659
G,	479,	TRP,	0.896706	C,	480,	ARG,	0.842167	E,	606,	THR,	-0.0207138	C,	493,	PRO,	0.830699
G,	480,	ARG,	0.831496	C,	481,	SER,	0.934644	E,	607,	ALA,	0.168359	C,	494,	LEU,	0.824187
G,	481,	SER,	0.942644	C,	482,	GLU,	0.897621	E,	608,	VAL,	0.241516	C,	495,	GLY,	0.818982
G,	482,	GLU,	0.918356	C,	483,	LEU,	0.907991	E,	609,	PRO,	0.499594	C,	496,	VAL,	0.675535
G,	483,	LEU,	0.944237	C,	484,	TYR,	0.88841	E,	610,	TRP,	0.545887	C,	497,	ALA,	0.737284
G,	484,	TYR,	0.921597	C,	485,	LYS,	0.870784	E,	611,	ASN,	0.459445	C,	498,	PRO,	0.770517
G,	485,	LYS,	0.902147	C,	486,	TYR,	0.884582	E,	612,	ALA,	0.684705	C,	499,	THR,	0.772142
G,	486,	TYR,	0.901449	C,	487,	LYS,	0.843468	E,	613,	SER,	0.624413	C,	500,	LYS,	0.754066
G,	487,	LYS,	0.846714	C,	488,	VAL,	0.882536	E,	614,	TRP,	0.403821	C,	501,	ALA,	0.67475
G,	488,	VAL,	0.879877	C,	489,	VAL,	0.92837	E,	615,	SER,	0.492053	C,	502,	LYS,	0.722439
G,	489,	VAL,	0.939378	C,	490,	LYS,	0.844644	E,	616,	ASN,	0.592905	C,	503,	ARG,	0.661617
G,	490,	LYS,	0.842589	C,	491,	ILE,	0.885045	E,	617,	LYS,	0.38643	C,	1000,	83G,	0.802488
G,	491,	ILE,	0.930449	C,	492,	GLU,	0.809912	E,	618,	THR,	0.490586	C,	1088,	NAG,	0.654926
G,	492,	GLU,	0.835226	C,	493,	PRO,	0.862348	E,	619,	LEU,	0.375319	C,	1089,	NAG,	0.584437
G,	493,	PRO,	0.881972	C,	494,	LEU,	0.80587	E,	620,	ASP,	0.632574	C,	1130,	NAG,	0.768756
G,	494,	LEU,	0.823514	C,	495,	GLY,	0.856518	E,	621,	MET,	0.611757	C,	1131,	NAG,	0.651595
G,	495,	GLY,	0.81028	C,	496,	VAL,	0.841219	E,	622,	ILE,	0.558826	C,	1156,	NAG,	0.71094
G,	496,	VAL,	0.778832	C,	497,	ALA,	0.899181	E,	623,	TRP,	0.360959	C,	1157,	NAG,	0.706664
G,	497,	ALA,	0.818865	C,	498,	PRO,	0.877096	E,	624,	ASN,	0.541802	C,	1158,	BMA,	0.52018
G,	498,	PRO,	0.694027	C,	499,	THR,	0.81954	E,	625,	ASN,	0.243401	C,	1160,	NAG,	0.468159
G,	499,	THR,	0.754141	C,	500,	LYS,	0.835552	E,	626,	MET,	0.365035	C,	1188,	NAG,	0.456473
G,	500,	LYS,	0.820548	C,	501,	ALA,	0.812182	E,	627,	THR,	0.239499	C,	1197,	NAG,	0.67854
G,	501,	ALA,	0.831424	C,	502,	LYS,	0.720782	E,	628,	TRP,	0.159804	C,	1198,	NAG,	0.635228
G,	502,	LYS,	0.828173	C,	503,	ARG,	0.817394	E,	629,	MET,	0.346153	C,	1234,	NAG,	0.793585
G,	503,	ARG,	0.772627	C,	504,	ARG,	0.74984	E,	630,	GLU,	0.44129	C,	1235,	NAG,	0.65804
G,	504,	ARG,	0.720987	C,	505,	VAL,	0.632773	E,	631,	TRP,	0.436043	C,	1241,	NAG,	0.63581
G,	505,	VAL,	0.570683	C,	1000,	83G,	0.833725	E,	632,	GLU,	0.6188	C,	1262,	NAG,	0.731354
G,	1000,	83G,	0.874907	C,	1088,	NAG,	0.654171	E,	633,	ARG,	0.630363	C,	1263,	NAG,	0.677137
G,	1088,	NAG,	0.732853	C,	1089,	NAG,	0.590894	E,	634,	GLU,	0.374077	C,	1264,	BMA,	0.494689
G,	1089,	NAG,	0.659158	C,	1090,	BMA,	0.449743	E,	635,	ILE,	0.29551	C,	1265,	MAN,	0.45141
G,	1090,	BMA,	0.354296	C,	1130,	NAG,	0.561703	E,	636,	ASP,	0.547918	C,	1266,	MAN,	0.515025
G,	1130,	NAG,	0.837893	C,	1131,	NAG,	0.559628	E,	637,	ASN,	0.391562	C,	1267,	MAN,	0.53081
G,	1131,	NAG,	0.452472	C,	1132,	BMA,	0.284708	E,	638,	TYR,	0.331918	C,	1276,	NAG,	0.764004
G,	1132,	BMA,	0.200215	C,	1156,	NAG,	0.78778	E,	639,	THR,	0.5036	C,	1277,	NAG,	0.707389
G,	1156,	NAG,	0.694845	C,	1157,	NAG,	0.825125	E,	640,	GLY,	0.623664	C,	1278,	BMA,	0.603805
G,	1157,	NAG,	0.707011	C,	1158,	BMA,	0.637775	E,	641,	LEU,	0.651097	C,	1295,	NAG,	0.834802
G,	1158,	BMA,	0.302298	C,	1160,	NAG,	0.445833	E,	642,	ILE,	0.3838	C,	1296,	NAG,	0.718732
G,	1159,	MAN,	0.276057	C,	1161,	NAG,	0.394614	E,	643,	TYR,	0.542577	C,	1301,	NAG,	0.698488
G,	1160,	NAG,	0.624323	C,	1188,	NAG,	0.227854	E,	644,	THR,	0.680849	C,	1302,	NAG,	0.657476
G,	1161,	NAG,	0.429494	C,	1189,	NAG,	0.10156	E,	645,	LEU,	0.598429	C,	1332,	NAG,	0.757924
G,	1162,	BMA,	0.249232	C,	1190,	FUC,	0.259378	E,	646,	ILE,	0.311112	C,	1333,	NAG,	0.73079
G,	1188,	NAG,	0.530204	C,	1197,	NAG,	0.597788	E,	647,	GLU,	0.638516	C,	1334,	BMA,	0.583025
G,	1189,	NAG,	0.398204	C,	1198,	NAG,	0.502522	E,	648,	GLU,	0.659158	C,	1339,	NAG,	0.707454
G,	1197,	NAG,	0.692929	C,	1199,	BMA,	0.598061	E,	649,	SER,	0.358086	C,	1340,	NAG,	0.735291
G,	1198,	NAG,	0.510148	C,	1234,	NAG,	0.747373	E,	650,	GLN,	0.419012	C,	1341,	BMA,	0.580969
G,	1199,	BMA,	0.359031	C,	1235,	NAG,	0.674433	E,	651,	ASN,	0.601454	C,	1342,	MAN,	0.596451
G,	1234,	NAG,	0.725424	C,	1236,	BMA,	0.327197	E,	652,	GLN,	0.549164	C,	1356,	NAG,	0.627912
G,	1235,	NAG,	0.64623	C,	1241,	NAG,	0.41821	E,	653,	GLN,	0.420965	C,	1362,	NAG,	0.67956
G,	1241,	NAG,	0.647439	C,	1242,	NAG,	0.334498	E,	654,	GLU,	0.561038	C,	1363,	NAG,	0.536528
G,	1242,	NAG,	0.473953	C,	1243,	BMA,	0.390699	E,	655,	LYS,	0.510002	C,	1386,	NAG,	0.760551
G,	1243,	BMA,	0.312414	C,	1262,	NAG,	0.594154	E,	656,	ASN,	0.484117	C,	1387,	NAG,	0.683353
G,	1262,	NAG,	0.589236	C,	1263,	NAG,	0.583661	E,	657,	GLU,	0.468203	C,	1388,	BMA,	0.499089
G,	1263,	NAG,	0.724138	C,	1264,	BMA,	0.639831	E,	1611,	NAG,	0.391553	C,	1391,	NAG,	0.799679
G,	1264,	BMA,	0.663392	C,	1265,	MAN,	0.498283	E,	1612,	NAG,	0.146562	C,	1392,	NAG,	0.61909
G,	1265,	MAN,	0.53147	C,	1266,	MAN,	0.610212	E,	1616,	NAG,	0.356076	C,	1401,	NAG,	0.662292
G,	1266,	MAN,	0.425312	C,	1267,	MAN,	0.49954	E,	1625,	NAG,	0.0589225	C,	1448,	NAG,	0.805937
G,	1267,	MAN,	0.594965	C,	1276,	NAG,	0.811642	E,	1637,	NAG,	0.235997	C,	1449,	NAG,	0.667115
G,	1268,	MAN,	0.400915	C,	1277,	NAG,	0.701122	B,	520,	LEU,	0.471637	E,	520,	LEU,	0.29114
G,	1276,	NAG,	0.870972	C,	1278,	BMA,	0.433626	B,	521,	GLY,	0.495666	E,	521,	GLY,	0.516505
G,	1277,	NAG,	0.642233	C,	1279,	MAN,	0.466545	B,	522,	PHE,	0.532843	E,	522,	PHE,	0.595126
G,	1278,	BMA,	0.297037	C,	1280,	MAN,	0.469426	B,	523,	LEU,	0.630721	E,	523,	LEU,	0.699039
G,	1279,	MAN,	0.381952	C,	1295,	NAG,	0.733023	B,	524,	GLY,	0.699268	E,	524,	GLY,	0.815885
G,	1295,	NAG,	0.720569	C,	1296,	NAG,	0.657949	B,	525,	ALA,	0.762959	E,	525,	ALA,	0.821099
G,	1296,	NAG,	0.612014	C,	1301,	NAG,	0.699784	B,	526,	ALA,	0.850675	E,	526,	ALA,	0.820359
G,	1297,	NAG,	0.420989	C,	1302,	NAG,	0.577767	B,	527,	GLY,	0.865393	E,	527,	GLY,	0.809666
G,	1301,	NAG,	0.695984	C,	1303,	BMA,	0.553178	B,	528,	SER,	0.764301	E,	528,	SER,	0.79323
G,	1302,	NAG,	0.592636	C,	1332,	NAG,	0.804825	B,	529,	THR,	0.864911	E,	529,	THR,	0.822011
G,	1303,	BMA,	0.601222	C,	1333,	NAG,	0.758299	B,	530,	MET,	0.783597	E,	530,	MET,	0.74644
G,	1332,	NAG,	0.8345	C,	1334,	BMA,	0.425936	B,	531,	GLY,	0.75629	E,	531,	GLY,	0.709059
G,	1333,	NAG,	0.794495	C,	1335,	MAN,	0.419676	B,	532,	ALA,	0.831105	E,	532,	ALA,	0.773755
G,	1334,	BMA,	0.428182	C,	1336,	MAN,	0.470014	B,	533,	ALA,	0.697692	E,	533,	ALA,	0.650068
G,	1335,	MAN,	0.410717	C,	1339,	NAG,	0.781437	B,	534,	SER,	0.737497	E,	534,	SER,	0.70168
G,	1339,	NAG,	0.818058	C,	1340,	NAG,	0.717288	B,	535,	ILE,	0.801266	E,	535,	ILE,	0.662569
G,	1340,	NAG,	0.650533	C,	1341,	BMA,	0.513082	B,	536,	THR,	0.7117	E,	536,	THR,	0.657233
G,	1341,	BMA,	0.517952	C,	1342,	MAN,	0.629791	B,	537,	LEU,	0.73951	E,	537,	LEU,	0.622183
G,	1342,	MAN,	0.666314	C,	1343,	MAN,	0.595289	B,	538,	THR,	0.765219	E,	538,	THR,	0.680157
G,	1343,	MAN,	0.70375	C,	1344,	MAN,	0.521585	B,	539,	VAL,	0.645237	E,	539,	VAL,	0.725249
G,	1344,	MAN,	0.372634	C,	1345,	MAN,	0.501368	B,	540,	GLN,	0.768018	E,	540,	GLN,	0.803532
G,	1345,	MAN,	0.474823	C,	1356,	NAG,	0.383543	B,	541,	ALA,	0.740524	E,	541,	ALA,	0.801847
G,	1356,	NAG,	0.737182	C,	1357,	FUC,	0.31255	B,	542,	ARG,	0.718204	E,	542,	ARG,	0.744938
G,	1362,	NAG,	0.772246	C,	1362,	NAG,	0.759194	B,	543,	LEU,	0.720712	E,	543,	LEU,	0.820875
G,	1363,	NAG,	0.545182	C,	1363,	NAG,	0.509633	B,	544,	LEU,	0.762889	E,	544,	LEU,	0.855282
G,	1386,	NAG,	0.701321	C,	1386,	NAG,	0.760192	B,	545,	LEU,	0.725067	E,	545,	LEU,	0.723599
G,	1387,	NAG,	0.716251	C,	1387,	NAG,	0.696251	B,	546,	SER,	0.516612	E,	546,	SER,	0.857676
G,	1388,	BMA,	0.497606	C,	1388,	BMA,	0.341868	B,	547,	GLY,	0.578926	E,	547,	GLY,	0.834573
G,	1389,	MAN,	0.439684	C,	1389,	MAN,	0.388425	B,	548,	ILE,	0.695031	E,	548,	ILE,	0.716571
G,	1392,	NAG,	0.646846	C,	1392,	NAG,	0.689055	B,	549,	VAL,	0.748839	E,	549,	VAL,	0.825596
G,	1393,	NAG,	0.44717	C,	1393,	NAG,	0.46926	B,	550,	GLN,	0.554315	E,	550,	GLN,	0.804184
G,	1394,	BMA,	0.207751	C,	1394,	BMA,	0.439717	B,	551,	GLN,	0.835529	E,	551,	GLN,	0.834534
G,	1395,	MAN,	0.227104	C,	1397,	NAG,	0.389885	B,	552,	GLN,	0.828915	E,	552,	GLN,	0.808355
G,	1396,	MAN,	0.351059	C,	1401,	NAG,	0.493442	B,	553,	ASN,	0.83426	E,	553,	ASN,	0.837023
G,	1401,	NAG,	0.451077	C,	1402,	NAG,	0.506489	B,	554,	ASN,	0.574555	E,	554,	ASN,	0.79234
G,	1402,	NAG,	0.379704	C,	1448,	NAG,	0.780799	B,	555,	LEU,	0.86263	E,	555,	LEU,	0.826061
G,	1403,	BMA, 0	0.0779372	C,	1449,	NAG,	0.664737	B,	556,	LEU,	0.825887	E,	556,	LEU,	0.86612
G,	1448,	NAG,	0.669651	C,	1450,	BMA,	0.375875	B,	557,	ARG,	0.752157	E,	557,	ARG,	0.761322
G,	1449,	NAG,	0.495077	E,	520,	LEU,	0.532384	B,	558,	ALA,	0.72328	E,	558,	ALA,	0.81839
G,	1450,	BMA,	0.304697	E,	521,	GLY,	0.640652	B,	559,	ILE,	0.68758	E,	559,	ILE,	0.73698
C,	33,	LYS,	0.530012	E,	522,	PHE,	0.606012	B,	560,	GLU,	0.784073	E,	560,	GLU,	0.798045
C,	34,	LEU,	0.702484	E,	523,	LEU,	0.757066	B,	561,	ALA,	0.533816	E,	561,	ALA,	0.857708
C,	35,	TRP,	0.679362	E,	524,	GLY,	0.851311	B,	562,	GLN,	0.549002	E,	562,	GLN,	0.84158
C,	36,	VAL,	0.773434	E,	525,	ALA,	0.829263	B,	563,	GLN,	0.715864	E,	563,	GLN,	0.680935
C,	37,	THR,	0.617399	E,	526,	ALA,	0.893084	B,	564,	HIS,	0.37249	E,	564,	HIS,	0.729404
C,	38,	VAL,	0.797784	E,	527,	GLY,	0.844863	B,	565,	LEU,	0.766378	E,	565,	LEU,	0.637245
C,	39,	TYR,	0.591601	E,	528,	SER,	0.713319	B,	566,	LEU,	0.526543	E,	566,	LEU,	0.687822
C,	40,	TYR,	0.554034	E,	529,	THR,	0.828046	B,	567,	GLN,	0.80154	E,	567,	GLN,	0.738365
C,	41,	GLY,	0.459333	E,	530,	MET,	0.867244	B,	568,	LEU,	0.655036	E,	568,	LEU,	0.759633
C,	42,	VAL,	0.572365	E,	531,	GLY,	0.805082	B,	569,	THR,	0.883581	E,	569,	THR,	0.864266
C,	43,	PRO,	0.411706	E,	532,	ALA,	0.896121	B,	570,	VAL,	0.861987	E,	570,	VAL,	0.874858
C,	44,	VAL,	0.575136	E,	533,	ALA,	0.88473	B,	571,	TRP,	0.84382	E,	571,	TRP,	0.822348
C,	45,	TRP,	0.677873	E,	534,	SER,	0.844194	B,	572,	GLY,	0.927046	E,	572,	GLY,	0.896665
C,	46,	LYS,	0.770702	E,	535,	ILE,	0.886732	B,	573,	ILE,	0.843479	E,	573,	ILE,	0.899674
C,	47,	GLU,	0.76507	E,	536,	THR,	0.880671	B,	574,	LYS,	0.861951	E,	574,	LYS,	0.874487
C,	48,	ALA,	0.598247	E,	537,	LEU,	0.742505	B,	575,	GLN,	0.906417	E,	575,	GLN,	0.89368
C,	49,	THR,	0.582697	E,	538,	THR,	0.844631	B,	576,	LEU,	0.884676	E,	576,	LEU,	0.918853
C,	50,	THR,	0.729871	E,	539,	VAL,	0.833072	B,	577,	GLN,	0.862343	E,	577,	GLN,	0.86485
C,	51,	THR,	0.733133	E,	540,	GLN,	0.809444	B,	578,	ALA,	0.934461	E,	578,	ALA,	0.914451
C,	52,	LEU,	0.760015	E,	541,	ALA,	0.77138	B,	579,	ARG,	0.806383	E,	579,	ARG,	0.870318
C,	53,	PHE,	0.716102	E,	542,	ARG,	0.711332	B,	580,	VAL,	0.84322	E,	580,	VAL,	0.923919
C,	54,	CYS,	0.573471	E,	543,	LEU,	0.891834	B,	581,	LEU,	0.864589	E,	581,	LEU,	0.893333
C,	55,	ALA,	0.618556	E,	544,	LEU,	0.859319	B,	582,	ALA,	0.926115	E,	582,	ALA,	0.932415
C,	56,	SER,	0.627943	E,	545,	LEU,	0.762626	B,	583,	VAL,	0.88458	E,	583,	VAL,	0.931685
C,	57,	ASP,	0.69308	E,	546,	SER,	0.887711	B,	584,	GLU,	0.804899	E,	584,	GLU,	0.885879
C,	58,	ALA,	0.601225	E,	547,	GLY,	0.857677	B,	585,	ARG,	0.826299	E,	585,	ARG,	0.848244
C,	59,	LYS,	0.752582	E,	548,	ILE,	0.755183	B,	586,	TYR,	0.765421	E,	586,	TYR,	0.858592
C,	60,	ALA,	0.513099	E,	549,	VAL,	0.871878	B,	587,	LEU,	0.838352	E,	587,	LEU,	0.886425
C,	61,	TYR,	0.480282	E,	550,	GLN,	0.881448	B,	588,	ARG,	0.774154	E,	588,	ARG,	0.837264
C,	62,	ASP,	0.665763	E,	551,	GLN,	0.825759	B,	589,	ASP,	0.800554	E,	589,	ASP,	0.800895
C,	63,	THR,	0.68445	E,	552,	GLN,	0.831472	B,	590,	GLN,	0.855865	E,	590,	GLN,	0.842286
C,	64,	GLU,	0.58538	E,	553,	ASN,	0.882926	B,	591,	GLN,	0.800164	E,	591,	GLN,	0.791081
C,	65,	VAL,	0.611684	E,	554,	ASN,	0.851334	B,	592,	LEU,	0.851555	E,	592,	LEU,	0.831335
C,	66,	HIS,	0.610079	E,	555,	LEU,	0.867479	B,	593,	LEU,	0.806617	E,	593,	LEU,	0.793498
C,	67,	ASN,	0.678686	E,	556,	LEU,	0.853932	B,	594,	GLY,	0.87438	E,	594,	GLY,	0.78272
C,	68,	VAL,	0.512295	E,	557,	LYS,	0.786533	B,	595,	ILE,	0.822077	E,	595,	ILE,	0.820334
C,	69,	TRP,	0.488113	E,	558,	ALA,	0.840708	B,	596,	TRP,	0.765467	E,	596,	TRP,	0.705021
C,	70,	ALA,	0.70683	E,	559,	ILE,	0.883087	B,	597,	GLY,	0.768263	E,	597,	GLY,	0.745282
C,	71,	THR,	0.760909	E,	560,	GLU,	0.891987	B,	598,	CYS,	0.672434	E,	598,	CYS,	0.542278
C,	72,	HIS,	0.689616	E,	561,	ALA,	0.893849	B,	599,	SER,	0.787462	E,	599,	SER,	0.735444
C,	73,	ALA,	0.665767	E,	562,	GLN,	0.875877	B,	600,	GLY,	0.782485	E,	600,	GLY,	0.639493
C,	74,	CYS,	0.577753	E,	563,	GLN,	0.853528	B,	601,	LYS,	0.68504	E,	601,	LYS,	0.533237
C,	75,	VAL,	0.676034	E,	564,	HIS,	0.798856	B,	602,	LEU,	0.742206	E,	602,	LEU,	0.723757
C,	76,	PRO,	0.607402	E,	565,	LEU,	0.795326	B,	603,	ILE,	0.720032	E,	603,	ILE,	0.710485
C,	77,	THR,	0.53986	E,	566,	LEU,	0.742372	B,	604,	CYS,	0.679791	E,	604,	CYS,	0.642912
C,	78,	ASP,	0.571065	E,	567,	LYS,	0.647831	B,	605,	THR,	0.805699	E,	605,	THR,	0.669835
C,	79,	PRO,	0.691054	E,	568,	LEU,	0.577812	B,	606,	THR,	0.803501	E,	606,	THR,	0.577464
C,	80,	ASN,	0.731934	E,	569,	THR,	0.750501	B,	607,	ALA,	0.832712	E,	607,	ALA,	0.726811
C,	81,	PRO,	0.724788	E,	570,	VAL,	0.757155	B,	608,	VAL,	0.86056	E,	608,	VAL,	0.769049
C,	82,	GLN,	0.493383	E,	571,	TRP,	0.796399	B,	609,	PRO,	0.868487	E,	609,	PRO,	0.798512
C,	83,	GLU,	0.599951	E,	572,	GLY,	0.837147	B,	610,	TRP,	0.742212	E,	610,	TRP,	0.762775
C,	84,	VAL,	0.525113	E,	573,	ILE,	0.829777	B,	611,	ASN,	0.753176	E,	611,	ASN,	0.743471
C,	85,	VAL,	0.626529	E,	574,	LYS,	0.790299	B,	612,	ALA,	0.833812	E,	612,	ALA,	0.73586
C,	86,	LEU,	0.491623	E,	575,	GLN,	0.903986	B,	613,	SER,	0.79272	E,	613,	SER,	0.720611
C,	87,	GLU,	0.473108	E,	576,	LEU,	0.936101	B,	614,	TRP,	0.734168	E,	614,	TRP,	0.752488
C,	88,	ASN,	0.443232	E,	577,	GLN,	0.824251	B,	615,	SER,	0.82404	E,	615,	SER,	0.667223
C,	89,	VAL,	0.488635	E,	578,	ALA,	0.942438	B,	616,	ASN,	0.808596	E,	616,	ASN,	0.697774
C,	90,	THR,	0.628276	E,	579,	ARG,	0.90497	B,	617,	LYS,	0.81251	E,	617,	LYS,	0.733482
C,	91,	GLU,	0.656153	E,	580,	VAL,	0.938037	B,	618,	THR,	0.837895	E,	618,	THR,	0.72614
C,	92,	ASN,	0.760375	E,	581,	LEU,	0.916703	B,	619,	LEU,	0.841778	E,	619,	LEU,	0.67875
C,	93,	PHE,	0.455382	E,	582,	THR,	0.92625	B,	620,	ASP,	0.874463	E,	620,	ASP,	0.778807
C,	94,	ASN,	0.735044	E,	583,	VAL,	0.931686	B,	621,	MET,	0.817697	E,	621,	MET,	0.768123
C,	95,	MET,	0.559345	E,	584,	GLU,	0.917137	B,	622,	ILE,	0.827112	E,	622,	ILE,	0.753177
C,	96,	TRP,	0.719926	E,	585,	ARG,	0.857559	B,	623,	TRP,	0.827421	E,	623,	TRP,	0.747662
C,	97,	LYS,	0.83977	E,	586,	TYR,	0.883058	B,	624,	ASN,	0.898242	E,	624,	ASN,	0.834629
C,	98,	ASN,	0.72157	E,	587,	LEU,	0.922454	B,	625,	ASN,	0.865444	E,	625,	ASN,	0.798319
C,	99,	ASN,	0.766508	E,	588,	ARG,	0.78898	B,	626,	MET,	0.789998	E,	626,	MET,	0.73698
C,	100,	MET,	0.779531	E,	589,	ASP,	0.887872	B,	627,	THR,	0.806484	E,	627,	THR,	0.827259
C,	101,	VAL,	0.67938	E,	590,	GLN,	0.883296	B,	628,	TRP,	0.772014	E,	628,	TRP,	0.798493
C,	102,	GLU,	0.779664	E,	591,	GLN,	0.877092	B,	629,	MET,	0.846271	E,	629,	MET,	0.875936
C,	103,	GLN,	0.785142	E,	592,	LEU,	0.869292	B,	630,	GLU,	0.814287	E,	630,	GLU,	0.784806
C,	104,	MET,	0.66249	E,	593,	LEU,	0.882582	B,	631,	TRP,	0.760378	E,	631,	TRP,	0.708106
C,	105,	HIS,	0.698964	E,	594,	GLY,	0.936518	B,	632,	GLU,	0.81975	E,	632,	GLU,	0.79177
C,	106,	GLU,	0.790769	E,	595,	ILE,	0.883618	B,	633,	ARG,	0.82267	E,	633,	ARG,	0.791323
C,	107,	ASP,	0.745331	E,	596,	TRP,	0.827004	B,	634,	GLU,	0.767482	E,	634,	GLU,	0.726089
C,	108,	ILE,	0.66181	E,	597,	GLY,	0.866874	B,	635,	ILE,	0.771945	E,	635,	ILE,	0.766968
C,	109,	ILE,	0.768484	E,	598,	CYS,	0.752804	B,	636,	ASP,	0.847906	E,	636,	ASP,	0.837976
C,	110,	SER,	0.859252	E,	599,	SER,	0.826782	B,	637,	ASN,	0.783667	E,	637,	ASN,	0.794896
C,	111,	LEU,	0.76855	E,	600,	GLY,	0.751673	B,	638,	TYR,	0.758783	E,	638,	TYR,	0.793048
C,	112,	TRP,	0.593857	E,	601,	LYS,	0.678658	B,	639,	THR,	0.802536	E,	639,	THR,	0.840669
C,	113,	ASP,	0.767926	E,	602,	LEU,	0.849058	B,	640,	GLY,	0.869051	E,	640,	GLY,	0.866758
C,	114,	GLU,	0.804524	E,	603,	ILE,	0.827349	B,	641,	LEU,	0.883025	E,	641,	LEU,	0.874641
C,	115,	SER,	0.606886	E,	604,	CYS,	0.76882	B,	642,	ILE,	0.847112	E,	642,	ILE,	0.841456
C,	116,	LEU,	0.622197	E,	605,	THR,	0.800539	B,	643,	TYR,	0.806363	E,	643,	TYR,	0.805051
C,	117,	LYS,	0.820429	E,	606,	THR,	0.839995	B,	644,	THR,	0.919691	E,	644,	THR,	0.884158
C,	118,	PRO,	0.811609	E,	607,	ALA,	0.87339	B,	645,	LEU,	0.904395	E,	645,	LEU,	0.883366
C,	119,	CYS,	0.569822	E,	608,	VAL,	0.9189	B,	646,	ILE,	0.887701	E,	646,	ILE,	0.820704
C,	120,	VAL,	0.535795	E,	609,	PRO,	0.903388	B,	647,	GLU,	0.857159	E,	647,	GLU,	0.869264
C,	121,	LYS,	0.672932	E,	610,	TRP,	0.815809	B,	648,	GLU,	0.869794	E,	648,	GLU,	0.871621
C,	122,	LEU,	0.602665	E,	611,	ASN,	0.817614	B,	649,	SER,	0.88237	E,	649,	SER,	0.845053
C,	123,	THR,	0.70688	E,	612,	ALA,	0.943177	B,	650,	GLN,	0.840385	E,	650,	GLN,	0.789294
C,	124,	PRO,	0.692983	E,	613,	SER,	0.881645	B,	651,	ASN,	0.729723	E,	651,	ASN,	0.762793
C,	125,	LEU,	0.646996	E,	614,	TRP,	0.793051	B,	652,	GLN,	0.846264	E,	652,	GLN,	0.805075
C,	126,	CYS,	0.667429	E,	615,	SER,	0.762242	B,	653,	GLN,	0.790036	E,	653,	GLN,	0.776307
C,	127,	VAL,	0.52131	E,	616,	ASN,	0.566837	B,	654,	GLU,	0.648173	E,	654,	GLU,	0.748438
C,	128,	THR,	0.482748	E,	617,	LYS,	0.745266	B,	655,	LYS,	0.735581	E,	655,	LYS,	0.686865
C,	129,	LEU,	0.336722	E,	618,	THR,	0.897496	B,	656,	ASN,	0.763326	E,	656,	ASN,	0.684403
C,	130,	ASN,	0.380949	E,	619,	LEU,	0.831205	B,	657,	GLU,	0.709451	E,	657,	GLU,	0.622376
C,	131,	CYS,	0.401787	E,	620,	ASP,	0.921723	B,	1611,	NAG,	0.612186	E,	1611,	NAG,	0.5606
C,	132,	THR,	0.495179	E,	621,	MET,	0.7767	B,	1612,	NAG,	0.540633	E,	1612,	NAG,	0.430801
C,	133,	ASP,	0.574064	E,	622,	ILE,	0.890346	B,	1616,	NAG,	0.612576	E,	1616,	NAG,	0.616086
C,	134,	LEU,	0.324798	E,	623,	TRP,	0.780696	B,	1625,	NAG,	0.636637	E,	1625,	NAG,	0.597677
C,	135,	ARG, 0	0.0966431	E,	624,	ASN,	0.887678	B,	1637,	NAG,	0.716428	E,	1637,	NAG,	0.575296
C,	136,	ASN,	0.389652	E,	625,	ASN,	0.461512	G,	33,	LYS,	0.675855	F,	33,	LYS,	0.768277
C,	137,	VAL,	0.614449	E,	626,	MET,	0.66187	G,	34,	LEU,	0.782396	F,	34,	LEU,	0.685085
C,	138,	THR,	0.338605	E,	627,	THR,	0.871728	G,	35,	TRP,	0.765354	F,	35,	TRP,	0.716555
C,	139,	ASN,	0.353496	E,	628,	TRP,	0.900827	G,	36,	VAL,	0.77222	F,	36,	VAL,	0.70479
C,	144,	SER,	0.425232	E,	629,	MET,	0.870821	G,	37,	THR,	0.833699	F,	37,	THR,	0.818769
C,	145,	GLU,	0.22219	E,	630,	GLU,	0.874707	G,	38,	VAL,	0.79727	F,	38,	VAL,	0.809546
C,	146,	GLY,	0.676917	E,	631,	TRP,	0.883212	G,	39,	TYR,	0.804637	F,	39,	TYR,	0.772148
C,	150,	MET,	0.420724	E,	632,	GLU,	0.85641	G,	40,	TYR,	0.693472	F,	40,	TYR,	0.70627
C,	151,	ARG,	0.560161	E,	633,	LYS,	0.83625	G,	41,	GLY,	0.805851	F,	41,	GLY,	0.798198
C,	152,	GLY,	0.466388	E,	634,	GLU,	0.827753	G,	42,	VAL,	0.825648	F,	42,	VAL,	0.812167
C,	153,	GLU,	0.491395	E,	635,	ILE,	0.894177	G,	43,	PRO,	0.811148	F,	43,	PRO,	0.793473
C,	154,	ILE,	0.572999	E,	636,	ASP,	0.812641	G,	44,	VAL,	0.812506	F,	44,	VAL,	0.828956
C,	155,	LYS,	0.590902	E,	637,	ASN,	0.758384	G,	45,	TRP,	0.837554	F,	45,	TRP,	0.815293
C,	156,	ASN,	0.207782	E,	638,	TYR,	0.759127	G,	46,	LYS,	0.828372	F,	46,	LYS,	0.833712
C,	157,	CYS,	0.442302	E,	639,	THR,	0.867987	G,	47,	GLU,	0.868869	F,	47,	GLU,	0.837163
C,	158,	SER,	0.35895	E,	640,	GLY,	0.888025	G,	48,	ALA,	0.879627	F,	48,	ALA,	0.904646
C,	159,	PHE,	0.490331	E,	641,	LEU,	0.857451	G,	49,	THR,	0.739644	F,	49,	THR,	0.870964
C,	160,	ASN,	0.371006	E,	642,	ILE,	0.900541	G,	50,	THR,	0.8134	F,	50,	THR,	0.873577
C,	161,	ILE,	0.649548	E,	643,	TYR,	0.856602	G,	51,	THR,	0.895831	F,	51,	THR,	0.843216
C,	162,	THR,	0.689175	E,	644,	THR,	0.917461	G,	52,	LEU,	0.883554	F,	52,	LEU,	0.855504
C,	163,	THR,	0.589347	E,	645,	LEU,	0.892559	G,	53,	PHE,	0.898526	F,	53,	PHE,	0.859681
C,	164,	SER,	0.329695	E,	646,	ILE,	0.941902	G,	54,	CYS,	0.797865	F,	54,	CYS,	0.766339
C,	165,	ILE,	0.512883	E,	647,	GLU,	0.889957	G,	55,	ALA,	0.810637	F,	55,	ALA,	0.763686
C,	166,	LYS,	0.595194	E,	648,	GLU,	0.900998	G,	56,	SER,	0.762915	F,	56,	SER,	0.650637
C,	167,	ASP,	0.644553	E,	649,	SER,	0.890976	G,	57,	ASP,	0.852305	F,	57,	ASP,	0.621857
C,	168,	LYS,	0.695928	E,	650,	GLN,	0.859372	G,	58,	ALA,	0.6512	F,	58,	ALA,	0.698125
C,	169,	VAL,	0.618201	E,	651,	ASN,	0.848013	G,	59,	LYS,	0.644084	F,	59,	LYS,	0.710821
C,	170,	LYS,	0.597536	E,	652,	GLN,	0.843162	G,	60,	ALA,	0.637824	F,	60,	ALA,	0.582173
C,	171,	LYS,	0.559648	E,	653,	GLN,	0.819517	G,	61,	TYR,	0.590908	F,	61,	TYR,	0.398
C,	172,	ASP,	0.472224	E,	654,	GLU,	0.830591	G,	62,	ASP,	0.580435	F,	62,	ASP,	0.737172
C,	173,	TYR,	0.470098	E,	655,	LYS,	0.655154	G,	63,	THR,	0.667295	F,	63,	THR,	0.604823
C,	174,	ALA,	0.487436	E,	656,	ASN,	0.682142	G,	64,	GLU,	0.619869	F,	64,	GLU,	0.536594
C,	175,	LEU,	0.512716	E,	657,	GLU,	0.784381	G,	65,	VAL,	0.716358	F,	65,	VAL,	0.688494
C,	176,	PHE,	0.640192	E,	658,	LYS,	0.642328	G,	66,	HIS,	0.689524	F,	66,	HIS,	0.574265
C,	177,	TYR,	0.425299	E,	659,	GLU,	0.59838	G,	67,	ASN,	0.708897	F,	67,	ASN,	0.691988
C,	178,	LYS,	0.581835	E,	660,	LEU,	0.320766	G,	68,	VAL,	0.742177	F,	68,	VAL,	0.652022
C,	179,	LEU,	0.583539	E,	661,	LEU,	0.526553	G,	69,	TRP,	0.750457	F,	69,	TRP,	0.654459
C,	180,	ASP,	0.507563	E,	1611,	NAG,	0.692821	G,	70,	ALA,	0.710274	F,	70,	ALA,	0.645616
C,	181,	VAL,	0.559698	E,	1612,	NAG,	0.647348	G,	71,	THR,	0.625781	F,	71,	THR,	0.694853
C,	182,	VAL,	0.626161	E,	1613,	BMA,	0.309975	G,	72,	HIS,	0.591882	F,	72,	HIS,	0.631772
C,	183,	PRO,	0.72594	E,	1614,	FUC,	0.655638	G,	73,	ALA,	0.782511	F,	73,	ALA,	0.759284
C,	184,	ILE,	0.473155	E,	1616,	NAG,	0.460202	G,	74,	CYS,	0.752354	F,	74,	CYS,	0.70148
C,	185,	ASP,	0.705416	E,	1617,	NAG,	0.419867	G,	75,	VAL,	0.878686	F,	75,	VAL,	0.845354
C,	186,	ASN,	0.6644	E,	1618,	FUC,	0.506405	G,	76,	PRO,	0.910221	F,	76,	PRO,	0.822054
C,	187,	ASP,	0.627072	E,	1625,	NAG,	0.34066	G,	77,	THR,	0.875912	F,	77,	THR,	0.783798
C,	188,	ASN,	0.187068	E,	1626,	NAG,	0.37188	G,	78,	ASP,	0.791234	F,	78,	ASP,	0.664763
C,	189,	THR,	0.378221	E,	1627,	FUC,	0.49753	G,	79,	PRO,	0.770598	F,	79,	PRO,	0.671204
C,	190,	SER,	0.469666	E,	1637,	NAG,	0.566428	G,	80,	ASN,	0.732859	F,	80,	ASN,	0.658716
C,	191,	TYR,	0.554489	E,	1638,	NAG,	0.47729	G,	81,	PRO,	0.712409	F,	81,	PRO,	0.703285
C,	192,	ARG,	0.551283	E,	1639,	BMA,	0.400451	G,	82,	GLN,	0.65077	F,	82,	GLN,	0.678567
C,	193,	LEU,	0.49655	F,	33,	LYS,	0.745206	G,	83,	GLU,	0.727969	F,	83,	GLU,	0.794919
C,	194,	ILE,	0.620174	F,	34,	LEU,	0.888053	G,	84,	VAL,	0.804928	F,	84,	VAL,	0.714544
C,	195,	ASN,	0.70909	F,	35,	TRP,	0.842767	G,	85,	VAL,	0.835911	F,	85,	VAL,	0.781233
C,	196,	CYS,	0.606721	F,	36,	VAL,	0.900887	G,	86,	LEU,	0.788327	F,	86,	LEU,	0.704241
C,	197,	ASN,	0.445644	F,	37,	THR,	0.87564	G,	87,	GLU,	0.784427	F,	87,	GLU,	0.756197
C,	198,	THR,	0.692899	F,	38,	VAL,	0.86243	G,	88,	ASN,	0.723777	F,	88,	ASN,	0.766714
C,	199,	SER,	0.73862	F,	39,	TYR,	0.771338	G,	89,	VAL,	0.793978	F,	89,	VAL,	0.745348
C,	200,	THR,	0.786261	F,	40,	TYR,	0.851525	G,	90,	THR,	0.796814	F,	90,	THR,	0.762136
C,	201,	ILE,	0.640901	F,	41,	GLY,	0.884547	G,	91,	GLU,	0.801459	F,	91,	GLU,	0.70414
C,	202,	THR,	0.586362	F,	42,	VAL,	0.928012	G,	92,	ASN,	0.838532	F,	92,	ASN,	0.810211
C,	203,	GLN,	0.240937	F,	43,	PRO,	0.900204	G,	93,	PHE,	0.840417	F,	93,	PHE,	0.803198
C,	204,	ALA,	0.484916	F,	44,	VAL,	0.874957	G,	94,	ASN,	0.859875	F,	94,	ASN,	0.863293
C,	205,	CYS,	0.434205	F,	45,	TRP,	0.864632	G,	95,	MET,	0.855103	F,	95,	MET,	0.821645
C,	206,	PRO,	0.592162	F,	46,	LYS,	0.854097	G,	96,	TRP,	0.826942	F,	96,	TRP,	0.818289
C,	207,	LYS,	0.724906	F,	47,	GLU,	0.843182	G,	97,	LYS,	0.841657	F,	97,	LYS,	0.861895
C,	208,	VAL,	0.526743	F,	48,	ALA,	0.878845	G,	98,	ASN,	0.907477	F,	98,	ASN,	0.842445
C,	209,	SER,	0.507013	F,	49,	THR,	0.867456	G,	99,	ASN,	0.924949	F,	99,	ASN,	0.881561
C,	210,	PHE,	0.472092	F,	50,	THR,	0.920087	G,	100,	MET,	0.914278	F,	100,	MET,	0.858425
C,	211,	GLU,	0.533933	F,	51,	THR,	0.879431	G,	101,	VAL,	0.93457	F,	101,	VAL,	0.828767
C,	212,	PRO,	0.373247	F,	52,	LEU,	0.892368	G,	102,	GLU,	0.90264	F,	102,	GLU,	0.837881
C,	213,	ILE,	0.516427	F,	53,	PHE,	0.867753	G,	103,	GLN,	0.887711	F,	103,	GLN,	0.861668
C,	214,	PRO,	0.58394	F,	54,	CYS,	0.819743	G,	104,	MET,	0.914171	F,	104,	MET,	0.868971
C,	215,	ILE,	0.682612	F,	55,	ALA,	0.862243	G,	105,	HIS,	0.913265	F,	105,	HIS,	0.860839
C,	216,	HIS,	0.598676	F,	56,	SER,	0.686369	G,	106,	GLU,	0.905334	F,	106,	GLU,	0.908421
C,	217,	TYR,	0.635971	F,	57,	ASP,	0.698309	G,	107,	ASP,	0.904015	F,	107,	ASP,	0.857253
C,	218,	CYS,	0.691269	F,	58,	ALA,	0.632194	G,	108,	ILE,	0.922784	F,	108,	ILE,	0.895899
C,	219,	THR,	0.595944	F,	59,	LYS,	0.832738	G,	109,	ILE,	0.930351	F,	109,	ILE,	0.903731
C,	220,	PRO,	0.615856	F,	60,	ALA,	0.751055	G,	110,	SER,	0.923425	F,	110,	SER,	0.910461
C,	221,	ALA,	0.66922	F,	61,	TYR,	0.576813	G,	111,	LEU,	0.90743	F,	111,	LEU,	0.783357
C,	222,	GLY,	0.765888	F,	62,	ASP,	0.796271	G,	112,	TRP,	0.835509	F,	112,	TRP,	0.832424
C,	223,	PHE,	0.659934	F,	63,	THR,	0.775186	G,	113,	ASP,	0.867329	F,	113,	ASP,	0.903077
C,	224,	ALA,	0.699673	F,	64,	GLU,	0.778836	G,	114,	GLN,	0.894063	F,	114,	GLN,	0.857386
C,	225,	ILE,	0.562815	F,	65,	VAL,	0.831813	G,	115,	SER,	0.886875	F,	115,	SER,	0.760923
C,	226,	LEU,	0.561813	F,	66,	HIS,	0.804755	G,	116,	LEU,	0.885022	F,	116,	LEU,	0.790223
C,	227,	LYS,	0.430311	F,	67,	ASN,	0.798299	G,	117,	LYS,	0.890303	F,	117,	LYS,	0.917424
C,	228,	CYS,	0.183962	F,	68,	VAL,	0.780641	G,	118,	PRO,	0.894557	F,	118,	PRO,	0.902142
C,	229,	LYS,	0.380271	F,	69,	TRP,	0.695682	G,	119,	CYS,	0.761919	F,	119,	CYS,	0.754312
C,	230,	ASP,	0.242808	F,	70,	ALA,	0.776229	G,	120,	VAL,	0.810251	F,	120,	VAL,	0.778436
C,	231,	LYS,	0.272618	F,	71,	THR,	0.772414	G,	121,	LYS,	0.792977	F,	121,	LYS,	0.797432
C,	232,	LYS,	0.507442	F,	72,	HIS,	0.771742	G,	122,	LEU,	0.846099	F,	122,	LEU,	0.855899
C,	233,	PHE,	0.292847	F,	73,	ALA,	0.805352	G,	123,	THR,	0.862142	F,	123,	THR,	0.880822
C,	234,	ASN,	0.461822	F,	74,	CYS,	0.770406	G,	124,	PRO,	0.882732	F,	124,	PRO,	0.86592
C,	235,	GLY,	0.439376	F,	75,	VAL,	0.792183	G,	125,	LEU,	0.895083	F,	125,	LEU,	0.822227
C,	236,	THR,	0.648559	F,	76,	PRO,	0.761821	G,	126,	CYS,	0.803834	F,	126,	CYS,	0.823188
C,	237,	GLY,	0.612939	F,	77,	THR,	0.807509	G,	127,	VAL,	0.773799	F,	127,	VAL,	0.881822
C,	238,	PRO,	0.706482	F,	78,	ASP,	0.837246	G,	128,	THR,	0.715418	F,	128,	THR,	0.827211
C,	239,	CYS,	0.37792	F,	79,	PRO,	0.890312	G,	129,	LEU,	0.855941	F,	129,	LEU,	0.839417
C,	240,	LYS,	0.773278	F,	80,	ASN,	0.870665	G,	130,	ASN,	0.820615	F,	130,	ASN,	0.810363
C,	241,	ASN,	0.365671	F,	81,	PRO,	0.786592	G,	131,	CYS,	0.764532	F,	131,	CYS,	0.765633
C,	242,	VAL,	0.430697	F,	82,	GLN,	0.723653	G,	132,	THR,	0.848623	F,	132,	THR,	0.872062
C,	243,	SER,	0.379762	F,	83,	GLU,	0.864277	G,	133,	ASP,	0.801134	F,	133,	ASP,	0.775301
C,	244,	THR,	0.647169	F,	84,	VAL,	0.873715	G,	134,	LEU,	0.669904	F,	134,	LEU,	0.726937
C,	245,	VAL,	0.554207	F,	85,	VAL,	0.881216	G,	135,	ARG,	0.60562	F,	135,	ARG,	0.513964
C,	246,	GLN,	0.593926	F,	86,	LEU,	0.90204	G,	136,	ASN,	0.506609	F,	136,	ASN,	0.406725
C,	247,	CYS,	0.563962	F,	87,	GLU,	0.838733	G,	137,	VAL,	0.512822	F,	137,	VAL,	0.51058
C,	248,	THR,	0.620526	F,	88,	ASN,	0.748112	G,	138,	THR,	0.232688	F,	138,	THR,	0.260023
C,	249,	HIS,	0.616962	F,	89,	VAL,	0.809963	G,	139,	ASN,	0.359449	F,	139,	ASN,	0.315942
C,	250,	GLY,	0.669784	F,	90,	THR,	0.868848	G,	140,	ILE,	0.300991	F,	140,	ILE,	0.176369
C,	251,	ILE,	0.618273	F,	91,	GLU,	0.781268	G,	144,	SER,	0.254866	F,	144,	SER, 0	0.0607424
C,	252,	LYS,	0.536936	F,	92,	ASN,	0.84357	G,	145,	GLU,	0.687616	F,	145,	GLU,	0.479552
C,	253,	PRO,	0.378081	F,	93,	PHE,	0.736613	G,	146,	GLY,	0.550472	F,	146,	GLY,	0.5376
C,	254,	VAL,	0.19601	F,	94,	ASN,	0.913943	G,	150,	MET,	0.708658	F,	150,	MET,	0.707055
C,	255,	VAL,	0.259378	F,	95,	MET,	0.907406	G,	151,	ARG,	0.76668	F,	151,	ARG,	0.752022
C,	256,	SER,	0.447989	F,	96,	TRP,	0.878615	G,	152,	GLY,	0.720651	F,	152,	GLY,	0.813532
C,	257,	THR,	0.306948	F,	97,	LYS,	0.936084	G,	153,	GLU,	0.793307	F,	153,	GLU,	0.83178
C,	258,	GLN,	0.404462	F,	98,	ASN,	0.855114	G,	154,	ILE,	0.826937	F,	154,	ILE,	0.815744
C,	259,	LEU,	0.472294	F,	99,	ASN,	0.906316	G,	155,	LYS,	0.798668	F,	155,	LYS,	0.777955
C,	260,	LEU,	0.505849	F,	100,	MET,	0.919014	G,	156,	ASN,	0.770536	F,	156,	ASN,	0.746623
C,	261,	LEU,	0.414471	F,	101,	VAL,	0.921117	G,	157,	CYS,	0.740171	F,	157,	CYS,	0.744591
C,	262,	ASN,	0.330867	F,	102,	GLU,	0.90841	G,	158,	SER,	0.814019	F,	158,	SER,	0.831263
C,	263,	GLY,	0.463442	F,	103,	GLN,	0.894227	G,	159,	PHE,	0.836261	F,	159,	PHE,	0.803954
C,	264,	SER,	0.448676	F,	104,	MET,	0.941714	G,	160,	ASN,	0.72149	F,	160,	ASN,	0.743385
C,	265,	LEU,	0.403282	F,	105,	HIS,	0.8847	G,	161,	ILE,	0.809823	F,	161,	ILE,	0.801193
C,	266,	ALA,	0.160992	F,	106,	GLU,	0.906571	G,	162,	THR,	0.788618	F,	162,	THR,	0.792178
C,	267,	GLU,	0.258984	F,	107,	ASP,	0.850896	G,	163,	THR,	0.703061	F,	163,	THR,	0.610119
C,	268,	GLU,	0.431933	F,	108,	ILE,	0.940051	G,	164,	SER,	0.703091	F,	164,	SER,	0.602056
C,	269,	GLU,	0.528325	F,	109,	ILE,	0.902286	G,	165,	ILE,	0.513507	F,	165,	ILE,	0.598206
C,	270,	VAL,	0.460756	F,	110,	SER,	0.912074	G,	166,	ARG,	0.674747	F,	166,	ARG,	0.811168
C,	271,	VAL,	0.310357	F,	111,	LEU,	0.916615	G,	167,	ASP,	0.617543	F,	167,	ASP,	0.771306
C,	272,	ILE,	0.42052	F,	112,	TRP,	0.862576	G,	168,	LYS,	0.586115	F,	168,	LYS,	0.577677
C,	273,	ARG,	0.188714	F,	113,	ASP,	0.889937	G,	169,	VAL,	0.731542	F,	169,	VAL,	0.779163
C,	274,	SER,	0.473907	F,	114,	GLU,	0.907227	G,	170,	LYS,	0.858875	F,	170,	LYS,	0.773546
C,	275,	SER,	0.669312	F,	115,	SER,	0.883817	G,	171,	LYS,	0.784418	F,	171,	LYS,	0.808383
C,	276,	ASN,	0.585511	F,	116,	LEU,	0.848686	G,	172,	ASP,	0.822262	F,	172,	ASP,	0.784961
C,	277,	PHE,	0.51722	F,	117,	LYS,	0.917276	G,	173,	TYR,	0.747687	F,	173,	TYR,	0.726638
C,	278,	THR,	0.7427	F,	118,	PRO,	0.908558	G,	174,	ALA,	0.814888	F,	174,	ALA,	0.811923
C,	279,	ASP,	0.586944	F,	119,	CYS,	0.832909	G,	175,	LEU,	0.83927	F,	175,	LEU,	0.766539
C,	280,	ASN,	0.571918	F,	120,	VAL,	0.837939	G,	176,	PHE,	0.862665	F,	176,	PHE,	0.81934
C,	281,	ALA,	0.616779	F,	121,	LYS,	0.847031	G,	177,	TYR,	0.849891	F,	177,	TYR,	0.829507
C,	282,	LYS,	0.618535	F,	122,	LEU,	0.916364	G,	178,	ARG,	0.84624	F,	178,	ARG,	0.867964
C,	283,	ASN,	0.532111	F,	123,	THR,	0.869459	G,	179,	LEU,	0.835715	F,	179,	LEU,	0.806797
C,	284,	ILE,	0.426776	F,	124,	PRO,	0.874529	G,	180,	ASP,	0.833928	F,	180,	ASP,	0.767602
C,	285,	ILE,	0.459864	F,	125,	LEU,	0.939126	G,	181,	VAL,	0.848612	F,	181,	VAL,	0.81648
C,	286,	VAL,	0.534619	F,	126,	CYS,	0.883523	G,	182,	VAL,	0.856053	F,	182,	VAL,	0.848542
C,	287,	GLN,	0.423838	F,	127,	VAL,	0.865008	G,	183,	PRO,	0.850378	F,	183,	PRO,	0.872514
C,	288,	LEU,	0.484329	F,	128,	THR,	0.812672	G,	184,	ILE,	0.647188	F,	184,	ILE,	0.708078
C,	289,	LYS,	0.52139	F,	129,	LEU,	0.810467	G,	185,	ASP,	0.691322	F,	185,	ASP,	0.647636
C,	290,	GLU,	0.566317	F,	130,	ASN,	0.663846	G,	186,	ASN,	0.6947	F,	186,	ASN,	0.63128
C,	291,	SER,	0.24856	F,	131,	CYS,	0.733076	G,	187,	ASP,	0.608519	F,	187,	ASP,	0.67607
C,	292,	VAL,	0.454434	F,	132,	THR,	0.84342	G,	188,	ASN,	0.634785	F,	188,	ASN,	0.708848
C,	293,	GLU,	0.441071	F,	133,	ASP,	0.744968	G,	189,	THR,	0.891256	F,	189,	THR,	0.810687
C,	294,	ILE,	0.554869	F,	134,	LEU,	0.623939	G,	190,	SER,	0.824333	F,	190,	SER,	0.816838
C,	295,	ASN, 0	0.0136347	F,	135,	ARG,	0.531492	G,	191,	TYR,	0.786475	F,	191,	TYR,	0.825124
C,	296,	CYS,	0.332598	F,	136,	ASN,	0.598556	G,	192,	ARG,	0.684061	F,	192,	ARG,	0.702388
C,	297,	THR,	0.44524	F,	137,	VAL,	0.645514	G,	193,	LEU,	0.838318	F,	193,	LEU,	0.770802
C,	298,	ARG,	0.523742	F,	138,	THR,	0.356248	G,	194,	ILE,	0.809972	F,	194,	ILE,	0.788143
C,	299,	PRO,	0.497651	F,	139,	ASN,	0.556467	G,	195,	ASN,	0.712869	F,	195,	ASN,	0.67436
C,	300,	ASN,	0.466149	F,	144,	SER,	0.226995	G,	196,	CYS,	0.627773	F,	196,	CYS,	0.749721
C,	301,	ASN,	0.407593	F,	145,	GLU,	0.422614	G,	197,	ASN,	0.594035	F,	197,	ASN,	0.799988
C,	302,	ASN,	0.48453	F,	146,	GLY,	0.692344	G,	198,	THR,	0.656493	F,	198,	THR,	0.738453
C,	303,	THR,	0.374272	F,	150,	MET,	0.783801	G,	199,	SER,	0.543614	F,	199,	SER,	0.678507
C,	304,	ARG,	0.350896	F,	151,	ARG,	0.708762	G,	200,	THR,	0.695127	F,	200,	THR,	0.78999
C,	305,	LYS,	0.225565	F,	152,	GLY,	0.722774	G,	201,	ILE,	0.853337	F,	201,	ILE,	0.840443
C,	306,	SER,	0.32113	F,	153,	GLU,	0.800806	G,	202,	THR,	0.863127	F,	202,	THR,	0.802594
C,	307,	ILE,	0.515935	F,	154,	ILE,	0.730337	G,	203,	GLN,	0.789239	F,	203,	GLN,	0.742151
C,	308,	HIS,	0.400799	F,	155,	LYS,	0.754545	G,	204,	ALA,	0.83454	F,	204,	ALA,	0.77192
C,	309,	ILE,	0.746582	F,	156,	ASN,	0.695307	G,	205,	CYS,	0.754976	F,	205,	CYS,	0.721585
C,	312,	GLY,	0.636844	F,	157,	CYS,	0.79274	G,	206,	PRO,	0.850195	F,	206,	PRO,	0.844165
C,	313,	PRO,	0.61249	F,	158,	SER,	0.633901	G,	207,	LYS,	0.894912	F,	207,	LYS,	0.765492
C,	314,	GLY,	0.677679	F,	159,	PHE,	0.815511	G,	208,	VAL,	0.834487	F,	208,	VAL,	0.774596
C,	315,	LYS,	0.673166	F,	160,	ASN,	0.454249	G,	209,	SER,	0.773025	F,	209,	SER,	0.813016
C,	316,	ALA,	0.665742	F,	161,	ILE,	0.797096	G,	210,	PHE,	0.838953	F,	210,	PHE,	0.801251
C,	317,	PHE,	0.618066	F,	162,	THR,	0.768953	G,	211,	GLU,	0.740796	F,	211,	GLU,	0.833602
C,	318,	TYR,	0.359417	F,	163,	THR,	0.74672	G,	212,	PRO,	0.796422	F,	212,	PRO,	0.82993
C,	319,	THR,	0.393645	F,	164,	SER,	0.746193	G,	213,	ILE,	0.846871	F,	213,	ILE,	0.852221
C,	320,	THR,	0.385812	F,	165,	ILE,	0.75845	G,	214,	PRO,	0.888207	F,	214,	PRO,	0.878028
C,	321,	GLY,	0.263824	F,	166,	LYS,	0.810403	G,	215,	ILE,	0.893846	F,	215,	ILE,	0.850223
C,	321,	ASP,	0.323894	F,	167,	ASP,	0.782555	G,	216,	HIS,	0.863648	F,	216,	HIS,	0.84141
C,	322,	ILE,	0.319097	F,	168,	LYS,	0.815834	G,	217,	TYR,	0.860654	F,	217,	TYR,	0.829743
C,	323,	ILE,	0.441473	F,	169,	VAL,	0.767371	G,	218,	CYS,	0.797753	F,	218,	CYS,	0.837498
C,	324,	GLY,	0.295797	F,	170,	LYS,	0.745153	G,	219,	THR,	0.885035	F,	219,	THR,	0.852956
C,	325,	ASP,	0.730458	F,	171,	LYS,	0.646618	G,	220,	PRO,	0.924407	F,	220,	PRO,	0.875579
C,	326,	ILE,	0.641047	F,	172,	ASP,	0.791341	G,	221,	ALA,	0.916515	F,	221,	ALA,	0.847961
C,	327,	ARG,	0.672738	F,	173,	TYR,	0.735394	G,	222,	GLY,	0.917101	F,	222,	GLY,	0.814117
C,	328,	GLN,	0.607416	F,	174,	ALA,	0.876018	G,	223,	PHE,	0.8889	F,	223,	PHE,	0.860862
C,	329,	ALA,	0.352803	F,	175,	LEU,	0.862444	G,	224,	ALA,	0.929966	F,	224,	ALA,	0.887531
C,	330,	HIS,	0.271314	F,	176,	PHE,	0.848286	G,	225,	ILE,	0.898659	F,	225,	ILE,	0.86654
C,	331,	CYS,	0.311057	F,	177,	TYR,	0.798053	G,	226,	LEU,	0.868276	F,	226,	LEU,	0.814128
C,	332,	ASN,	0.184288	F,	178,	LYS,	0.815339	G,	227,	LYS,	0.841343	F,	227,	LYS,	0.798572
C,	333,	ILE,	0.38903	F,	179,	LEU,	0.798631	G,	228,	CYS,	0.783693	F,	228,	CYS,	0.802456
C,	334,	SER,	0.378402	F,	180,	ASP,	0.865087	G,	229,	LYS,	0.788543	F,	229,	LYS,	0.83367
C,	335,	ARG,	0.567111	F,	181,	VAL,	0.844951	G,	230,	ASP,	0.753605	F,	230,	ASP,	0.780629
C,	336,	THR,	0.567818	F,	182,	VAL,	0.872486	G,	231,	LYS,	0.717017	F,	231,	LYS,	0.676241
C,	337,	LYS,	0.643241	F,	183,	PRO,	0.868124	G,	232,	LYS,	0.782032	F,	232,	LYS,	0.798033
C,	338,	TRP,	0.633786	F,	184,	ILE,	0.785651	G,	233,	PHE,	0.830193	F,	233,	PHE,	0.834777
C,	339,	ASN,	0.624173	F,	185,	ASP,	0.825639	G,	234,	ASN,	0.816276	F,	234,	ASN,	0.810373
C,	340,	ASN,	0.703462	F,	186,	ASN,	0.874778	G,	235,	GLY,	0.834175	F,	235,	GLY,	0.784056
C,	341,	THR,	0.69981	F,	187,	ASP,	0.850164	G,	236,	THR,	0.861304	F,	236,	THR,	0.777277
C,	342,	LEU,	0.657751	F,	188,	ASN,	0.742006	G,	237,	GLY,	0.837154	F,	237,	GLY,	0.803278
C,	343,	ASN,	0.516624	F,	189,	THR,	0.851171	G,	238,	PRO,	0.837194	F,	238,	PRO,	0.872086
C,	344,	GLN,	0.755845	F,	190,	SER,	0.831068	G,	239,	CYS,	0.743017	F,	239,	CYS,	0.732473
C,	345,	ILE,	0.819201	F,	191,	TYR,	0.804644	G,	240,	LYS,	0.815578	F,	240,	LYS,	0.808597
C,	346,	ALA,	0.717362	F,	192,	ARG,	0.772093	G,	241,	ASN,	0.77966	F,	241,	ASN,	0.813112
C,	347,	THR,	0.780565	F,	193,	LEU,	0.84721	G,	242,	VAL,	0.811361	F,	242,	VAL,	0.804183
C,	348,	LYS,	0.758736	F,	194,	ILE,	0.798893	G,	243,	SER,	0.817872	F,	243,	SER,	0.791469
C,	349,	LEU,	0.658305	F,	195,	ASN,	0.804335	G,	244,	THR,	0.811204	F,	244,	THR,	0.753541
C,	350,	LYS,	0.650657	F,	196,	CYS,	0.78501	G,	245,	VAL,	0.875074	F,	245,	VAL,	0.848409
C,	351,	GLU,	0.765334	F,	197,	ASN,	0.757809	G,	246,	GLN,	0.764466	F,	246,	GLN,	0.750667
C,	352,	GLN,	0.618252	F,	198,	THR,	0.847991	G,	247,	CYS,	0.77883	F,	247,	CYS,	0.805395
C,	353,	PHE,	0.474613	F,	199,	SER,	0.815829	G,	248,	THR,	0.881701	F,	248,	THR,	0.872154
C,	354,	GLY,	0.508647	F,	200,	THR,	0.814721	G,	249,	HIS,	0.882909	F,	249,	HIS,	0.878454
C,	355,	ASN,	0.480431	F,	201,	ILE,	0.884165	G,	250,	GLY,	0.919278	F,	250,	GLY,	0.91944
C,	356,	ASN,	0.150871	F,	202,	THR,	0.780151	G,	251,	ILE,	0.903345	F,	251,	ILE,	0.88544
C,	357,	LYS,	0.606587	F,	203,	GLN,	0.780892	G,	252,	ARG,	0.854672	F,	252,	ARG,	0.895832
C,	358,	THR,	0.255566	F,	204,	ALA,	0.847287	G,	253,	PRO,	0.849766	F,	253,	PRO,	0.844089
C,	359,	ILE,	0.330042	F,	205,	CYS,	0.834023	G,	254,	VAL,	0.799938	F,	254,	VAL,	0.852404
C,	360,	VAL,	0.498689	F,	206,	PRO,	0.897498	G,	255,	VAL,	0.790075	F,	255,	VAL,	0.768514
C,	361,	PHE,	0.320054	F,	207,	LYS,	0.923448	G,	256,	SER,	0.889258	F,	256,	SER,	0.892739
C,	362,	ASN,	0.197023	F,	208,	VAL,	0.893344	G,	257,	THR,	0.876612	F,	257,	THR,	0.885793
C,	363,	GLN,	0.325656	F,	209,	SER,	0.847908	G,	258,	GLN,	0.85827	F,	258,	GLN,	0.855337
C,	364,	SER,	0.25572	F,	210,	PHE,	0.844069	G,	259,	LEU,	0.896517	F,	259,	LEU,	0.862376
C,	365,	SER,	0.640681	F,	211,	GLU,	0.837293	G,	260,	LEU,	0.889829	F,	260,	LEU,	0.887164
C,	366,	GLY,	0.52203	F,	212,	PRO,	0.853939	G,	261,	LEU,	0.870553	F,	261,	LEU,	0.851167
C,	367,	GLY,	0.641022	F,	213,	ILE,	0.871278	G,	262,	ASN,	0.804199	F,	262,	ASN,	0.852789
C,	368,	ASP,	0.683496	F,	214,	PRO,	0.872429	G,	263,	GLY,	0.896309	F,	263,	GLY,	0.814554
C,	369,	PRO,	0.711577	F,	215,	ILE,	0.90188	G,	264,	SER,	0.86386	F,	264,	SER,	0.7789
C,	370,	GLU,	0.533803	F,	216,	HIS,	0.778376	G,	265,	LEU,	0.862145	F,	265,	LEU,	0.819023
C,	371,	ILE,	0.655146	F,	217,	TYR,	0.853821	G,	266,	ALA,	0.861651	F,	266,	ALA,	0.826235
C,	372,	VAL,	0.444869	F,	218,	CYS,	0.854163	G,	267,	GLU,	0.806259	F,	267,	GLU,	0.760411
C,	373,	MET,	0.507869	F,	219,	THR,	0.854717	G,	268,	GLU,	0.794554	F,	268,	GLU,	0.768397
C,	374,	HIS,	0.567695	F,	220,	PRO,	0.895954	G,	269,	GLU,	0.818213	F,	269,	GLU,	0.778053
C,	375,	SER,	0.251528	F,	221,	ALA,	0.881273	G,	270,	VAL,	0.774593	F,	270,	VAL,	0.76346
C,	376,	PHE,	0.458702	F,	222,	GLY,	0.918975	G,	271,	VAL,	0.866078	F,	271,	VAL,	0.888059
C,	377,	ASN,	0.458868	F,	223,	PHE,	0.883246	G,	272,	ILE,	0.835036	F,	272,	ILE,	0.845954
C,	378,	CYS,	0.499447	F,	224,	ALA,	0.930576	G,	273,	ARG,	0.880422	F,	273,	ARG,	0.846238
C,	379,	GLY,	0.538644	F,	225,	ILE,	0.928911	G,	274,	SER,	0.836402	F,	274,	SER,	0.839702
C,	380,	GLY,	0.617437	F,	226,	LEU,	0.941182	G,	275,	SER,	0.87981	F,	275,	SER,	0.839627
C,	381,	GLU,	0.550759	F,	227,	LYS,	0.810896	G,	276,	ASN,	0.842587	F,	276,	ASN,	0.80059
C,	382,	PHE,	0.590971	F,	228,	CYS,	0.71197	G,	277,	PHE,	0.854527	F,	277,	PHE,	0.831576
C,	383,	PHE,	0.416423	F,	229,	LYS,	0.783179	G,	278,	THR,	0.884831	F,	278,	THR,	0.900076
C,	384,	TYR,	0.463326	F,	230,	ASP,	0.72924	G,	279,	ASP,	0.874828	F,	279,	ASP,	0.857928
C,	385,	CYS,	0.424655	F,	231,	LYS,	0.713429	G,	280,	ASN,	0.866423	F,	280,	ASN,	0.84571
C,	386,	ASN, 0	0.0867082	F,	232,	LYS,	0.798198	G,	281,	ALA,	0.867387	F,	281,	ALA,	0.840324
C,	387,	SER,	0.334918	F,	233,	PHE,	0.787257	G,	282,	LYS,	0.853242	F,	282,	LYS,	0.816294
C,	388,	THR,	0.264459	F,	234,	ASN,	0.872396	G,	283,	ASN,	0.86685	F,	283,	ASN,	0.836056
C,	389,	GLN,	0.402929	F,	235,	GLY,	0.917192	G,	284,	ILE,	0.89283	F,	284,	ILE,	0.868616
C,	390,	LEU,	0.508524	F,	236,	THR,	0.891974	G,	285,	ILE,	0.919615	F,	285,	ILE,	0.904783
C,	391,	PHE,	0.458746	F,	237,	GLY,	0.810004	G,	286,	VAL,	0.858248	F,	286,	VAL,	0.821013
C,	392,	ASN,	0.323109	F,	238,	PRO,	0.858564	G,	287,	GLN,	0.870129	F,	287,	GLN,	0.83694
C,	393,	SER,	0.455927	F,	239,	CYS,	0.679318	G,	288,	LEU,	0.852673	F,	288,	LEU,	0.81891
C,	394,	THR,	0.603128	F,	240,	LYS,	0.820937	G,	289,	LYS,	0.86289	F,	289,	LYS,	0.804884
C,	395,	TRP,	0.258566	F,	241,	ASN,	0.639534	G,	290,	GLU,	0.854872	F,	290,	GLU,	0.815607
C,	395,	ASN,	0.660148	F,	242,	VAL,	0.885248	G,	291,	SER,	0.868917	F,	291,	SER,	0.798279
C,	396,	PHE,	0.328706	F,	243,	SER,	0.876126	G,	292,	VAL,	0.859837	F,	292,	VAL,	0.849904
C,	397,	ASN,	0.332807	F,	244,	THR,	0.928728	G,	293,	GLU,	0.881515	F,	293,	GLU,	0.875139
C,	398,	GLY,	0.262454	F,	245,	VAL,	0.908315	G,	294,	ILE,	0.833214	F,	294,	ILE,	0.82636
C,	399,	THR,	0.580902	F,	246,	GLN,	0.81032	G,	295,	ASN,	0.831998	F,	295,	ASN,	0.843864
C,	400,	TRP,	0.357438	F,	247,	CYS,	0.783816	G,	296,	CYS,	0.776656	F,	296,	CYS,	0.785242
C,	401,	ASN, 0	0.0630416	F,	248,	THR,	0.876026	G,	297,	THR,	0.841348	F,	297,	THR,	0.848236
C,	402,	LEU,	0.521542	F,	249,	HIS,	0.882276	G,	298,	ARG,	0.792601	F,	298,	ARG,	0.817139
C,	403,	THR,	0.548183	F,	250,	GLY,	0.912032	G,	299,	PRO,	0.826714	F,	299,	PRO,	0.806547
C,	404,	GLN,	0.670298	F,	251,	ILE,	0.937552	G,	300,	ASN,	0.825205	F,	300,	ASN,	0.834668
C,	405,	SER,	0.419548	F,	252,	LYS,	0.877086	G,	301,	ASN,	0.759658	F,	301,	ASN,	0.797078
C,	406,	ASN,	0.523853	F,	253,	PRO,	0.893704	G,	302,	ASN,	0.841036	F,	302,	ASN,	0.837818
C,	407,	GLY,	0.207867	F,	254,	VAL,	0.887308	G,	303,	THR,	0.876094	F,	303,	THR,	0.909287
C,	408,	THR,	0.476407	F,	255,	VAL,	0.822347	G,	304,	ARG,	0.831479	F,	304,	ARG,	0.837579
C,	409,	GLU,	0.4183	F,	256,	SER,	0.867355	G,	305,	LYS,	0.844821	F,	305,	LYS,	0.841955
C,	410,	GLY,	-0.37818	F,	257,	THR,	0.868251	G,	306,	SER,	0.857363	F,	306,	SER,	0.848088
C,	411,	ASN,	0.40596	F,	258,	GLN,	0.889617	G,	307,	ILE,	0.856218	F,	307,	ILE,	0.848979
C,	412,	ASP,	0.336767	F,	259,	LEU,	0.879066	G,	308,	HIS,	0.831109	F,	308,	HIS,	0.768087
C,	413,	THR,	0.31151	F,	260,	LEU,	0.8109	G,	309,	ILE,	0.763646	F,	309,	ILE,	0.773442
C,	414,	ILE,	0.262729	F,	261,	LEU,	0.86365	G,	312,	GLY,	0.689482	F,	312,	GLY,	0.807532
C,	415,	THR,	0.339359	F,	262,	ASN,	0.793583	G,	313,	PRO,	0.615136	F,	313,	PRO,	0.759432
C,	416,	LEU,	0.338264	F,	263,	GLY,	0.81996	G,	314,	GLY,	0.72133	F,	314,	GLY,	0.824882
C,	417,	PRO,	0.368742	F,	264,	SER,	0.795617	G,	315,	ARG,	0.83517	F,	315,	ARG,	0.815245
C,	418,	CYS,	0.306447	F,	265,	LEU,	0.831677	G,	316,	ALA,	0.850935	F,	316,	ALA,	0.824323
C,	419,	LYS,	0.61588	F,	266,	ALA,	0.737726	G,	317,	PHE,	0.845776	F,	317,	PHE,	0.827029
C,	420,	ILE,	0.317828	F,	267,	GLU,	0.817569	G,	318,	TYR,	0.816873	F,	318,	TYR,	0.826996
C,	421,	LYS,	0.403288	F,	268,	GLU,	0.827889	G,	319,	THR,	0.885535	F,	319,	THR,	0.840871
C,	422,	GLN,	0.401558	F,	269,	GLU,	0.778813	G,	320,	THR,	0.831595	F,	320,	THR,	0.840832
C,	423,	ILE,	0.545234	F,	270,	VAL,	0.829411	G,	321,	GLY,	0.794786	F,	321,	GLY,	0.837503
C,	424,	ILE,	0.536106	F,	271,	VAL,	0.87897	G,	321,	ASP,	0.786824	F,	321,	ASP,	0.840544
C,	425,	ASN,	0.663059	F,	272,	ILE,	0.855244	G,	322,	ILE,	0.731324	F,	322,	ILE,	0.755735
C,	426,	MET,	0.575859	F,	273,	ARG,	0.8647	G,	323,	ILE,	0.861955	F,	323,	ILE,	0.75253
C,	427,	TRP,	0.530582	F,	274,	SER,	0.862128	G,	324,	GLY,	0.800716	F,	324,	GLY,	0.786262
C,	428,	GLN,	0.719716	F,	275,	SER,	0.840633	G,	325,	ASP,	0.778038	F,	325,	ASP,	0.753198
C,	429,	GLU,	0.801616	F,	276,	ASN,	0.766077	G,	326,	ILE,	0.714193	F,	326,	ILE,	0.691931
C,	430,	VAL,	0.805135	F,	277,	PHE,	0.841051	G,	327,	ARG,	0.824982	F,	327,	ARG,	0.787979
C,	431,	GLY,	0.739515	F,	278,	THR,	0.867874	G,	328,	GLN,	0.807592	F,	328,	GLN,	0.767506
C,	432,	LYS,	0.759467	F,	279,	ASP,	0.837401	G,	329,	ALA,	0.817302	F,	329,	ALA,	0.820098
C,	433,	ALA,	0.573848	F,	280,	ASN,	0.856489	G,	330,	HIS,	0.832047	F,	330,	HIS,	0.813765
C,	434,	MET,	0.538153	F,	281,	ALA,	0.92519	G,	331,	CYS,	0.733033	F,	331,	CYS,	0.737959
C,	435,	TYR,	0.479638	F,	282,	LYS,	0.859886	G,	332,	ASN,	0.755109	F,	332,	ASN,	0.822379
C,	436,	ALA,	0.548462	F,	283,	ASN,	0.830997	G,	333,	ILE,	0.832451	F,	333,	ILE,	0.828943
C,	437,	PRO,	0.459012	F,	284,	ILE,	0.910147	G,	334,	SER,	0.832625	F,	334,	SER,	0.83861
C,	438,	PRO,	0.370308	F,	285,	ILE,	0.924019	G,	335,	ARG,	0.813591	F,	335,	ARG,	0.809677
C,	439,	ILE,	0.405965	F,	286,	VAL,	0.925915	G,	336,	THR,	0.888871	F,	336,	THR,	0.877561
C,	440,	ARG,	0.449537	F,	287,	GLN,	0.912355	G,	337,	LYS,	0.899875	F,	337,	LYS,	0.897815
C,	441,	GLY, 0	0.0813664	F,	288,	LEU,	0.898661	G,	338,	TRP,	0.874635	F,	338,	TRP,	0.83668
C,	442,	GLN,	0.512467	F,	289,	LYS,	0.825611	G,	339,	ASN,	0.768287	F,	339,	ASN,	0.77224
C,	443,	ILE,	0.455371	F,	290,	GLU,	0.799076	G,	340,	ASN,	0.861548	F,	340,	ASN,	0.881497
C,	444,	ARG,	0.523116	F,	291,	SER,	0.785796	G,	341,	THR,	0.883663	F,	341,	THR,	0.875037
C,	445,	CYS,	0.302604	F,	292,	VAL,	0.900855	G,	342,	LEU,	0.895394	F,	342,	LEU,	0.776388
C,	446,	SER,	0.273453	F,	293,	GLU,	0.809934	G,	343,	ASN,	0.777244	F,	343,	ASN,	0.772594
C,	447,	SER,	0.212547	F,	294,	ILE,	0.905154	G,	344,	GLN,	0.878246	F,	344,	GLN,	0.778858
C,	448,	ASN,	0.332136	F,	295,	ASN,	0.669754	G,	345,	ILE,	0.901974	F,	345,	ILE,	0.882356
C,	449,	ILE,	0.50722	F,	296,	CYS,	0.823751	G,	346,	ALA,	0.925416	F,	346,	ALA,	0.776142
C,	450,	THR,	0.444025	F,	297,	THR,	0.76154	G,	347,	THR,	0.897946	F,	347,	THR,	0.875748
C,	451,	GLY,	0.286906	F,	298,	ARG,	0.848577	G,	348,	LYS,	0.865492	F,	348,	LYS,	0.854477
C,	452,	LEU,	0.489473	F,	299,	PRO,	0.840656	G,	349,	LEU,	0.900709	F,	349,	LEU,	0.892667
C,	453,	ILE,	0.322434	F,	300,	ASN,	0.836313	G,	350,	LYS,	0.830636	F,	350,	LYS,	0.81657
C,	454,	LEU,	0.501264	F,	301,	ASN,	0.574561	G,	351,	GLU,	0.911886	F,	351,	GLU,	0.899414
C,	455,	THR,	0.585077	F,	302,	ASN,	0.865061	G,	352,	GLN,	0.83554	F,	352,	GLN,	0.812985
C,	456,	ARG,	0.524703	F,	303,	THR,	0.837878	G,	353,	PHE,	0.761093	F,	353,	PHE,	0.771383
C,	457,	ASP,	0.578535	F,	304,	ARG,	0.738685	G,	354,	GLY,	0.75407	F,	354,	GLY,	0.786816
C,	458,	GLY,	0.658994	F,	305,	LYS,	0.797705	G,	355,	ASN,	0.72656	F,	355,	ASN,	0.746662
C,	459,	GLY,	0.319701	F,	306,	SER,	0.830592	G,	356,	ASN,	0.645141	F,	356,	ASN,	0.688057
C,	460,	ASN,	0.655412	F,	307,	ILE,	0.814526	G,	357,	LYS,	0.737611	F,	357,	LYS,	0.734158
C,	461,	ASN,	0.343903	F,	308,	HIS,	0.752573	G,	358,	THR,	0.770818	F,	358,	THR,	0.700825
C,	462,	HIS,	0.667823	F,	309,	ILE,	0.770354	G,	359,	ILE,	0.784278	F,	359,	ILE,	0.735234
C,	463,	ASN,	0.488015	F,	312,	GLY,	0.720241	G,	360,	VAL,	0.766613	F,	360,	VAL,	0.718026
C,	464,	ASN,	0.480227	F,	313,	PRO,	0.824704	G,	361,	PHE,	0.804586	F,	361,	PHE,	0.688168
C,	464,	ASP,	0.637548	F,	314,	GLY,	0.808528	G,	362,	ASN,	0.820916	F,	362,	ASN,	0.751576
C,	465,	THR,	0.44746	F,	315,	LYS,	0.793464	G,	363,	GLN,	0.822649	F,	363,	GLN,	0.797136
C,	466,	GLU,	0.342852	F,	316,	ALA,	0.843222	G,	364,	SER,	0.826914	F,	364,	SER,	0.757568
C,	467,	THR,	0.570918	F,	317,	PHE,	0.907145	G,	365,	SER,	0.801098	F,	365,	SER,	0.737727
C,	468,	PHE,	0.414523	F,	318,	TYR,	0.759129	G,	366,	GLY,	0.768923	F,	366,	GLY,	0.701814
C,	469,	ARG,	0.55159	F,	319,	THR,	0.892257	G,	367,	GLY,	0.832394	F,	367,	GLY,	0.789931
C,	470,	PRO,	0.439071	F,	320,	THR,	0.899356	G,	368,	ASP,	0.858937	F,	368,	ASP,	0.860954
C,	471,	GLY,	0.434622	F,	321,	GLY,	0.863667	G,	369,	PRO,	0.86728	F,	369,	PRO,	0.862987
C,	472,	GLY,	0.361883	F,	321,	ASP,	0.841215	G,	370,	GLU,	0.80261	F,	370,	GLU,	0.838361
C,	473,	GLY,	0.482856	F,	322,	ILE,	0.797461	G,	371,	ILE,	0.868586	F,	371,	ILE,	0.871721
C,	474,	ASP,	0.715161	F,	323,	ILE,	0.775763	G,	372,	VAL,	0.848011	F,	372,	VAL,	0.852056
C,	475,	MET,	0.641645	F,	324,	GLY,	0.860479	G,	373,	MET,	0.836694	F,	373,	MET,	0.770079
C,	476,	ARG,	0.773293	F,	325,	ASP,	0.760494	G,	374,	HIS,	0.860082	F,	374,	HIS,	0.875326
C,	477,	ASP,	0.738619	F,	326,	ILE,	0.683641	G,	375,	SER,	0.861059	F,	375,	SER,	0.884048
C,	478,	ASN,	0.651882	F,	327,	ARG,	0.826615	G,	376,	PHE,	0.851711	F,	376,	PHE,	0.87396
C,	479,	TRP,	0.516796	F,	328,	GLN,	0.838109	G,	377,	ASN,	0.872238	F,	377,	ASN,	0.847399
C,	480,	ARG,	0.638065	F,	329,	ALA,	0.867686	G,	378,	CYS,	0.757573	F,	378,	CYS,	0.778155
C,	481,	SER,	0.648302	F,	330,	HIS,	0.748905	G,	379,	GLY,	0.816271	F,	379,	GLY,	0.838128
C,	482,	GLU,	0.655943	F,	331,	CYS,	0.85642	G,	380,	GLY,	0.844312	F,	380,	GLY,	0.865859
C,	483,	LEU,	0.580023	F,	332,	ASN,	0.702798	G,	381,	GLU,	0.795761	F,	381,	GLU,	0.841053
C,	484,	TYR,	0.335915	F,	333,	ILE,	0.855226	G,	382,	PHE,	0.83205	F,	382,	PHE,	0.856111
C,	485,	LYS,	0.459085	F,	334,	SER,	0.821565	G,	383,	PHE,	0.809293	F,	383,	PHE,	0.835164
C,	486,	TYR,	0.524838	F,	335,	ARG,	0.87628	G,	384,	TYR,	0.842082	F,	384,	TYR,	0.780705
C,	487,	LYS,	0.592415	F,	336,	THR,	0.896896	G,	385,	CYS,	0.820127	F,	385,	CYS,	0.764809
C,	488,	VAL,	0.685228	F,	337,	LYS,	0.897037	G,	386,	ASN,	0.80907	F,	386,	ASN,	0.798503
C,	489,	VAL,	0.662726	F,	338,	TRP,	0.940747	G,	387,	SER,	0.802913	F,	387,	SER,	0.884075
C,	490,	LYS,	0.736717	F,	339,	ASN,	0.856818	G,	388,	THR,	0.841776	F,	388,	THR,	0.814548
C,	491,	ILE,	0.749568	F,	340,	ASN,	0.908378	G,	389,	GLN,	0.86887	F,	389,	GLN,	0.795227
C,	492,	GLU,	0.650591	F,	341,	THR,	0.938792	G,	390,	LEU,	0.839194	F,	390,	LEU,	0.830766
C,	493,	PRO,	0.587219	F,	342,	LEU,	0.903456	G,	391,	PHE,	0.83007	F,	391,	PHE,	0.788398
C,	494,	LEU,	0.705492	F,	343,	ASN,	0.857044	G,	392,	ASN,	0.838139	F,	392,	ASN,	0.775296
C,	495,	GLY,	0.67073	F,	344,	GLN,	0.882771	G,	393,	SER,	0.668588	F,	393,	SER,	0.608272
C,	496,	VAL,	0.583987	F,	345,	ILE,	0.962734	G,	394,	THR,	0.80945	F,	394,	THR,	0.811052
C,	497,	ALA,	0.472516	F,	346,	ALA,	0.902588	G,	395,	TRP,	0.610884	F,	395,	TRP,	0.554311
C,	498,	PRO,	0.553944	F,	347,	THR,	0.909062	G,	395,	ASN,	0.816316	F,	395,	ASN,	0.692495
C,	499,	THR,	0.464978	F,	348,	LYS,	0.863928	G,	396,	PHE,	0.740512	F,	396,	PHE,	0.606048
C,	500,	LYS,	0.595611	F,	349,	LEU,	0.950938	G,	397,	ASN,	0.742826	F,	397,	ASN,	0.645671
C,	501,	ALA,	0.62769	F,	350,	LYS,	0.88196	G,	398,	GLY,	0.454186	F,	398,	GLY,	0.504673
C,	502,	LYS,	0.716018	F,	351,	GLU,	0.899581	G,	399,	THR,	0.488032	F,	399,	THR,	0.486389
C,	503,	ARG,	0.802238	F,	352,	GLN,	0.866437	G,	400,	TRP,	0.713281	F,	400,	TRP,	0.68804
C,	504,	ARG,	0.677126	F,	353,	PHE,	0.762555	G,	401,	ASN,	0.588382	F,	401,	ASN,	0.673205
C,	505,	VAL,	0.517137	F,	354,	GLY,	0.876376	G,	402,	LEU,	0.726436	F,	402,	LEU,	0.811558
C,	1000,	83G,	0.434481	F,	355,	ASN,	0.874938	G,	403,	THR,	0.731003	F,	403,	THR,	0.798249
C,	1088,	NAG,	0.439664	F,	356,	ASN,	0.639748	G,	404,	GLN,	0.748015	F,	404,	GLN,	0.71816
C,	1089,	NAG,	0.443852	F,	357,	LYS,	0.621211	G,	405,	SER,	0.766182	F,	405,	SER,	0.661308
C,	1090,	BMA,	0.359721	F,	358,	THR,	0.700798	G,	406,	ASN,	0.687449	F,	406,	ASN,	0.655619
C,	1130,	NAG,	0.47686	F,	359,	ILE,	0.764361	G,	407,	GLY,	0.526065	F,	407,	GLY,	0.573372
C,	1131,	NAG,	0.420483	F,	360,	VAL,	0.783251	G,	408,	THR,	0.593065	F,	408,	THR,	0.559286
C,	1132,	BMA,	0.143372	F,	361,	PHE,	0.852065	G,	409,	GLU,	0.543637	F,	409,	GLU,	0.630747
C,	1156,	NAG,	0.445252	F,	362,	ASN,	0.660191	G,	410,	GLY,	0.601734	F,	410,	GLY,	0.683618
C,	1157,	NAG,	0.586111	F,	363,	GLN,	0.753358	G,	411,	ASN,	0.643362	F,	411,	ASN,	0.694698
C,	1158,	BMA,	0.353602	F,	364,	SER,	0.758363	G,	412,	ASP,	0.654215	F,	412,	ASP,	0.699417
C,	1160,	NAG,	0.269214	F,	365,	SER,	0.88134	G,	413,	THR,	0.780489	F,	413,	THR,	0.834717
C,	1161,	NAG,	0.412124	F,	366,	GLY,	0.791596	G,	414,	ILE,	0.754826	F,	414,	ILE,	0.739664
C,	1188,	NAG,	0.182955	F,	367,	GLY,	0.877414	G,	415,	THR,	0.816566	F,	415,	THR,	0.8335
C,	1189,	NAG,	0.210758	F,	368,	ASP,	0.893512	G,	416,	LEU,	0.834617	F,	416,	LEU,	0.827794
C,	1190,	FUC, 0	0.0567369	F,	369,	PRO,	0.832192	G,	417,	PRO,	0.844147	F,	417,	PRO,	0.888466
C,	1197,	NAG,	0.369022	F,	370,	GLU,	0.830282	G,	418,	CYS,	0.831718	F,	418,	CYS,	0.741316
C,	1198,	NAG,	0.285665	F,	371,	ILE,	0.825255	G,	419,	ARG,	0.861752	F,	419,	ARG,	0.850376
C,	1199,	BMA,	0.458806	F,	372,	VAL,	0.833142	G,	420,	ILE,	0.791409	F,	420,	ILE,	0.830622
C,	1234,	NAG,	0.461459	F,	373,	MET,	0.767699	G,	421,	LYS,	0.851449	F,	421,	LYS,	0.834497
C,	1235,	NAG,	0.502172	F,	374,	HIS,	0.885093	G,	422,	GLN,	0.857847	F,	422,	GLN,	0.811491
C,	1236,	BMA,	0.483586	F,	375,	SER,	0.85923	G,	423,	ILE,	0.842375	F,	423,	ILE,	0.810078
C,	1241,	NAG,	0.174712	F,	376,	PHE,	0.851472	G,	424,	ILE,	0.891232	F,	424,	ILE,	0.827467
C,	1242,	NAG, 0	0.0240745	F,	377,	ASN,	0.79375	G,	425,	ASN,	0.851641	F,	425,	ASN,	0.841015
C,	1243,	BMA, -0	0.0460771	F,	378,	CYS,	0.648168	G,	426,	MET,	0.79269	F,	426,	MET,	0.772995
C,	1262,	NAG,	0.289024	F,	379,	GLY,	0.735633	G,	427,	TRP,	0.79001	F,	427,	TRP,	0.717899
C,	1263,	NAG,	0.529145	F,	380,	GLY,	0.826792	G,	428,	GLN,	0.854783	F,	428,	GLN,	0.830885
C,	1264,	BMA,	0.393349	F,	381,	GLU,	0.840585	G,	429,	GLU,	0.826509	F,	429,	GLU,	0.830174
C,	1265,	MAN,	0.406314	F,	382,	PHE,	0.833058	G,	430,	VAL,	0.761429	F,	430,	VAL,	0.775397
C,	1266,	MAN,	0.196553	F,	383,	PHE,	0.858797	G,	431,	GLY,	0.618667	F,	431,	GLY,	0.659757
C,	1267,	MAN,	0.333803	F,	384,	TYR,	0.837272	G,	432,	LYS,	0.694753	F,	432,	LYS,	0.712241
C,	1276,	NAG,	0.669094	F,	385,	CYS,	0.878304	G,	433,	ALA,	0.778195	F,	433,	ALA,	0.812431
C,	1277,	NAG,	0.507153	F,	386,	ASN,	0.65608	G,	434,	MET,	0.882609	F,	434,	MET,	0.825279
C,	1278,	BMA,	0.216048	F,	387,	SER,	0.889486	G,	435,	TYR,	0.878749	F,	435,	TYR,	0.81239
C,	1279,	MAN,	0.425151	F,	388,	THR,	0.725126	G,	436,	ALA,	0.912064	F,	436,	ALA,	0.839085
C,	1280,	MAN,	0.465668	F,	389,	GLN,	0.880517	G,	437,	PRO,	0.888391	F,	437,	PRO,	0.8605
C,	1295,	NAG,	0.151143	F,	390,	LEU,	0.894147	G,	438,	PRO,	0.899933	F,	438,	PRO,	0.870097
C,	1296,	NAG,	0.279702	F,	391,	PHE,	0.871812	G,	439,	ILE,	0.858592	F,	439,	ILE,	0.849515
C,	1301,	NAG,	0.659346	F,	392,	ASN,	0.751704	G,	440,	ARG,	0.823588	F,	440,	ARG,	0.851749
C,	1302,	NAG,	0.554928	F,	393,	SER,	0.785451	G,	441,	GLY,	0.8333	F,	441,	GLY,	0.84629
C,	1303,	BMA,	0.343296	F,	394,	THR,	0.821428	G,	442,	GLN,	0.86029	F,	442,	GLN,	0.887906
C,	1332,	NAG,	0.407129	F,	395,	TRP,	0.629696	G,	443,	ILE,	0.778629	F,	443,	ILE,	0.816275
C,	1333,	NAG,	0.494722	F,	395,	ASN,	0.700627	G,	444,	ARG,	0.761919	F,	444,	ARG,	0.742445
C,	1334,	BMA,	0.361348	F,	396,	PHE,	0.671428	G,	445,	CYS,	0.752337	F,	445,	CYS,	0.741143
C,	1335,	MAN,	0.532084	F,	397,	ASN,	0.597831	G,	446,	SER,	0.784461	F,	446,	SER,	0.749225
C,	1336,	MAN,	0.151654	F,	398,	GLY,	0.515322	G,	447,	SER,	0.841561	F,	447,	SER,	0.855508
C,	1339,	NAG,	0.587891	F,	399,	THR,	0.461134	G,	448,	ASN,	0.821878	F,	448,	ASN,	0.84031
C,	1340,	NAG,	0.54792	F,	400,	TRP,	0.711873	G,	449,	ILE,	0.895692	F,	449,	ILE,	0.86803
C,	1341,	BMA,	0.472761	F,	401,	ASN,	0.424103	G,	450,	THR,	0.922549	F,	450,	THR,	0.855008
C,	1342,	MAN,	0.55323	F,	402,	LEU,	0.834284	G,	451,	GLY,	0.849824	F,	451,	GLY,	0.790711
C,	1343,	MAN,	0.610323	F,	403,	THR,	0.857473	G,	452,	LEU,	0.876585	F,	452,	LEU,	0.8046
C,	1344,	MAN,	0.435505	F,	404,	GLN,	0.828444	G,	453,	ILE,	0.845853	F,	453,	ILE,	0.820083
C,	1345,	MAN,	0.349932	F,	405,	SER,	0.707774	G,	454,	LEU,	0.831547	F,	454,	LEU,	0.842423
C,	1356,	NAG,	0.250805	F,	406,	ASN,	0.749965	G,	455,	THR,	0.822972	F,	455,	THR,	0.830148
C,	1357,	FUC,	0.204262	F,	407,	GLY,	0.711688	G,	456,	ARG,	0.817226	F,	456,	ARG,	0.798442
C,	1362,	NAG,	0.246735	F,	408,	THR,	0.821924	G,	457,	ASP,	0.797752	F,	457,	ASP,	0.787274
C,	1363,	NAG,	0.148391	F,	409,	GLU,	0.749329	G,	458,	GLY,	0.677819	F,	458,	GLY,	0.749509
C,	1386,	NAG,	0.324563	F,	410,	GLY,	0.777986	G,	459,	GLY,	0.450637	F,	459,	GLY,	0.523827
C,	1387,	NAG,	0.432677	F,	411,	ASN,	0.795686	G,	460,	ASN,	0.538551	F,	460,	ASN,	0.47524
C,	1388,	BMA,	0.355799	F,	412,	ASP,	0.788132	G,	461,	ASN,	0.682236	F,	461,	ASN,	0.605616
C,	1389,	MAN,	0.299359	F,	413,	THR,	0.798404	G,	462,	HIS,	0.615604	F,	462,	HIS,	0.538798
C,	1392,	NAG,	0.209482	F,	414,	ILE,	0.830269	G,	463,	ASN,	0.687699	F,	463,	ASN,	0.614388
C,	1393,	NAG,	0.291323	F,	415,	THR,	0.841957	G,	464,	ASN,	0.70568	F,	464,	ASN,	0.675227
C,	1394,	BMA,	0.332192	F,	416,	LEU,	0.886251	G,	464,	ASP,	0.751683	F,	464,	ASP,	0.748732
C,	1397,	NAG,	0.367504	F,	417,	PRO,	0.837624	G,	465,	THR,	0.728671	F,	465,	THR,	0.683905
C,	1401,	NAG, -	0.0977791	F,	418,	CYS,	0.777464	G,	466,	GLU,	0.746041	F,	466,	GLU,	0.703661
C,	1402,	NAG, -0	0.0164609	F,	419,	LYS,	0.767584	G,	467,	THR,	0.765134	F,	467,	THR,	0.656086
C,	1448,	NAG,	0.230831	F,	420,	ILE,	0.821742	G,	468,	PHE,	0.820702	F,	468,	PHE,	0.811568
C,	1449,	NAG,	0.281815	F,	421,	LYS,	0.783001	G,	469,	ARG,	0.806141	F,	469,	ARG,	0.82668
C,	1450,	BMA,	0.115559	F,	422,	GLN,	0.857726	G,	470,	PRO,	0.780957	F,	470,	PRO,	0.804236
E,	520,	LEU,	0.554723	F,	423,	ILE,	0.866923	G,	471,	GLY,	0.86001	F,	471,	GLY,	0.853726
E,	521,	GLY,	0.518349	F,	424,	ILE,	0.872182	G,	472,	GLY,	0.891948	F,	472,	GLY,	0.805347
E,	522,	PHE,	0.512121	F,	425,	ASN,	0.838165	G,	473,	GLY,	0.879736	F,	473,	GLY,	0.774089
E,	523,	LEU,	0.625539	F,	426,	MET,	0.816784	G,	474,	ASP,	0.884818	F,	474,	ASP,	0.818263
E,	524,	GLY,	0.477161	F,	427,	TRP,	0.725348	G,	475,	MET,	0.851357	F,	475,	MET,	0.760432
E,	525,	ALA,	0.424712	F,	428,	GLN,	0.766939	G,	476,	ARG,	0.896769	F,	476,	ARG,	0.857462
E,	526,	ALA,	0.403506	F,	429,	GLU,	0.819325	G,	477,	ASP,	0.902129	F,	477,	ASP,	0.869169
E,	527,	GLY,	0.497921	F,	430,	VAL,	0.852054	G,	478,	ASN,	0.899269	F,	478,	ASN,	0.892234
E,	528,	SER,	0.424148	F,	431,	GLY,	0.762273	G,	479,	TRP,	0.901823	F,	479,	TRP,	0.837672
E,	529,	THR,	0.466607	F,	432,	LYS,	0.809324	G,	480,	ARG,	0.894493	F,	480,	ARG,	0.848809
E,	530,	MET,	0.386633	F,	433,	ALA,	0.818498	G,	481,	SER,	0.919805	F,	481,	SER,	0.900013
E,	531,	GLY,	0.490206	F,	434,	MET,	0.824561	G,	482,	GLU,	0.892213	F,	482,	GLU,	0.854754
E,	532,	ALA,	0.634222	F,	435,	TYR,	0.840886	G,	483,	LEU,	0.927978	F,	483,	LEU,	0.880812
E,	533,	ALA,	0.519533	F,	436,	ALA,	0.89954	G,	484,	TYR,	0.883697	F,	484,	TYR,	0.815129
E,	534,	SER,	0.633123	F,	437,	PRO,	0.866072	G,	485,	LYS,	0.858147	F,	485,	LYS,	0.852447
E,	535,	ILE,	0.699077	F,	438,	PRO,	0.889197	G,	486,	TYR,	0.854652	F,	486,	TYR,	0.833461
E,	536,	THR,	0.633408	F,	439,	ILE,	0.793162	G,	487,	LYS,	0.893101	F,	487,	LYS,	0.830595
E,	537,	LEU,	0.626541	F,	440,	ARG,	0.738216	G,	488,	VAL,	0.915087	F,	488,	VAL,	0.879375
E,	538,	THR,	0.74391	F,	441,	GLY,	0.789982	G,	489,	VAL,	0.898768	F,	489,	VAL,	0.877247
E,	539,	VAL,	0.75282	F,	442,	GLN,	0.806227	G,	490,	LYS,	0.838369	F,	490,	LYS,	0.827326
E,	540,	GLN,	0.572569	F,	443,	ILE,	0.71998	G,	491,	ILE,	0.864533	F,	491,	ILE,	0.83441
E,	541,	ALA,	0.569698	F,	444,	ARG,	0.640946	G,	492,	GLU,	0.817801	F,	492,	GLU,	0.779759
E,	542,	ARG,	0.608731	F,	445,	CYS,	0.670262	G,	493,	PRO,	0.854823	F,	493,	PRO,	0.810498
E,	543,	LEU,	0.737909	F,	446,	SER,	0.679237	G,	494,	LEU,	0.81605	F,	494,	LEU,	0.746071
E,	544,	LEU,	0.731153	F,	447,	SER,	0.822028	G,	495,	GLY,	0.805639	F,	495,	GLY,	0.786079
E,	545,	LEU,	0.74096	F,	448,	ASN,	0.634355	G,	496,	VAL,	0.751463	F,	496,	VAL,	0.783089
E,	546,	SER,	0.84587	F,	449,	ILE,	0.926389	G,	497,	ALA,	0.837221	F,	497,	ALA,	0.819149
E,	547,	GLY,	0.761676	F,	450,	THR,	0.846903	G,	498,	PRO,	0.832432	F,	498,	PRO,	0.73836
E,	548,	ILE,	0.68616	F,	451,	GLY,	0.841517	G,	499,	THR,	0.814851	F,	499,	THR,	0.790903
E,	549,	VAL,	0.847549	F,	452,	LEU,	0.929707	G,	500,	LYS,	0.78489	F,	500,	LYS,	0.784181
E,	550,	GLN,	0.673518	F,	453,	ILE,	0.881634	G,	501,	ALA,	0.756763	F,	501,	ALA,	0.678806
E,	551,	GLN,	0.782535	F,	454,	LEU,	0.912509	G,	502,	LYS,	0.755681	F,	502,	LYS,	0.675282
E,	552,	GLN,	0.76579	F,	455,	THR,	0.843436	G,	503,	ARG,	0.677223	F,	503,	ARG,	0.53813
E,	553,	ASN,	0.80642	F,	456,	ARG,	0.794043	G,	1000,	83G,	0.771409	F,	1000,	83G,	0.746991
E,	554,	ASN,	0.71946	F,	457,	ASP,	0.830677	G,	1088,	NAG,	0.597006	F,	1088,	NAG,	0.673669
E,	555,	LEU,	0.826962	F,	458,	GLY,	0.797604	G,	1089,	NAG,	0.544073	F,	1089,	NAG,	0.626202
E,	556,	LEU,	0.799205	F,	459,	GLY,	0.766156	G,	1130,	NAG,	0.779585	F,	1130,	NAG,	0.687345
E,	557,	LYS,	0.687007	F,	460,	ASN,	0.83785	G,	1131,	NAG,	0.527313	F,	1131,	NAG,	0.549647
E,	558,	ALA,	0.753696	F,	461,	ASN,	0.766169	G,	1156,	NAG,	0.730666	F,	1156,	NAG,	0.707612
E,	559,	ILE,	0.79142	F,	462,	HIS,	0.769984	G,	1157,	NAG,	0.643557	F,	1157,	NAG,	0.637413
E,	560,	GLU,	0.781903	F,	463,	ASN,	0.739679	G,	1160,	NAG,	0.52907	F,	1158,	BMA,	0.370206
E,	561,	ALA,	0.709735	F,	464,	ASN,	0.850337	G,	1188,	NAG,	0.565365	F,	1160,	NAG,	0.534033
E,	562,	GLN,	0.726823	F,	464,	ASP,	0.8538	G,	1197,	NAG,	0.590328	F,	1188,	NAG,	0.51729
E,	563,	GLN,	0.737712	F,	465,	THR,	0.871101	G,	1198,	NAG,	0.519685	F,	1197,	NAG,	0.798449
E,	564,	HIS,	0.451502	F,	466,	GLU,	0.746	G,	1234,	NAG,	0.756401	F,	1198,	NAG,	0.525104
E,	565,	LEU,	0.616732	F,	467,	THR,	0.772766	G,	1235,	NAG,	0.706204	F,	1234,	NAG,	0.679676
E,	566,	LEU,	0.445813	F,	468,	PHE,	0.895804	G,	1241,	NAG,	0.62324	F,	1235,	NAG,	0.601103
E,	567,	LYS,	0.347669	F,	469,	ARG,	0.81932	G,	1262,	NAG,	0.68085	F,	1241,	NAG,	0.652629
E,	568,	LEU,	0.385375	F,	470,	PRO,	0.832371	G,	1263,	NAG,	0.670811	F,	1262,	NAG,	0.787649
E,	569,	THR,	0.669084	F,	471,	GLY,	0.834663	G,	1264,	BMA,	0.670363	F,	1263,	NAG,	0.777289
E,	570,	VAL,	0.635853	F,	472,	GLY,	0.769866	G,	1265,	MAN,	0.533186	F,	1264,	BMA,	0.745738
E,	571,	TRP,	0.653685	F,	473,	GLY,	0.809542	G,	1266,	MAN,	0.556465	F,	1265,	MAN,	0.587979
E,	572,	GLY,	0.771773	F,	474,	ASP,	0.840987	G,	1268,	MAN,	0.543217	F,	1266,	MAN,	0.734608
E,	573,	ILE,	0.794584	F,	475,	MET,	0.870571	G,	1276,	NAG,	0.808846	F,	1276,	NAG,	0.755793
E,	574,	LYS,	0.775189	F,	476,	ARG,	0.846691	G,	1277,	NAG,	0.636065	F,	1277,	NAG,	0.635493
E,	575,	GLN,	0.846904	F,	477,	ASP,	0.90451	G,	1295,	NAG,	0.74165	F,	1295,	NAG,	0.760826
E,	576,	LEU,	0.909805	F,	478,	ASN,	0.905495	G,	1296,	NAG,	0.632689	F,	1296,	NAG,	0.737107
E,	577,	GLN,	0.756885	F,	479,	TRP,	0.908199	G,	1301,	NAG,	0.751492	F,	1301,	NAG,	0.800196
E,	578,	ALA,	0.882057	F,	480,	ARG,	0.856519	G,	1302,	NAG,	0.654441	F,	1302,	NAG,	0.71132
E,	579,	ARG,	0.792152	F,	481,	SER,	0.938949	G,	1332,	NAG,	0.713576	F,	1332,	NAG,	0.788827
E,	580,	VAL,	0.86128	F,	482,	GLU,	0.915094	G,	1333,	NAG,	0.520078	F,	1333,	NAG,	0.649745
E,	581,	LEU,	0.846085	F,	483,	LEU,	0.934069	G,	1339,	NAG,	0.648537	F,	1334,	BMA,	0.554907
E,	582,	THR,	0.826095	F,	484,	TYR,	0.863588	G,	1340,	NAG,	0.741967	F,	1339,	NAG,	0.754263
E,	583,	VAL,	0.878718	F,	485,	LYS,	0.844711	G,	1341,	BMA,	0.506679	F,	1340,	NAG,	0.7242
E,	584,	GLU,	0.838618	F,	486,	TYR,	0.862431	G,	1362,	NAG,	0.750657	F,	1341,	BMA,	0.529476
E,	585,	ARG,	0.729115	F,	487,	LYS,	0.812834	G,	1363,	NAG,	0.458863	F,	1342,	MAN,	0.579553
E,	586,	TYR,	0.850304	F,	488,	VAL,	0.867072	G,	1386,	NAG,	0.78075	F,	1343,	MAN,	0.529834
E,	587,	LEU,	0.873946	F,	489,	VAL,	0.923744	G,	1387,	NAG,	0.74776	F,	1362,	NAG,	0.666401
E,	588,	ARG,	0.615847	F,	490,	LYS,	0.805673	G,	1391,	NAG,	0.676955	F,	1363,	NAG,	0.665843
E,	589,	ASP,	0.790784	F,	491,	ILE,	0.927619	G,	1392,	NAG,	0.440133	F,	1386,	NAG,	0.778815
E,	590,	GLN,	0.823155	F,	492,	GLU,	0.80137	G,	1401,	NAG,	0.721984	F,	1387,	NAG,	0.740546
E,	591,	GLN,	0.778026	F,	493,	PRO,	0.900252	G,	1448,	NAG,	0.682878	F,	1388,	BMA,	0.544206
E,	592,	LEU,	0.784869	F,	494,	LEU,	0.808167	G,	1449,	NAG,	0.517249	F,	1391,	NAG,	0.674982
E,	593,	LEU,	0.857804	F,	495,	GLY,	0.803733	F,	33,	LYS,	0.567283	F,	1392,	NAG,	0.598825
E,	594,	GLY,	0.870704	F,	496,	VAL,	0.790072	F,	34,	LEU,	0.267589	F,	1401,	NAG,	0.582835
E,	595,	ILE,	0.746171	F,	497,	ALA,	0.888687	F,	35,	TRP,	0.42262	F,	1448,	NAG,	0.752258
E,	596,	TRP,	0.772361	F,	498,	PRO,	0.899283	F,	36,	VAL,	0.201329	F,	1449,	NAG,	0.66327
E,	597,	GLY,	0.792549	F,	499,	THR,	0.837842	F,	37,	THR,	0.153137	G,	33,	LYS,	0.67716
E,	598,	CYS,	0.75665	F,	500,	LYS,	0.769531	F,	38,	VAL,	0.445671	G,	34,	LEU,	0.782597
E,	599,	SER,	0.788813	F,	501,	ALA,	0.780118	F,	39,	TYR,	0.307993	G,	35,	TRP,	0.764442
E,	600,	GLY,	0.651671	F,	502,	LYS,	0.730956	F,	40,	TYR,	0.475574	G,	36,	VAL,	0.773568
E,	601,	LYS,	0.643758	F,	503,	ARG,	0.821463	F,	41,	GLY,	0.0782712	G,	37,	THR,	0.834679
E,	602,	LEU,	0.651492	F,	504,	ARG,	0.684929	F,	42,	VAL,	-0.0247612	G,	38,	VAL,	0.797869
E,	603,	ILE,	0.696324	F,	505,	VAL,	0.743504	F,	43,	PRO,	-0.336205	G,	39,	TYR,	0.805408
E,	604,	CYS,	0.569832	F,	1000,	83G,	0.835994	F,	44,	VAL,	0.136139	G,	40,	TYR,	0.691051
E,	605,	THR,	0.650789	F,	1088,	NAG,	0.729452	F,	45,	TRP,	0.0244894	G,	41,	GLY,	0.802194
E,	606,	THR,	0.74307	F,	1089,	NAG,	0.682523	F,	46,	LYS,	0.184568	G,	42,	VAL,	0.827415
E,	607,	ALA,	0.723605	F,	1090,	BMA,	0.479598	F,	47,	GLU,	0.0834114	G,	43,	PRO,	0.807981
E,	608,	VAL,	0.715059	F,	1130,	NAG,	0.583742	F,	48,	ALA,	-0.048923	G,	44,	VAL,	0.813415
E,	609,	PRO,	0.725975	F,	1131,	NAG,	0.561568	F,	49,	THR,	0.126502	G,	45,	TRP,	0.838757
E,	610,	TRP,	0.706589	F,	1132,	BMA,	0.41902	F,	50,	THR,	0.139231	G,	46,	LYS,	0.833257
E,	611,	ASN,	0.577611	F,	1155,	MAN,	0.429033	F,	51,	THR,	0.434564	G,	47,	GLU,	0.87027
E,	612,	ALA,	0.834815	F,	1156,	NAG,	0.687931	F,	52,	LEU,	0.493205	G,	48,	ALA,	0.885197
E,	613,	SER,	0.712098	F,	1157,	NAG,	0.639192	F,	53,	PHE,	0.640628	G,	49,	THR,	0.802241
E,	614,	TRP,	0.61611	F,	1158,	BMA,	0.383994	F,	54,	CYS,	0.622306	G,	50,	THR,	0.830495
E,	615,	SER,	0.629769	F,	1159,	MAN,	0.443534	F,	55,	ALA,	0.490664	G,	51,	THR,	0.856053
E,	616,	ASN,	0.400121	F,	1160,	NAG,	0.213184	F,	56,	SER,	0.445829	G,	52,	LEU,	0.884419
E,	617,	LYS,	0.604706	F,	1161,	NAG,	0.272835	F,	57,	ASP,	0.296218	G,	53,	PHE,	0.900994
E,	618,	THR,	0.777973	F,	1188,	NAG,	0.379667	F,	58,	ALA,	0.371352	G,	54,	CYS,	0.798481
E,	619,	LEU,	0.627633	F,	1189,	NAG,	0.176427	F,	59,	LYS,	0.512951	G,	55,	ALA,	0.803773
E,	620,	ASP,	0.837182	F,	1190,	FUC,	0.426628	F,	60,	ALA,	0.559409	G,	56,	SER,	0.76167
E,	621,	MET,	0.624166	F,	1197,	NAG,	0.79124	F,	61,	TYR,	0.346195	G,	57,	ASP,	0.848733
E,	622,	ILE,	0.585228	F,	1198,	NAG,	0.669854	F,	62,	ASP,	0.507626	G,	58,	ALA,	0.65327
E,	623,	TRP,	0.423314	F,	1199,	BMA,	0.454147	F,	63,	THR,	0.419356	G,	59,	LYS,	0.6454
E,	624,	ASN,	0.708768	F,	1234,	NAG,	0.702087	F,	64,	GLU,	0.169291	G,	60,	ALA,	0.646969
E,	625,	ASN,	0.130727	F,	1235,	NAG,	0.534902	F,	65,	VAL,	0.518559	G,	61,	TYR,	0.591668
E,	626,	MET,	0.502953	F,	1236,	BMA,	0.388129	F,	66,	HIS,	0.423463	G,	62,	ASP,	0.586098
E,	627,	THR,	0.517241	F,	1237,	NAG,	0.496248	F,	67,	ASN,	0.618622	G,	63,	THR,	0.663431
E,	628,	TRP,	0.476071	F,	1241,	NAG,	0.511579	F,	68,	VAL,	0.540007	G,	64,	GLU,	0.62581
E,	629,	MET,	0.617379	F,	1242,	NAG,	0.315523	F,	69,	TRP,	0.467948	G,	65,	VAL,	0.717845
E,	630,	GLU,	0.751152	F,	1243,	BMA,	0.186265	F,	70,	ALA,	0.642833	G,	66,	HIS,	0.697108
E,	631,	TRP,	0.677136	F,	1262,	NAG,	0.742197	F,	71,	THR,	0.689594	G,	67,	ASN,	0.707409
E,	632,	GLU,	0.754421	F,	1263,	NAG,	0.710779	F,	72,	HIS,	0.620173	G,	68,	VAL,	0.743058
E,	633,	LYS,	0.827747	F,	1264,	BMA,	0.492118	F,	73,	ALA,	0.625092	G,	69,	TRP,	0.748324
E,	634,	GLU,	0.649588	F,	1265,	MAN,	0.592759	F,	74,	CYS,	0.596849	G,	70,	ALA,	0.712438
E,	635,	ILE,	0.704127	F,	1266,	MAN,	0.580227	F,	75,	VAL,	0.571708	G,	71,	THR,	0.62554
E,	636,	ASP,	0.760029	F,	1268,	MAN,	0.232159	F,	76,	PRO,	0.398293	G,	72,	HIS,	0.590144
E,	637,	ASN,	0.758582	F,	1269,	MAN,	0.202962	F,	77,	THR,	0.144477	G,	73,	ALA,	0.785184
E,	638,	TYR,	0.764979	F,	1270,	MAN,	0.564789	F,	78,	ASP,	0.126629	G,	74,	CYS,	0.750427
E,	639,	THR,	0.85711	F,	1276,	NAG,	0.830109	F,	79,	PRO,	0.134509	G,	75,	VAL,	0.881528
E,	640,	GLY,	0.888469	F,	1277,	NAG,	0.718847	F,	80,	ASN,	0.327274	G,	76,	PRO,	0.914202
E,	641,	LEU,	0.816103	F,	1278,	BMA,	0.537318	F,	81,	PRO,	0.263865	G,	77,	THR,	0.873358
E,	642,	ILE,	0.832246	F,	1295,	NAG,	0.663736	F,	82,	GLN,	0.0713282	G,	78,	ASP,	0.790657
E,	643,	TYR,	0.802341	F,	1296,	NAG,	0.598819	F,	83,	GLU,	0.109413	G,	79,	PRO,	0.770449
E,	644,	THR,	0.852747	F,	1297,	BMA,	0.474027	F,	84,	VAL, -	0.00578086	G,	80,	ASN,	0.7349
E,	645,	LEU,	0.840466	F,	1301,	NAG,	0.677081	F,	85,	VAL,	-0.0486958	G,	81,	PRO,	0.713857
E,	646,	ILE,	0.833643	F,	1302,	NAG,	0.652903	F,	86,	LEU,	0.053005	G,	82,	GLN,	0.653788
E,	647,	GLU,	0.763179	F,	1303,	BMA,	0.425044	F,	87,	GLU,	-0.0237639	G,	83,	GLU,	0.726862
E,	648,	GLU,	0.838255	F,	1332,	NAG,	0.687645	F,	88,	ASN,	0.157235	G,	84,	VAL,	0.806931
E,	649,	SER,	0.738735	F,	1333,	NAG,	0.684347	F,	89,	VAL,	-0.054608	G,	85,	VAL,	0.835373
E,	650,	GLN,	0.734281	F,	1334,	BMA,	0.501715	F,	90,	THR,	0.124729	G,	86,	LEU,	0.788135
E,	651,	ASN,	0.768394	F,	1335,	MAN,	0.550971	F,	91,	GLU,	0.0834767	G,	87,	GLU,	0.781247
E,	652,	GLN,	0.834741	F,	1339,	NAG,	0.811222	F,	92,	ASN,	0.187252	G,	88,	ASN,	0.721869
E,	653,	GLN,	0.797196	F,	1340,	NAG,	0.764984	F,	93,	PHE,	-0.0703252	G,	89,	VAL,	0.79124
E,	654,	GLU,	0.788407	F,	1341,	BMA,	0.634948	F,	94,	ASN,	0.338509	G,	90,	THR,	0.797174
E,	655,	LYS,	0.63332	F,	1342,	MAN,	0.659572	F,	95,	MET,	0.0314281	G,	91,	GLU,	0.802245
E,	656,	ASN,	0.738385	F,	1343,	MAN,	0.748785	F,	96,	TRP,	0.2897	G,	92,	ASN,	0.837609
E,	657,	GLU,	0.758637	F,	1344,	MAN,	0.49353	F,	97,	LYS,	0.503534	G,	93,	PHE,	0.838693
E,	658,	LYS,	0.621583	F,	1345,	MAN,	0.392661	F,	98,	ASN,	0.197257	G,	94,	ASN,	0.858897
E,	659,	GLU,	0.60835	F,	1356,	NAG,	0.437654	F,	99,	ASN,	0.273984	G,	95,	MET,	0.854526
E,	660,	LEU,	0.44777	F,	1362,	NAG,	0.662349	F,	100,	MET,	0.24922	G,	96,	TRP,	0.827471
E,	661,	LEU,	0.481155	F,	1363,	NAG,	0.669305	F,	101,	VAL,	0.215374	G,	97,	LYS,	0.841484
E,	1611,	NAG,	0.399667	F,	1364,	BMA,	0.504353	F,	102,	GLU,	0.481025	G,	98,	ASN,	0.907317
E,	1612,	NAG,	0.388214	F,	1365,	MAN,	0.303914	F,	103,	GLN,	0.366205	G,	99,	ASN,	0.928302
E,	1613,	BMA, 0	0.0988404	F,	1386,	NAG,	0.711628	F,	104,	MET,	0.349146	G,	100,	MET,	0.916274
E,	1614,	FUC,	0.433089	F,	1387,	NAG,	0.779352	F,	105,	HIS,	0.386023	G,	101,	VAL,	0.936774
E,	1616,	NAG,	0.142457	F,	1388,	BMA,	0.589479	F,	106,	GLU,	0.503859	G,	102,	GLU,	0.902448
E,	1617,	NAG,	0.101346	F,	1392,	NAG,	0.812971	F,	107,	ASP,	0.493754	G,	103,	GLN,	0.890905
E,	1618,	FUC,	0.140532	F,	1393,	NAG,	0.439182	F,	108,	ILE,	0.494289	G,	104,	MET,	0.915595
E,	1625,	NAG,	0.344796	F,	1394,	BMA,	0.365693	F,	109,	ILE,	0.557724	G,	105,	HIS,	0.91101
E,	1626,	NAG,	0.289999	F,	1395,	MAN,	0.446103	F,	110,	SER,	0.637036	G,	106,	GLU,	0.910003
E,	1627,	FUC,	0.418674	F,	1401,	NAG,	0.433398	F,	111,	LEU,	0.607084	G,	107,	ASP,	0.906954
E,	1637,	NAG,	0.491515	F,	1402,	NAG,	0.501295	F,	112,	TRP,	0.583571	G,	108,	ILE,	0.922003
E,	1638,	NAG,	0.381019	F,	1403,	BMA,	0.570718	F,	113,	ASP,	0.717963	G,	109,	ILE,	0.931859
E,	1639,	BMA,	0.245439	F,	1404,	FUC,	0.568049	F,	114,	GLN,	0.700349	G,	110,	SER,	0.924199
A,	33,	LYS,	0.389936	F,	1448,	NAG,	0.737248	F,	115,	SER,	0.731577	G,	111,	LEU,	0.906356
A,	34,	LEU,	0.476901	F,	1449,	NAG,	0.624015	F,	116,	LEU,	0.688308	G,	112,	TRP,	0.837388
A,	35,	TRP,	0.509633	F,	1450,	BMA,	0.446286	F,	117,	LYS,	0.770563	G,	113,	ASP,	0.869176
A,	36,	VAL,	0.552423	G,	32,	GLU,	0.809949	F,	118,	PRO,	0.797363	G,	114,	GLN,	0.892788
A,	37,	THR,	0.191522	G,	33,	LYS,	0.858871	F,	119,	CYS,	0.554245	G,	115,	SER,	0.883013
A,	38,	VAL,	0.450631	G,	34,	LEU,	0.778588	F,	120,	VAL,	0.533239	G,	116,	LEU,	0.880866
A,	39,	TYR,	0.254257	G,	35,	TRP,	0.837773	F,	121,	LYS,	0.546325	G,	117,	LYS,	0.888434
A,	40,	TYR,	0.385987	G,	36,	VAL,	0.870769	F,	122,	LEU,	0.315377	G,	118,	PRO,	0.888043
A,	41,	GLY,	0.106534	G,	37,	THR,	0.859283	F,	123,	THR,	0.433768	G,	119,	CYS,	0.75509
A,	42,	VAL, 0	0.061821	G,	38,	VAL,	0.87104	F,	124,	PRO,	0.463839	G,	120,	VAL,	0.811271
A,	43,	PRO,	-0.221918	G,	39,	TYR,	0.792397	F,	125,	LEU,	0.368198	G,	121,	LYS,	0.789115
A,	44,	VAL, 0	0.0826064	G,	40,	TYR,	0.785389	F,	126,	CYS,	0.150281	G,	122,	LEU,	0.845525
A,	45,	TRP,	0.126512	G,	41,	GLY,	0.850065	F,	127,	VAL,	0.345846	G,	123,	THR,	0.861742
A,	46,	LYS,	0.530624	G,	42,	VAL,	0.865976	F,	128,	THR,	0.394672	G,	124,	PRO,	0.885504
A,	47,	GLU,	0.488088	G,	43,	PRO,	0.894895	F,	129,	LEU,	0.331759	G,	125,	LEU,	0.877195
A,	48,	ALA, 0	0.0707626	G,	44,	VAL,	0.906569	F,	130,	ASN,	0.465732	G,	126,	CYS,	0.81748
A,	49,	THR,	0.333657	G,	45,	TRP,	0.900361	F,	131,	CYS,	0.327594	G,	127,	VAL,	0.839803
A,	50,	THR,	0.260342	G,	46,	LYS,	0.85699	F,	132,	THR,	0.522247	G,	128,	THR,	0.798284
A,	51,	THR,	0.496994	G,	47,	GLU,	0.847498	F,	133,	ASP,	0.414316	G,	129,	LEU,	0.862804
A,	52,	LEU,	0.436062	G,	48,	ALA,	0.874299	F,	134,	LEU,	0.0945583	G,	130,	ASN,	0.820587
A,	53,	PHE,	0.401275	G,	49,	THR,	0.803265	F,	135,	ARG,	0.314697	G,	131,	CYS,	0.76386
A,	54,	CYS,	0.349764	G,	50,	THR,	0.896494	F,	136,	ASN,	0.30362	G,	132,	THR,	0.851654
A,	55,	ALA,	0.335956	G,	51,	THR,	0.85774	F,	137,	VAL,	0.528759	G,	133,	ASP,	0.803069
A,	56,	SER,	0.230365	G,	52,	LEU,	0.894241	F,	138,	THR,	0.211792	G,	134,	LEU,	0.668826
A,	57,	ASP,	0.341765	G,	53,	PHE,	0.855283	F,	139,	ASN,	0.337946	G,	135,	ARG,	0.607476
A,	58,	ALA,	0.268735	G,	54,	CYS,	0.860883	F,	140,	ILE,	0.267722	G,	136,	ASN,	0.507175
A,	59,	LYS,	0.627605	G,	55,	ALA,	0.881462	F,	144,	SER,	0.310953	G,	137,	VAL,	0.511372
A,	60,	ALA,	0.107705	G,	56,	SER,	0.809799	F,	145,	GLU,	0.180809	G,	138,	THR,	0.235838
A,	61,	TYR,	0.287293	G,	57,	ASP,	0.743729	F,	146,	GLY,	-0.0477909	G,	139,	ASN,	0.362069
A,	62,	ASP,	0.528217	G,	58,	ALA,	0.858983	F,	150,	MET,	0.417044	G,	140,	ILE,	0.305376
A,	63,	THR,	0.526027	G,	59,	LYS,	0.852178	F,	151,	ARG,	0.206802	G,	144,	SER,	0.252381
A,	64,	GLU,	0.145413	G,	60,	ALA,	0.650134	F,	152,	GLY,	0.119142	G,	145,	GLU,	0.684293
A,	65,	VAL,	0.346146	G,	61,	TYR,	0.596165	F,	153,	GLU,	0.235757	G,	146,	GLY,	0.544557
A,	66,	HIS,	0.475466	G,	62,	ASP,	0.870224	F,	154,	ILE,	0.207924	G,	150,	MET,	0.705917
A,	67,	ASN,	0.60195	G,	63,	THR,	0.805183	F,	155,	LYS,	0.243022	G,	151,	ARG,	0.765964
A,	68,	VAL,	0.241121	G,	64,	GLU,	0.838817	F,	156,	ASN,	0.365546	G,	152,	GLY,	0.716662
A,	69,	TRP,	0.291224	G,	65,	VAL,	0.763492	F,	157,	CYS,	0.377577	G,	153,	GLU,	0.789998
A,	70,	ALA,	0.536795	G,	66,	HIS,	0.750808	F,	158,	SER,	0.502322	G,	154,	ILE,	0.82672
A,	71,	THR,	0.573478	G,	67,	ASN,	0.765218	F,	159,	PHE,	0.604825	G,	155,	LYS,	0.799014
A,	72,	HIS,	0.387058	G,	68,	VAL,	0.772659	F,	160,	ASN,	0.607847	G,	156,	ASN,	0.771491
A,	73,	ALA,	0.410845	G,	69,	TRP,	0.592042	F,	161,	ILE,	0.565426	G,	157,	CYS,	0.74314
A,	74,	CYS,	0.399961	G,	70,	ALA,	0.733857	F,	162,	THR,	0.466031	G,	158,	SER,	0.815994
A,	75,	VAL,	0.44607	G,	71,	THR,	0.687269	F,	163,	THR,	0.362066	G,	159,	PHE,	0.835424
A,	76,	PRO,	0.281436	G,	72,	HIS,	0.71439	F,	164,	SER,	0.427181	G,	160,	ASN,	0.71995
A,	77,	THR,	0.135147	G,	73,	ALA,	0.822171	F,	165,	ILE,	0.18929	G,	161,	ILE,	0.812619
A,	78,	ASP,	0.202979	G,	74,	CYS,	0.823352	F,	166,	ARG,	0.609203	G,	162,	THR,	0.78074
A,	79,	PRO,	0.207388	G,	75,	VAL,	0.826466	F,	167,	ASP,	0.302534	G,	163,	THR,	0.708263
A,	80,	ASN,	0.460906	G,	76,	PRO,	0.812049	F,	168,	LYS,	0.258945	G,	164,	SER,	0.703144
A,	81,	PRO,	0.307962	G,	77,	THR,	0.837481	F,	169,	VAL,	0.208185	G,	165,	ILE,	0.626387
A,	82,	GLN,	0.266872	G,	78,	ASP,	0.857631	F,	170,	LYS,	0.586153	G,	166,	ARG,	0.799042
A,	83,	GLU,	0.278895	G,	79,	PRO,	0.925502	F,	171,	LYS,	0.596462	G,	167,	ASP,	0.653867
A,	84,	VAL, 0.	229547760855	G,	80,	ASN,	0.838433	F,	172,	ASP,	0.642747	G,	168,	LYS,	0.642352
A,	85,	VAL,	0.11069	G,	81,	PRO,	0.800343	F,	173,	TYR,	0.52202	G,	169,	VAL,	0.733814
A,	86,	LEU,	0.181922	G,	82,	GLN,	0.658989	F,	174,	ALA,	0.572164	G,	170,	LYS,	0.857644
A,	87,	GLU,	0.162838	G,	83,	GLU,	0.822981	F,	175,	LEU,	0.489714	G,	171,	LYS,	0.783983
A,	88,	ASN,	0.159545	G,	84,	VAL,	0.82821	F,	176,	PHE,	0.401665	G,	172,	ASP,	0.82437
A,	89,	VAL,	0.244761	G,	85,	VAL,	0.877473	F,	177,	TYR,	0.262017	G,	173,	TYR,	0.743637
A,	90,	THR,	0.455988	G,	86,	LEU,	0.885762	F,	178,	ARG,	0.319799	G,	174,	ALA,	0.812877
A,	91,	GLU,	0.308624	G,	87,	GLU,	0.855431	F,	179,	LEU,	0.379002	G,	175,	LEU,	0.84113
A,	92,	ASN,	0.365298	G,	88,	ASN,	0.84108	F,	180,	ASP,	0.289358	G,	176,	PHE,	0.864307
A,	93,	PHE,	0.1232	G,	89,	VAL,	0.836284	F,	181,	VAL,	0.149371	G,	177,	TYR,	0.849388
A,	94,	ASN,	0.411233	G,	90,	THR,	0.877084	F,	182,	VAL,	0.341351	G,	178,	ARG,	0.844182
A,	95,	MET, -0	0.0906025	G,	91,	GLU,	0.800464	F,	183,	PRO,	0.0756382	G,	179,	LEU,	0.836344
A,	96,	TRP,	0.382934	G,	92,	ASN,	0.849067	F,	184,	ILE,	0.0321245	G,	180,	ASP,	0.833559
A,	97,	LYS,	0.58938	G,	93,	PHE,	0.801423	F,	185,	ASP,	0.285324	G,	181,	VAL,	0.846823
A,	98,	ASN,	0.377201	G,	94,	ASN,	0.89863	F,	186,	ASN,	0.120022	G,	182,	VAL,	0.857668
A,	99,	ASN,	0.469219	G,	95,	MET,	0.931267	F,	187,	ASP,	0.32469	G,	183,	PRO,	0.849214
A,	100,	MET,	0.190173	G,	96,	TRP,	0.901317	F,	188,	ASN,	0.280795	G,	184,	ILE,	0.676391
A,	101,	VAL,	0.219663	G,	97,	LYS,	0.931984	F,	189,	THR,	0.314456	G,	185,	ASP,	0.693305
A,	102,	GLU,	0.607391	G,	98,	ASN,	0.884331	F,	190,	SER,	0.326574	G,	186,	ASN,	0.692145
A,	103,	GLN,	0.487609	G,	99,	ASN,	0.895735	F,	191,	TYR,	0.157091	G,	187,	ASP,	0.60954
A,	104,	MET,	0.244757	G,	100,	MET,	0.949329	F,	192,	ARG,	0.0232389	G,	188,	ASN,	0.634692
A,	105,	HIS,	0.408482	G,	101,	VAL,	0.949978	F,	193,	LEU,	0.23079	G,	189,	THR,	0.892583
A,	106,	GLU,	0.622776	G,	102,	GLU,	0.878018	F,	194,	ILE,	0.361597	G,	190,	SER,	0.825535
A,	107,	ASP,	0.529818	G,	103,	GLN,	0.887896	F,	195,	ASN,	0.296892	G,	191,	TYR,	0.793876
A,	108,	ILE,	0.460116	G,	104,	MET,	0.893625	F,	196,	CYS,	0.139816	G,	192,	ARG,	0.745117
A,	109,	ILE,	0.635457	G,	105,	HIS,	0.902126	F,	197,	ASN, -	0.00436897	G,	193,	LEU,	0.8417
A,	110,	SER,	0.736284	G,	106,	GLU,	0.879789	F,	198,	THR,	0.322056	G,	194,	ILE,	0.811881
A,	111,	LEU,	0.541802	G,	107,	ASP,	0.900813	F,	199,	SER,	0.198391	G,	195,	ASN,	0.716058
A,	112,	TRP,	0.514292	G,	108,	ILE,	0.929742	F,	200,	THR,	0.460843	G,	196,	CYS,	0.709603
A,	113,	ASP,	0.781158	G,	109,	ILE,	0.896851	F,	201,	ILE,	0.449464	G,	197,	ASN,	0.636922
A,	114,	GLU,	0.817123	G,	110,	SER,	0.928197	F,	202,	THR,	0.343837	G,	198,	THR,	0.716436
A,	115,	SER,	0.695367	G,	111,	LEU,	0.854921	F,	203,	GLN,	0.483035	G,	199,	SER,	0.673308
A,	116,	LEU,	0.673904	G,	112,	TRP,	0.8419	F,	204,	ALA,	0.628052	G,	200,	THR,	0.757321
A,	117,	LYS,	0.839586	G,	113,	ASP,	0.882156	F,	205,	CYS,	0.707327	G,	201,	ILE,	0.856527
A,	118,	PRO,	0.83601	G,	114,	GLU,	0.879075	F,	206,	PRO,	0.79349	G,	202,	THR,	0.864529
A,	119,	CYS,	0.660862	G,	115,	SER,	0.882335	F,	207,	LYS,	0.77751	G,	203,	GLN,	0.788679
A,	120,	VAL,	0.715384	G,	116,	LEU,	0.872857	F,	208,	VAL,	0.630601	G,	204,	ALA,	0.832361
A,	121,	LYS,	0.800746	G,	117,	LYS,	0.866581	F,	209,	SER,	0.399637	G,	205,	CYS,	0.754611
A,	122,	LEU,	0.7244	G,	118,	PRO,	0.922368	F,	210,	PHE,	0.444558	G,	206,	PRO,	0.85174
A,	123,	THR,	0.759271	G,	119,	CYS,	0.801777	F,	211,	GLU,	0.433888	G,	207,	LYS,	0.897589
A,	124,	PRO,	0.806297	G,	120,	VAL,	0.833493	F,	212,	PRO,	0.332502	G,	208,	VAL,	0.838448
A,	125,	LEU,	0.742862	G,	121,	LYS,	0.846799	F,	213,	ILE,	0.378951	G,	209,	SER,	0.776006
A,	126,	CYS,	0.507948	G,	122,	LEU,	0.895415	F,	214,	PRO,	0.333633	G,	210,	PHE,	0.840608
A,	127,	VAL,	0.653262	G,	123,	THR,	0.880842	F,	215,	ILE,	0.557879	G,	211,	GLU,	0.743619
A,	128,	THR,	0.662271	G,	124,	PRO,	0.901761	F,	216,	HIS,	0.291952	G,	212,	PRO,	0.798443
A,	129,	LEU,	0.512728	G,	125,	LEU,	0.911078	F,	217,	TYR,	0.414681	G,	213,	ILE,	0.850956
A,	130,	ASN,	0.432895	G,	126,	CYS,	0.879325	F,	218,	CYS,	0.588808	G,	214,	PRO,	0.886223
A,	131,	CYS,	0.284502	G,	127,	VAL,	0.844185	F,	219,	THR,	0.618761	G,	215,	ILE,	0.888479
A,	132,	THR,	0.537178	G,	128,	THR,	0.763899	F,	220,	PRO,	0.541616	G,	216,	HIS,	0.856643
A,	133,	ASP,	0.434682	G,	129,	LEU,	0.825802	F,	221,	ALA,	0.488449	G,	217,	TYR,	0.857771
A,	134,	LEU,	0.298819	G,	130,	ASN,	0.800546	F,	222,	GLY,	0.470935	G,	218,	CYS,	0.795119
A,	135,	ARG,	0.405873	G,	131,	CYS,	0.678134	F,	223,	PHE,	0.34817	G,	219,	THR,	0.88291
A,	136,	ASN, 0	0.0714009	G,	132,	THR,	0.760901	F,	224,	ALA,	0.148668	G,	220,	PRO,	0.921414
A,	137,	VAL,	0.45781	G,	133,	ASP,	0.790249	F,	225,	ILE,	0.0979633	G,	221,	ALA,	0.910053
A,	138,	THR, -	0.150644	G,	134,	LEU,	0.582006	F,	226,	LEU, -	0.00939804	G,	222,	GLY,	0.915357
A,	139,	ASN,	0.406155	G,	135,	ARG,	0.581595	F,	227,	LYS,	-0.0145183	G,	223,	PHE,	0.885823
A,	144,	SER,	0.397063	G,	136,	ASN,	0.641352	F,	228,	CYS,	-0.0292194	G,	224,	ALA,	0.931235
A,	145,	GLU,	0.125694	G,	137,	VAL,	0.664785	F,	229,	LYS,	-0.0914393	G,	225,	ILE,	0.897908
A,	146,	GLY,	0.523542	G,	138,	THR,	0.654437	F,	230,	ASP, -	0.00674635	G,	226,	LEU,	0.866209
A,	150,	MET,	0.120873	G,	139,	ASN,	0.574546	F,	231,	LYS,	0.0537869	G,	227,	LYS,	0.843462
A,	151,	ARG,	0.309915	G,	144,	SER,	0.218935	F,	232,	LYS,	0.171059	G,	228,	CYS,	0.784972
A,	152,	GLY,	0.39915	G,	145,	GLU,	0.223164	F,	233,	PHE,	-0.23675	G,	229,	LYS,	0.790781
A,	153,	GLU,	0.398995	G,	146,	GLY,	0.492903	F,	234,	ASN,	0.0548098	G,	230,	ASP,	0.754245
A,	154,	ILE, 0	0.0988698	G,	150,	MET,	0.568381	F,	235,	GLY,	-0.308741	G,	231,	LYS,	0.719333
A,	155,	LYS,	0.301178	G,	151,	ARG,	0.720163	F,	236,	THR,	0.202967	G,	232,	LYS,	0.782958
A,	156,	ASN,	0.288049	G,	152,	GLY,	0.815091	F,	237,	GLY,	-0.0612285	G,	233,	PHE,	0.829481
A,	157,	CYS,	0.236398	G,	153,	GLU,	0.771564	F,	238,	PRO,	0.0486549	G,	234,	ASN,	0.816272
A,	158,	SER,	0.341584	G,	154,	ILE,	0.776015	F,	239,	CYS,	-0.392673	G,	235,	GLY,	0.832589
A,	159,	PHE,	0.654413	G,	155,	LYS,	0.699064	F,	240,	LYS,	0.197112	G,	236,	THR,	0.860244
A,	160,	ASN,	0.564827	G,	156,	ASN,	0.649096	F,	241,	ASN,	-0.170556	G,	237,	GLY,	0.835149
A,	161,	ILE,	0.788726	G,	157,	CYS,	0.833866	F,	242,	VAL,	-0.0746468	G,	238,	PRO,	0.83616
A,	162,	THR,	0.748261	G,	158,	SER,	0.781089	F,	243,	SER,	-0.261571	G,	239,	CYS,	0.741666
A,	163,	THR,	0.690641	G,	159,	PHE,	0.810485	F,	244,	THR,	0.138718	G,	240,	LYS,	0.816281
A,	164,	SER,	0.659994	G,	160,	ASN,	0.63943	F,	245,	VAL,	0.0466171	G,	241,	ASN,	0.780979
A,	165,	ILE,	0.708646	G,	161,	ILE,	0.836745	F,	246,	GLN,	0.197889	G,	242,	VAL,	0.809861
A,	166,	LYS,	0.744569	G,	162,	THR,	0.845583	F,	247,	CYS,	0.167232	G,	243,	SER,	0.819209
A,	167,	ASP,	0.722431	G,	163,	THR,	0.83179	F,	248,	THR,	0.27827	G,	244,	THR,	0.811891
A,	168,	LYS,	0.743919	G,	164,	SER,	0.828052	F,	249,	HIS,	0.0836539	G,	245,	VAL,	0.874542
A,	169,	VAL,	0.720684	G,	165,	ILE,	0.79909	F,	250,	GLY,	0.0376915	G,	246,	GLN,	0.766021
A,	170,	LYS,	0.681244	G,	166,	LYS,	0.817142	F,	251,	ILE,	0.293744	G,	247,	CYS,	0.77723
A,	171,	LYS,	0.498558	G,	167,	ASP,	0.860108	F,	252,	ARG,	0.169023	G,	248,	THR,	0.879055
A,	172,	ASP,	0.588459	G,	168,	LYS,	0.857287	F,	253,	PRO,	0.299222	G,	249,	HIS,	0.882697
A,	173,	TYR,	0.347724	G,	169,	VAL,	0.837158	F,	254,	VAL,	-0.0600754	G,	250,	GLY,	0.919047
A,	174,	ALA,	0.385724	G,	170,	LYS,	0.781295	F,	255,	VAL,	-0.0860373	G,	251,	ILE,	0.903736
A,	175,	LEU,	0.24357	G,	171,	LYS,	0.774917	F,	256,	SER,	-0.362129	G,	252,	ARG,	0.854639
A,	176,	PHE,	0.402119	G,	172,	ASP,	0.820891	F,	257,	THR,	-0.134216	G,	253,	PRO,	0.845343
A,	177,	TYR, 0	0.0954031	G,	173,	TYR,	0.757093	F,	258,	GLN,	0.0456844	G,	254,	VAL,	0.770527
A,	178,	LYS,	0.536414	G,	174,	ALA,	0.857677	F,	259,	LEU,	-0.143733	G,	255,	VAL,	0.781857
A,	179,	LEU,	0.470115	G,	175,	LEU,	0.792334	F,	260,	LEU,	-0.182628	G,	256,	SER,	0.890725
A,	180,	ASP,	0.293295	G,	176,	PHE,	0.868983	F,	261,	LEU,	-0.0731748	G,	257,	THR,	0.87475
A,	181,	VAL,	0.258772	G,	177,	TYR,	0.819745	F,	262,	ASN,	0.0959152	G,	258,	GLN,	0.863368
A,	182,	VAL,	0.374163	G,	178,	LYS,	0.845578	F,	263,	GLY,	-0.326932	G,	259,	LEU,	0.895057
A,	183,	PRO,	0.45442	G,	179,	LEU,	0.799943	F,	264,	SER,	-0.161321	G,	260,	LEU,	0.888177
A,	184,	ILE,	0.46723	G,	180,	ASP,	0.857827	F,	265,	LEU,	-0.114913	G,	261,	LEU,	0.866492
A,	185,	ASP,	0.554497	G,	181,	VAL,	0.821337	F,	266,	ALA,	-0.200486	G,	262,	ASN,	0.803544
A,	186,	ASN,	0.573866	G,	182,	VAL,	0.848045	F,	267,	GLU,	-0.143999	G,	263,	GLY,	0.89791
A,	187,	ASP,	0.601878	G,	183,	PRO,	0.879541	F,	268,	GLU,	-0.261155	G,	264,	SER,	0.864629
A,	188,	ASN,	0.270169	G,	184,	ILE,	0.766706	F,	269,	GLU, -	0.00826159	G,	265,	LEU,	0.862301
A,	189,	THR,	0.532065	G,	185,	ASP,	0.808864	F,	270,	VAL,	0.367252	G,	266,	ALA,	0.863891
A,	190,	SER,	0.651791	G,	186,	ASN,	0.698046	F,	271,	VAL,	0.176427	G,	267,	GLU,	0.810026
A,	191,	TYR,	0.506158	G,	187,	ASP,	0.788516	F,	272,	ILE,	0.330755	G,	268,	GLU,	0.798467
A,	192,	ARG,	0.329866	G,	188,	ASN,	0.606278	F,	273,	ARG,	0.0682526	G,	269,	GLU,	0.82058
A,	193,	LEU,	0.482157	G,	189,	THR,	0.881909	F,	274,	SER,	0.0598136	G,	270,	VAL,	0.775988
A,	194,	ILE,	0.423949	G,	190,	SER,	0.857778	F,	275,	SER,	0.108569	G,	271,	VAL,	0.867002
A,	195,	ASN,	0.603351	G,	191,	TYR,	0.766043	F,	276,	ASN,	0.00170829	G,	272,	ILE,	0.836139
A,	196,	CYS,	0.302313	G,	192,	ARG,	0.692227	F,	277,	PHE,	-0.0419453	G,	273,	ARG,	0.882197
A,	197,	ASN,	0.222538	G,	193,	LEU,	0.873949	F,	278,	THR,	-0.0743687	G,	274,	SER,	0.838755
A,	198,	THR,	0.570364	G,	194,	ILE,	0.829461	F,	279,	ASP,	0.190396	G,	275,	SER,	0.881333
A,	199,	SER,	0.496445	G,	195,	ASN,	0.865236	F,	280,	ASN,	-0.0200717	G,	276,	ASN,	0.844275
A,	200,	THR,	0.687297	G,	196,	CYS,	0.847411	F,	281,	ALA,	0.0197378	G,	277,	PHE,	0.853205
A,	201,	ILE,	0.691846	G,	197,	ASN,	0.651875	F,	282,	LYS,	0.040164	G,	278,	THR,	0.885539
A,	202,	THR,	0.600219	G,	198,	THR,	0.807435	F,	283,	ASN,	0.255381	G,	279,	ASP,	0.877851
A,	203,	GLN,	0.429773	G,	199,	SER,	0.852791	F,	284,	ILE,	-0.0799126	G,	280,	ASN,	0.867827
A,	204,	ALA,	0.528696	G,	200,	THR,	0.864672	F,	285,	ILE,	0.286955	G,	281,	ALA,	0.869903
A,	205,	CYS,	0.487574	G,	201,	ILE,	0.919983	F,	286,	VAL,	0.0353467	G,	282,	LYS,	0.854116
A,	206,	PRO,	0.510604	G,	202,	THR,	0.829207	F,	287,	GLN,	0.148026	G,	283,	ASN,	0.866569
A,	207,	LYS,	0.594998	G,	203,	GLN,	0.844905	F,	288,	LEU,	0.111059	G,	284,	ILE,	0.892067
A,	208,	VAL,	0.506574	G,	204,	ALA,	0.863757	F,	289,	LYS,	0.0623861	G,	285,	ILE,	0.918469
A,	209,	SER,	0.200495	G,	205,	CYS,	0.819831	F,	290,	GLU,	0.182292	G,	286,	VAL,	0.859912
A,	210,	PHE,	0.272379	G,	206,	PRO,	0.822904	F,	291,	SER,	-0.0318342	G,	287,	GLN,	0.870477
A,	211,	GLU,	0.129401	G,	207,	LYS,	0.841329	F,	292,	VAL,	0.109189	G,	288,	LEU,	0.852166
A,	212,	PRO,	0.100546	G,	208,	VAL,	0.816502	F,	293,	GLU,	-0.120187	G,	289,	LYS,	0.864746
A,	213,	ILE,	0.105062	G,	209,	SER,	0.759622	F,	294,	ILE,	0.117423	G,	290,	GLU,	0.853613
A,	214,	PRO,	0.250586	G,	210,	PHE,	0.788126	F,	295,	ASN,	-0.223669	G,	291,	SER,	0.869608
A,	215,	ILE,	0.43107	G,	211,	GLU,	0.634161	F,	296,	CYS,	-0.0554518	G,	292,	VAL,	0.860317
A,	216,	HIS, -0	0.0207484	G,	212,	PRO,	0.627609	F,	297,	THR,	-0.167963	G,	293,	GLU,	0.88226
A,	217,	TYR,	0.167054	G,	213,	ILE,	0.857908	F,	298,	ARG,	0.0938774	G,	294,	ILE,	0.837731
A,	218,	CYS, 0	0.0765742	G,	214,	PRO,	0.861288	F,	299,	PRO,	-0.0784078	G,	295,	ASN,	0.834367
A,	219,	THR,	0.141331	G,	215,	ILE,	0.934252	F,	300,	ASN,	0.232217	G,	296,	CYS,	0.778889
A,	220,	PRO,	0.207468	G,	216,	HIS,	0.79616	F,	301,	ASN,	0.027644	G,	297,	THR,	0.844096
A,	221,	ALA,	0.290894	G,	217,	TYR,	0.889689	F,	302,	ASN,	0.38333	G,	298,	ARG,	0.793694
A,	222,	GLY,	0.388759	G,	218,	CYS,	0.803291	F,	303,	THR,	0.411103	G,	299,	PRO,	0.829568
A,	223,	PHE,	0.35813	G,	219,	THR,	0.84948	F,	304,	ARG,	0.464398	G,	300,	ASN,	0.824918
A,	224,	ALA,	0.224052	G,	220,	PRO,	0.89392	F,	305,	LYS,	0.685695	G,	301,	ASN,	0.756798
A,	225,	ILE,	0.220929	G,	221,	ALA,	0.837506	F,	306,	SER,	0.725809	G,	302,	ASN,	0.839088
A,	226,	LEU, 0	0.0840122	G,	222,	GLY,	0.916873	F,	307,	ILE,	0.699366	G,	303,	THR,	0.877006
A,	227,	LYS, 0	0.0156214	G,	223,	PHE,	0.882194	F,	308,	HIS,	0.597672	G,	304,	ARG,	0.832954
A,	228,	CYS, 0	0.0767847	G,	224,	ALA,	0.905875	F,	309,	ILE,	0.519952	G,	305,	LYS,	0.846766
A,	229,	LYS, -	0.211838	G,	225,	ILE,	0.944302	F,	312,	GLY,	0.374224	G,	306,	SER,	0.853711
A,	230,	ASP, -	0.162612	G,	226,	LEU,	0.944728	F,	313,	PRO,	0.559096	G,	307,	ILE,	0.860386
A,	231,	LYS, 0	0.0769354	G,	227,	LYS,	0.854457	F,	314,	GLY,	0.731352	G,	308,	HIS,	0.837959
A,	232,	LYS,	0.220963	G,	228,	CYS,	0.837216	F,	315,	ARG,	0.591405	G,	309,	ILE,	0.763064
A,	233,	PHE, -	0.122917	G,	229,	LYS,	0.794802	F,	316,	ALA,	0.754342	G,	312,	GLY,	0.757962
A,	234,	ASN,	0.124085	G,	230,	ASP,	0.836402	F,	317,	PHE,	0.704431	G,	313,	PRO,	0.792741
A,	235,	GLY, -0	0.0700019	G,	231,	LYS,	0.780331	F,	318,	TYR,	0.740947	G,	314,	GLY,	0.851725
A,	236,	THR,	0.321821	G,	232,	LYS,	0.879783	F,	319,	THR,	0.688478	G,	315,	ARG,	0.83253
A,	237,	GLY,	0.155949	G,	233,	PHE,	0.824969	F,	320,	THR,	0.597923	G,	316,	ALA,	0.852524
A,	238,	PRO,	0.286291	G,	234,	ASN,	0.879117	F,	321,	GLY,	0.438337	G,	317,	PHE,	0.848953
A,	239,	CYS,	0.145729	G,	235,	GLY,	0.888333	F,	321,	ASP,	0.367662	G,	318,	TYR,	0.816697
A,	240,	LYS,	0.5536	G,	236,	THR,	0.833201	F,	322,	ILE,	0.201824	G,	319,	THR,	0.887025
A,	241,	ASN, -0.	289908332476	G,	237,	GLY,	0.834951	F,	323,	ILE,	0.0842392	G,	320,	THR,	0.831743
A,	242,	VAL, -0	0.0703186	G,	238,	PRO,	0.869059	F,	324,	GLY,	0.159366	G,	321,	GLY,	0.794274
A,	243,	SER, -	0.328751	G,	239,	CYS,	0.745938	F,	325,	ASP,	0.297861	G,	321,	ASP,	0.7864
A,	244,	THR,	0.237403	G,	240,	LYS,	0.837841	F,	326,	ILE,	0.276692	G,	322,	ILE,	0.730539
A,	245,	VAL,	0.104965	G,	241,	ASN,	0.711118	F,	327,	ARG,	0.222548	G,	323,	ILE,	0.86192
A,	246,	GLN,	0.163966	G,	242,	VAL,	0.835065	F,	328,	GLN,	0.233437	G,	324,	GLY,	0.799911
A,	247,	CYS, -0	0.0712275	G,	243,	SER,	0.855247	F,	329,	ALA,	-0.020171	G,	325,	ASP,	0.779727
A,	248,	THR, 0	0.0772962	G,	244,	THR,	0.921344	F,	330,	HIS,	-0.0296003	G,	326,	ILE,	0.713172
A,	249,	HIS, -0	0.0175378	G,	245,	VAL,	0.855169	F,	331,	CYS,	-0.0105242	G,	327,	ARG,	0.826959
A,	250,	GLY, 0	0.024711	G,	246,	GLN,	0.772637	F,	332,	ASN,	-0.0891706	G,	328,	GLN,	0.807386
A,	251,	ILE, 0.	686871409559	G,	247,	CYS,	0.768972	F,	333,	ILE,	0.025454	G,	329,	ALA,	0.816929
A,	252,	LYS,	0.13081	G,	248,	THR,	0.876122	F,	334,	SER,	-0.256876	G,	330,	HIS,	0.831945
A,	253,	PRO,	0.117375	G,	249,	HIS,	0.869064	F,	335,	ARG,	0.0851909	G,	331,	CYS,	0.735954
A,	254,	VAL, -	0.11431	G,	250,	GLY,	0.921881	F,	336,	THR,	0.0100106	G,	332,	ASN,	0.758426
A,	255,	VAL, -0	0.0856032	G,	251,	ILE,	0.923368	F,	337,	LYS,	0.10954	G,	333,	ILE,	0.834672
A,	256,	SER, -	0.2735	G,	252,	LYS,	0.805245	F,	338,	TRP,	0.084351	G,	334,	SER,	0.835727
A,	257,	THR, -	0.0745473	G,	253,	PRO,	0.807177	F,	339,	ASN,	0.115787	G,	335,	ARG,	0.814771
A,	258,	GLN, -0	0.0909974	G,	254,	VAL,	0.757319	F,	340,	ASN,	-0.125208	G,	336,	THR,	0.888083
A,	259,	LEU,	0.196133	G,	255,	VAL,	0.854553	F,	341,	THR,	0.295833	G,	337,	LYS,	0.89986
A,	260,	LEU,	0.12817	G,	256,	SER,	0.87511	F,	342,	LEU, -	0.00601911	G,	338,	TRP,	0.875817
A,	261,	LEU, 0	0.0380866	G,	257,	THR,	0.875324	F,	343,	ASN,	-0.0116863	G,	339,	ASN,	0.768645
A,	262,	ASN,	0.14902	G,	258,	GLN,	0.904884	F,	344,	GLN,	-0.0169847	G,	340,	ASN,	0.860514
A,	263,	GLY, -0	0.0805278	G,	259,	LEU,	0.937403	F,	345,	ILE,	0.234769	G,	341,	THR,	0.884501
A,	264,	SER, -0	0.0658625	G,	260,	LEU,	0.890498	F,	346,	ALA,	0.252143	G,	342,	LEU,	0.894643
A,	265,	LEU, -0	0.021765	G,	261,	LEU,	0.802767	F,	347,	THR,	-0.0436237	G,	343,	ASN,	0.777567
A,	266,	ALA, 0	0.079753	G,	262,	ASN,	0.630208	F,	348,	LYS,	0.277877	G,	344,	GLN,	0.880149
A,	267,	GLU, -0	0.0219392	G,	263,	GLY,	0.796501	F,	349,	LEU,	0.172934	G,	345,	ILE,	0.902258
A,	268,	GLU, 0	0.0668675	G,	264,	SER,	0.815871	F,	350,	LYS,	0.0769452	G,	346,	ALA,	0.924846
A,	269,	GLU,	0.247257	G,	265,	LEU,	0.795771	F,	351,	GLU,	0.284636	G,	347,	THR,	0.899146
A,	270,	VAL,	0.279977	G,	266,	ALA,	0.743309	F,	352,	GLN,	0.172407	G,	348,	LYS,	0.86729
A,	271,	VAL,	0.217963	G,	267,	GLU,	0.830076	F,	353,	PHE,	-0.0117146	G,	349,	LEU,	0.900598
A,	272,	ILE,	0.340121	G,	268,	GLU,	0.820607	F,	354,	GLY,	0.15526	G,	350,	LYS,	0.831054
A,	273,	ARG,	0.104418	G,	269,	GLU,	0.76436	F,	355,	ASN,	-0.111142	G,	351,	GLU,	0.913196
A,	274,	SER,	0.191028	G,	270,	VAL,	0.771076	F,	356,	ASN,	-0.165506	G,	352,	GLN,	0.835648
A,	275,	SER,	0.296279	G,	271,	VAL,	0.876842	F,	357,	LYS,	-0.139743	G,	353,	PHE,	0.760658
A,	276,	ASN, -0.	148818649673	G,	272,	ILE,	0.873955	F,	358,	THR,	-0.427663	G,	354,	GLY,	0.756291
A,	277,	PHE,	0.104099	G,	273,	ARG,	0.884906	F,	359,	ILE,	0.087738	G,	355,	ASN,	0.726738
A,	278,	THR,	0.284024	G,	274,	SER,	0.844863	F,	360,	VAL,	0.226508	G,	356,	ASN,	0.643336
A,	279,	ASP,	0.422662	G,	275,	SER,	0.86246	F,	361,	PHE,	0.107763	G,	357,	LYS,	0.737456
A,	280,	ASN,	0.173811	G,	276,	ASN,	0.748194	F,	362,	ASN,	0.161502	G,	358,	THR,	0.771805
A,	281,	ALA,	0.450857	G,	277,	PHE,	0.761731	F,	363,	GLN,	0.182465	G,	359,	ILE,	0.784527
A,	282,	LYS,	0.314943	G,	278,	THR,	0.845094	F,	364,	SER,	-0.0365092	G,	360,	VAL,	0.767642
A,	283,	ASN,	0.525748	G,	279,	ASP,	0.867141	F,	365,	SER,	-0.0717179	G,	361,	PHE,	0.804732
A,	284,	ILE,	0.132659	G,	280,	ASN,	0.922051	F,	366,	GLY,	-0.0555929	G,	362,	ASN,	0.820747
A,	285,	ILE,	0.400529	G,	281,	ALA,	0.940133	F,	367,	GLY,	0.0442337	G,	363,	GLN,	0.822781
A,	286,	VAL,	0.393614	G,	282,	LYS,	0.862382	F,	368,	ASP,	0.202171	G,	364,	SER,	0.82839
A,	287,	GLN,	0.197371	G,	283,	ASN,	0.864403	F,	369,	PRO, -	0.00956228	G,	365,	SER,	0.800485
A,	288,	LEU,	0.514295	G,	284,	ILE,	0.927817	F,	370,	GLU, -	0.00425227	G,	366,	GLY,	0.766987
A,	289,	LYS,	0.185896	G,	285,	ILE,	0.923465	F,	371,	ILE,	0.314894	G,	367,	GLY,	0.831537
A,	290,	GLU,	0.126319	G,	286,	VAL,	0.934568	F,	372,	VAL,	-0.0138865	G,	368,	ASP,	0.859943
A,	291,	SER, -0	0.0749596	G,	287,	GLN,	0.889398	F,	373,	MET,	-0.123166	G,	369,	PRO,	0.870404
A,	292,	VAL, -0	0.0253626	G,	288,	LEU,	0.924886	F,	374,	HIS,	-0.158299	G,	370,	GLU,	0.8086
A,	293,	GLU, -	0.182351	G,	289,	LYS,	0.814279	F,	375,	SER,	-0.239203	G,	371,	ILE,	0.873754
A,	294,	ILE, -	0.119609	G,	290,	GLU,	0.760112	F,	376,	PHE,	-0.0415907	G,	372,	VAL,	0.853857
A,	295,	ASN, -	0.279409	G,	291,	SER,	0.783693	F,	377,	ASN,	0.274114	G,	373,	MET,	0.839459
A,	296,	CYS, -	0.336546	G,	292,	VAL,	0.897411	F,	378,	CYS,	0.149248	G,	374,	HIS,	0.866703
A,	297,	THR, -0	0.0735384	G,	293,	GLU,	0.753028	F,	379,	GLY,	0.338622	G,	375,	SER,	0.86707
A,	298,	ARG,	0.107384	G,	294,	ILE,	0.918418	F,	380,	GLY,	0.444036	G,	376,	PHE,	0.854542
A,	299,	PRO,	0.153606	G,	295,	ASN,	0.692872	F,	381,	GLU,	0.386026	G,	377,	ASN,	0.871331
A,	300,	ASN,	0.412457	G,	296,	CYS,	0.865432	F,	382,	PHE,	0.291487	G,	378,	CYS,	0.755592
A,	301,	ASN, 0	0.0107029	G,	297,	THR,	0.804138	F,	383,	PHE,	0.0383226	G,	379,	GLY,	0.814356
A,	302,	ASN, 0	0.053164	G,	298,	ARG,	0.85567	F,	384,	TYR,	-0.067657	G,	380,	GLY,	0.845483
A,	303,	THR,	0.107963	G,	299,	PRO,	0.840394	F,	385,	CYS,	-0.107777	G,	381,	GLU,	0.797066
A,	304,	ARG,	0.11252	G,	300,	ASN,	0.836734	F,	386,	ASN,	-0.230462	G,	382,	PHE,	0.834176
A,	305,	LYS,	0.220622	G,	301,	ASN,	0.622018	F,	387,	SER,	-0.0762046	G,	383,	PHE,	0.811693
A,	306,	SER,	0.265965	G,	302,	ASN,	0.850912	F,	388,	THR,	-0.13087	G,	384,	TYR,	0.842706
A,	307,	ILE,	0.457147	G,	303,	THR,	0.841318	F,	389,	GLN,	-0.121475	G,	385,	CYS,	0.819946
A,	308,	HIS,	0.62155	G,	304,	ARG,	0.772931	F,	390,	LEU,	0.102725	G,	386,	ASN,	0.8074
A,	309,	ILE,	0.706602	G,	305,	LYS,	0.810151	F,	391,	PHE,	0.103498	G,	387,	SER,	0.810479
A,	312,	GLY,	0.665396	G,	306,	SER,	0.83111	F,	392,	ASN,	0.00815229	G,	388,	THR,	0.840589
A,	313,	PRO,	0.818048	G,	307,	ILE,	0.806729	F,	393,	SER,	-0.017931	G,	389,	GLN,	0.869104
A,	314,	GLY,	0.875165	G,	308,	HIS,	0.760259	F,	394,	THR,	0.364345	G,	390,	LEU,	0.839837
A,	315,	LYS,	0.744355	G,	309,	ILE,	0.813981	F,	395,	TRP,	0.0140948	G,	391,	PHE,	0.831218
A,	316,	ALA,	0.695697	G,	312,	GLY,	0.773615	F,	395,	ASN,	0.296142	G,	392,	ASN,	0.839588
A,	317,	PHE,	0.619674	G,	313,	PRO,	0.845991	F,	396,	PHE,	-0.0553533	G,	393,	SER,	0.668164
A,	318,	TYR,	0.392149	G,	314,	GLY,	0.863749	F,	397,	ASN,	0.161851	G,	394,	THR,	0.809254
A,	319,	THR,	0.402533	G,	315,	LYS,	0.815122	F,	398,	GLY,	-0.372622	G,	395,	TRP,	0.610787
A,	320,	THR,	0.378624	G,	316,	ALA,	0.807255	F,	399,	THR,	0.0481869	G,	395,	ASN,	0.814922
A,	321,	GLY,	0.14707	G,	317,	PHE,	0.86304	F,	400,	TRP,	0.200135	G,	396,	PHE,	0.740456
A,	321,	ASP,	0.21521	G,	318,	TYR,	0.776417	F,	401,	ASN,	-0.216601	G,	397,	ASN,	0.742256
A,	322,	ILE, 0	0.0709306	G,	319,	THR,	0.829443	F,	402,	LEU,	0.00242514	G,	398,	GLY,	0.452692
A,	323,	ILE,	0.158747	G,	320,	THR,	0.884995	F,	403,	THR,	-0.107287	G,	399,	THR,	0.483373
A,	324,	GLY,	0.192033	G,	321,	GLY,	0.836505	F,	404,	GLN,	-0.0884859	G,	400,	TRP,	0.712297
A,	325,	ASP,	0.505119	G,	321,	ASP,	0.787648	F,	405,	SER,	0.00785026	G,	401,	ASN,	0.586605
A,	326,	ILE,	0.313868	G,	322,	ILE,	0.718372	F,	406,	ASN,	0.0812898	G,	402,	LEU,	0.725685
A,	327,	ARG,	0.512018	G,	323,	ILE,	0.727038	F,	407,	GLY,	0.109506	G,	403,	THR,	0.730983
A,	328,	GLN,	0.429221	G,	324,	GLY,	0.817855	F,	408,	THR,	-0.297367	G,	404,	GLN,	0.747462
A,	329,	ALA, 0.0	276001929064	G,	325,	ASP,	0.728832	F,	409,	GLU,	-0.370737	G,	405,	SER,	0.760908
A,	330,	HIS, 0	0.0192437	G,	326,	ILE,	0.605319	F,	410,	GLY,	-0.123868	G,	406,	ASN,	0.685059
A,	331,	CYS, -0	0.0311023	G,	327,	ARG,	0.823531	F,	411,	ASN,	0.493409	G,	407,	GLY,	0.524072
A,	332,	ASN, -0	0.070553	G,	328,	GLN,	0.866625	F,	412,	ASP,	-0.104178	G,	408,	THR,	0.591099
A,	333,	ILE,	-0.250971	G,	329,	ALA,	0.856529	F,	413,	THR,	-0.324282	G,	409,	GLU,	0.543114
A,	334,	SER, -	0.447608	G,	330,	HIS,	0.800773	F,	414,	ILE,	-0.310508	G,	410,	GLY,	0.601813
A,	335,	ARG, -0	0.0395546	G,	331,	CYS,	0.86169	F,	415,	THR,	-0.0803138	G,	411,	ASN,	0.642488
A,	336,	THR, -	0.260992	G,	332,	ASN,	0.744096	F,	416,	LEU,	0.0565972	G,	412,	ASP,	0.655662
A,	337,	LYS, -0	0.0900804	G,	333,	ILE,	0.88973	F,	417,	PRO,	0.130863	G,	413,	THR,	0.784397
A,	338,	TRP, 0.	767639660667	G,	334,	SER,	0.861345	F,	418,	CYS,	-0.0447325	G,	414,	ILE,	0.7579
A,	339,	ASN, -	0.269016	G,	335,	ARG,	0.812083	F,	419,	ARG,	0.2575	G,	415,	THR,	0.815606
A,	340,	ASN, -	0.212703	G,	336,	THR,	0.852935	F,	420,	ILE,	0.0737026	G,	416,	LEU,	0.834516
A,	341,	THR,	0.184185	G,	337,	LYS,	0.874882	F,	421,	LYS,	0.302175	G,	417,	PRO,	0.841703
A,	342,	LEU, -0	0.0804622	G,	338,	TRP,	0.938172	F,	422,	GLN,	0.440112	G,	418,	CYS,	0.829808
A,	343,	ASN, -0.	657134570055	G,	339,	ASN,	0.860423	F,	423,	ILE,	0.340966	G,	419,	ARG,	0.860427
A,	344,	GLN, -0	0.00706918	G,	340,	ASN,	0.88735	F,	424,	ILE,	0.0881275	G,	420,	ILE,	0.79035
A,	345,	ILE,	0.508243	G,	341,	THR,	0.939044	F,	425,	ASN,	0.0452559	G,	421,	LYS,	0.852666
A,	346,	ALA,	0.420911	G,	342,	LEU,	0.897282	F,	426,	MET,	0.203906	G,	422,	GLN,	0.857495
A,	347,	THR,	0.202022	G,	343,	ASN,	0.817452	F,	427,	TRP,	0.105806	G,	423,	ILE,	0.842866
A,	348,	LYS,	0.349394	G,	344,	GLN,	0.839663	F,	428,	GLN,	0.43467	G,	424,	ILE,	0.887879
A,	349,	LEU,	0.33262	G,	345,	ILE,	0.949028	F,	429,	GLU,	0.380649	G,	425,	ASN,	0.829413
A,	350,	LYS, -0	0.0291198	G,	346,	ALA,	0.920971	F,	430,	VAL,	0.0766882	G,	426,	MET,	0.765151
A,	351,	GLU,	0.425184	G,	347,	THR,	0.888158	F,	431,	GLY,	0.0029125	G,	427,	TRP,	0.777344
A,	352,	GLN,	0.28519	G,	348,	LYS,	0.867315	F,	432,	LYS,	0.371966	G,	428,	GLN,	0.854346
A,	353,	PHE, -0.	528815465796	G,	349,	LEU,	0.944934	F,	433,	ALA,	0.222346	G,	429,	GLU,	0.828872
A,	354,	GLY,	0.32175	G,	350,	LYS,	0.86358	F,	434,	MET,	0.342068	G,	430,	VAL,	0.765398
A,	355,	ASN,	0.107687	G,	351,	GLU,	0.890831	F,	435,	TYR,	0.611299	G,	431,	GLY,	0.640067
A,	356,	ASN,	0.159261	G,	352,	GLN,	0.872561	F,	436,	ALA,	0.695066	G,	432,	LYS,	0.68433
A,	357,	LYS, 0	0.095248	G,	353,	PHE,	0.797677	F,	437,	PRO,	0.773972	G,	433,	ALA,	0.775238
A,	358,	THR, -	0.239021	G,	354,	GLY,	0.765477	F,	438,	PRO,	0.655652	G,	434,	MET,	0.878624
A,	359,	ILE, 0	0.0735888	G,	355,	ASN,	0.797111	F,	439,	ILE,	0.573963	G,	435,	TYR,	0.881419
A,	360,	VAL,	0.120765	G,	356,	ASN,	0.644108	F,	440,	ARG,	0.554521	G,	436,	ALA,	0.915559
A,	361,	PHE, -0	0.0161382	G,	357,	LYS,	0.759239	F,	441,	GLY,	0.301146	G,	437,	PRO,	0.890618
A,	362,	ASN, -	0.11258	G,	358,	THR,	0.831019	F,	442,	GLN,	0.134799	G,	438,	PRO,	0.899099
A,	363,	GLN,	0.222487	G,	359,	ILE,	0.812325	F,	443,	ILE,	-0.0554636	G,	439,	ILE,	0.856483
A,	364,	SER, -0.	647513487031	G,	360,	VAL,	0.818775	F,	444,	ARG,	-0.112722	G,	440,	ARG,	0.823887
A,	365,	SER,	0.456508	G,	361,	PHE,	0.825772	F,	445,	CYS,	0.072973	G,	441,	GLY,	0.830224
A,	366,	GLY,	0.453279	G,	362,	ASN,	0.832955	F,	446,	SER,	-0.0496589	G,	442,	GLN,	0.859674
A,	367,	GLY,	0.360789	G,	363,	GLN,	0.794072	F,	447,	SER,	0.0731465	G,	443,	ILE,	0.780513
A,	368,	ASP,	0.636766	G,	364,	SER,	0.834573	F,	448,	ASN,	-0.152024	G,	444,	ARG,	0.761695
A,	369,	PRO,	0.491734	G,	365,	SER,	0.876873	F,	449,	ILE,	-0.0383703	G,	445,	CYS,	0.752334
A,	370,	GLU,	0.418037	G,	366,	GLY,	0.86577	F,	450,	THR,	-0.0593537	G,	446,	SER,	0.787537
A,	371,	ILE,	0.502191	G,	367,	GLY,	0.891657	F,	451,	GLY,	-0.246081	G,	447,	SER,	0.840484
A,	372,	VAL,	0.212771	G,	368,	ASP,	0.860578	F,	452,	LEU,	-0.135861	G,	448,	ASN,	0.820825
A,	373,	MET,	0.291869	G,	369,	PRO,	0.81664	F,	453,	ILE,	-0.0171643	G,	449,	ILE,	0.895289
A,	374,	HIS,	0.111099	G,	370,	GLU,	0.813744	F,	454,	LEU,	-0.119372	G,	450,	THR,	0.922456
A,	375,	SER, 0	0.0968357	G,	371,	ILE,	0.822075	F,	455,	THR,	0.219966	G,	451,	GLY,	0.8484
A,	376,	PHE, -0	0.0287045	G,	372,	VAL,	0.833777	F,	456,	ARG,	0.0588111	G,	452,	LEU,	0.877217
A,	377,	ASN,	0.128375	G,	373,	MET,	0.771813	F,	457,	ASP,	0.266332	G,	453,	ILE,	0.84699
A,	378,	CYS, 0	0.0531312	G,	374,	HIS,	0.910984	F,	458,	GLY,	0.00236612	G,	454,	LEU,	0.83524
A,	379,	GLY,	0.222574	G,	375,	SER,	0.895466	F,	459,	GLY,	-0.0378425	G,	455,	THR,	0.824311
A,	380,	GLY,	0.427975	G,	376,	PHE,	0.829458	F,	460,	ASN,	0.0922259	G,	456,	ARG,	0.817973
A,	381,	GLU,	0.200118	G,	377,	ASN,	0.786158	F,	461,	ASN,	-0.0119831	G,	457,	ASP,	0.800869
A,	382,	PHE,	0.253836	G,	378,	CYS,	0.742531	F,	462,	HIS,	0.245674	G,	458,	GLY,	0.67837
A,	383,	PHE, -0	0.0238549	G,	379,	GLY,	0.803749	F,	463,	ASN,	0.0283585	G,	459,	GLY,	0.450281
A,	384,	TYR,	0.252189	G,	380,	GLY,	0.845134	F,	464,	ASN,	-0.32329	G,	460,	ASN,	0.540627
A,	385,	CYS,	0.107534	G,	381,	GLU,	0.862726	F,	464,	ASP,	0.0225345	G,	461,	ASN,	0.686179
A,	386,	ASN,	-0.147124	G,	382,	PHE,	0.88916	F,	465,	THR,	-0.312378	G,	462,	HIS,	0.619252
A,	387,	SER, -0	0.0664564	G,	383,	PHE,	0.863677	F,	466,	GLU,	0.396309	G,	463,	ASN,	0.687871
A,	388,	THR,	0.195876	G,	384,	TYR,	0.820394	F,	467,	THR,	0.378896	G,	464,	ASN,	0.709552
A,	389,	GLN, -0	0.0271589	G,	385,	CYS,	0.812197	F,	468,	PHE,	0.140825	G,	464,	ASP,	0.754547
A,	390,	LEU, 0	0.0753458	G,	386,	ASN,	0.645298	F,	469,	ARG,	0.10284	G,	465,	THR,	0.732052
A,	391,	PHE,	0.0652086	G,	387,	SER,	0.881605	F,	470,	PRO,	0.0551786	G,	466,	GLU,	0.745181
A,	392,	ASN,	0.235844	G,	388,	THR,	0.748124	F,	471,	GLY,	0.103745	G,	467,	THR,	0.766131
A,	393,	SER, -	0.149384	G,	389,	GLN,	0.826973	F,	472,	GLY,	0.0508055	G,	468,	PHE,	0.822474
A,	394,	THR, 0	0.091496	G,	390,	LEU,	0.896119	F,	473,	GLY,	-0.0794611	G,	469,	ARG,	0.806812
A,	395,	TRP, -0	0.0707402	G,	391,	PHE,	0.876214	F,	474,	ASP,	0.168164	G,	470,	PRO,	0.787036
A,	395,	ASN, 0	0.0892881	G,	392,	ASN,	0.753665	F,	475,	MET,	0.146443	G,	471,	GLY,	0.852995
A,	396,	PHE, -	0.0355291	G,	393,	SER,	0.714862	F,	476,	ARG,	0.343382	G,	472,	GLY,	0.885371
A,	397,	ASN,	0.186902	G,	394,	THR,	0.753555	F,	477,	ASP,	0.193145	G,	473,	GLY,	0.876309
A,	398,	GLY, -	0.15574	G,	395,	TRP,	0.587942	F,	478,	ASN,	-0.111476	G,	474,	ASP,	0.883558
A,	399,	THR, 0	0.0818402	G,	395,	ASN,	0.71024	F,	479,	TRP,	0.0956832	G,	475,	MET,	0.844789
A,	400,	TRP,	0.448278	G,	396,	PHE,	0.753757	F,	480,	ARG,	0.280216	G,	476,	ARG,	0.894505
A,	401,	ASN, -	0.118663	G,	397,	ASN,	0.674337	F,	481,	SER,	-0.0169014	G,	477,	ASP,	0.90117
A,	402,	LEU, 0	0.0937332	G,	398,	GLY,	0.411271	F,	482,	GLU,	-0.0251044	G,	478,	ASN,	0.895209
A,	403,	THR, -	0.106991	G,	399,	THR,	0.553549	F,	483,	LEU,	-0.0260726	G,	479,	TRP,	0.899598
A,	404,	GLN, -0	0.00193729	G,	400,	TRP,	0.544836	F,	484,	TYR,	-0.201128	G,	480,	ARG,	0.894544
A,	405,	SER, -	0.418917	G,	401,	ASN,	0.435016	F,	485,	LYS,	0.00376594	G,	481,	SER,	0.919557
A,	406,	ASN, 0	0.0824062	G,	402,	LEU,	0.837674	F,	486,	TYR,	0.106673	G,	482,	GLU,	0.892902
A,	407,	GLY, -	0.425746	G,	403,	THR,	0.795185	F,	487,	LYS,	0.0894653	G,	483,	LEU,	0.927304
A,	408,	THR, -	0.457106	G,	404,	GLN,	0.850572	F,	488,	VAL,	0.0548623	G,	484,	TYR,	0.884825
A,	409,	GLU, -	0.121482	G,	405,	SER,	0.532954	F,	489,	VAL,	-0.0163408	G,	485,	LYS,	0.857459
A,	410,	GLY,	0.357595	G,	406,	ASN,	0.776193	F,	490,	LYS,	0.316755	G,	486,	TYR,	0.854672
A,	411,	ASN, -	0.49045	G,	407,	GLY,	0.570461	F,	491,	ILE,	0.288376	G,	487,	LYS,	0.891928
A,	412,	ASP,	0.114812	G,	408,	THR,	0.769924	F,	492,	GLU,	0.339488	G,	488,	VAL,	0.9152
A,	413,	THR,	-0.183847	G,	409,	GLU,	0.726706	F,	493,	PRO,	0.238702	G,	489,	VAL,	0.900405
A,	414,	ILE, -	0.342201	G,	410,	GLY,	0.493455	F,	494,	LEU,	0.354267	G,	490,	LYS,	0.838759
A,	415,	THR,	0.329122	G,	411,	ASN,	0.771536	F,	495,	GLY,	0.287766	G,	491,	ILE,	0.868435
A,	416,	LEU, 0	0.0856219	G,	412,	ASP,	0.739323	F,	496,	VAL,	0.0624003	G,	492,	GLU,	0.818146
A,	417,	PRO, 0	0.0417132	G,	413,	THR,	0.821447	F,	497,	ALA,	-0.120933	G,	493,	PRO,	0.851757
A,	418,	CYS, -	0.0120998	G,	414,	ILE,	0.78765	F,	498,	PRO,	-0.0994969	G,	494,	LEU,	0.815174
A,	419,	LYS,	0.266823	G,	415,	THR,	0.873274	F,	499,	THR,	0.223551	G,	495,	GLY,	0.80599
A,	420,	ILE, -0	0.0543281	G,	416,	LEU,	0.889113	F,	500,	LYS,	0.56285	G,	496,	VAL,	0.755701
A,	421,	LYS,	0.372666	G,	417,	PRO,	0.843708	F,	501,	ALA,	0.541358	G,	497,	ALA,	0.837491
A,	422,	GLN,	0.313066	G,	418,	CYS,	0.772338	F,	502,	LYS,	0.566021	G,	498,	PRO,	0.832786
A,	423,	ILE,	0.439149	G,	419,	LYS,	0.74154	F,	503,	ARG,	0.528806	G,	499,	THR,	0.814536
A,	424,	ILE,	0.346794	G,	420,	ILE,	0.82774	F,	1000,	83G,	0.318161	G,	500,	LYS,	0.785178
A,	425,	ASN,	0.54453	G,	421,	LYS,	0.784065	F,	1088,	NAG,	-0.0836098	G,	501,	ALA,	0.756675
A,	426,	MET,	0.461014	G,	422,	GLN,	0.826419	F,	1089,	NAG,	-0.0521093	G,	502,	LYS,	0.75458
A,	427,	TRP,	0.333828	G,	423,	ILE,	0.827119	F,	1130,	NAG,	0.464	G,	503,	ARG,	0.675437
A,	428,	GLN,	0.670499	G,	424,	ILE,	0.843596	F,	1131,	NAG,	0.534596	G,	1000,	83G,	0.745022
A,	429,	GLU,	0.498294	G,	425,	ASN,	0.797914	F,	1156,	NAG,	0.572191	G,	1088,	NAG,	0.596142
A,	430,	VAL,	0.507563	G,	426,	MET,	0.801465	F,	1157,	NAG,	0.619937	G,	1089,	NAG,	0.541759
A,	431,	GLY,	0.462249	G,	427,	TRP,	0.644372	F,	1158,	BMA,	0.514438	G,	1130,	NAG,	0.781474
A,	432,	LYS,	0.682024	G,	428,	GLN,	0.683335	F,	1160,	NAG,	0.499765	G,	1131,	NAG,	0.528051
A,	433,	ALA,	0.591482	G,	429,	GLU,	0.72353	F,	1188,	NAG,	0.472844	G,	1156,	NAG,	0.732184
A,	434,	MET,	0.508294	G,	430,	VAL,	0.664468	F,	1197,	NAG,	0.0787665	G,	1157,	NAG,	0.645114
A,	435,	TYR,	0.472954	G,	431,	GLY,	0.511587	F,	1198,	NAG,	0.13052	G,	1160,	NAG,	0.526991
A,	436,	ALA,	0.449612	G,	432,	LYS,	0.82414	F,	1234,	NAG,	-0.163737	G,	1188,	NAG,	0.564654
A,	437,	PRO,	0.465924	G,	433,	ALA,	0.847824	F,	1235,	NAG, -	0.00769987	G,	1197,	NAG,	0.617002
A,	438,	PRO,	0.205108	G,	434,	MET,	0.872527	F,	1241,	NAG,	0.220466	G,	1198,	NAG,	0.519664
A,	439,	ILE,	0.254844	G,	435,	TYR,	0.889271	F,	1262,	NAG,	0.307342	G,	1234,	NAG,	0.753877
A,	440,	ARG, 0	0.0529007	G,	436,	ALA,	0.899973	F,	1263,	NAG,	0.452769	G,	1235,	NAG,	0.707199
A,	441,	GLY, -	0.282817	G,	437,	PRO,	0.900301	F,	1264,	BMA,	0.333628	G,	1241,	NAG,	0.621435
A,	442,	GLN,	0.2346	G,	438,	PRO,	0.899916	F,	1265,	MAN,	0.305937	G,	1262,	NAG,	0.67773
A,	443,	ILE, -	0.152974	G,	439,	ILE,	0.799821	F,	1266,	MAN,	0.33174	G,	1263,	NAG,	0.669936
A,	444,	ARG, 0	0.0304578	G,	440,	ARG,	0.790158	F,	1276,	NAG,	0.0960496	G,	1264,	BMA,	0.669603
A,	445,	CYS, -	0.228396	G,	441,	GLY,	0.757912	F,	1277,	NAG,	-0.0752427	G,	1265,	MAN,	0.533069
A,	446,	SER, -	0.250381	G,	442,	GLN,	0.85342	F,	1295,	NAG,	0.0191776	G,	1266,	MAN,	0.556258
A,	447,	SER,	0.113627	G,	443,	ILE,	0.822034	F,	1296,	NAG,	0.0346359	G,	1268,	MAN,	0.538066
A,	448,	ASN, 0	0.0206584	G,	444,	ARG,	0.803335	F,	1301,	NAG,	0.447818	G,	1276,	NAG,	0.809474
A,	449,	ILE,	0.21955	G,	445,	CYS,	0.661471	F,	1302,	NAG,	0.574027	G,	1277,	NAG,	0.636818
A,	450,	THR,	0.132582	G,	446,	SER,	0.721106	F,	1332,	NAG,	0.0172567	G,	1295,	NAG,	0.743108
A,	451,	GLY,	0.264009	G,	447,	SER,	0.724404	F,	1333,	NAG,	0.158074	G,	1296,	NAG,	0.633344
A,	452,	LEU,	0.484086	G,	448,	ASN,	0.636081	F,	1334,	BMA,	0.248185	G,	1301,	NAG,	0.751597
A,	453,	ILE,	0.250984	G,	449,	ILE,	0.906267	F,	1339,	NAG,	0.0642019	G,	1302,	NAG,	0.654055
A,	454,	LEU, -0	0.0297034	G,	450,	THR,	0.853799	F,	1340,	NAG,	0.243275	G,	1332,	NAG,	0.71496
A,	455,	THR,	0.293973	G,	451,	GLY,	0.929162	F,	1341,	BMA,	-0.0743393	G,	1333,	NAG,	0.519529
A,	456,	ARG, 0	0.0662103	G,	452,	LEU,	0.948227	F,	1342,	MAN,	0.153218	G,	1339,	NAG,	0.646456
A,	457,	ASP,	0.33798	G,	453,	ILE,	0.909278	F,	1343,	MAN,	-0.117855	G,	1340,	NAG,	0.741935
A,	458,	GLY,	0.235564	G,	454,	LEU,	0.931119	F,	1362,	NAG,	-0.20848	G,	1341,	BMA,	0.502246
A,	459,	GLY, 0	0.025614	G,	455,	THR,	0.857024	F,	1363,	NAG,	-0.10878	G,	1362,	NAG,	0.749914
A,	460,	ASN,	0.608184	G,	456,	ARG,	0.787244	F,	1386,	NAG,	-0.31309	G,	1363,	NAG,	0.457424
A,	461,	ASN, 0	0.0846573	G,	457,	ASP,	0.842386	F,	1387,	NAG,	-0.316212	G,	1386,	NAG,	0.780678
A,	462,	HIS,	0.375635	G,	458,	GLY,	0.775965	F,	1388,	BMA,	-0.106076	G,	1387,	NAG,	0.750543
A,	463,	ASN,	0.265671	G,	459,	GLY,	0.76666	F,	1391,	NAG,	-0.102032	G,	1391,	NAG,	0.676978
A,	464,	ASN, 0	0.0332839	G,	460,	ASN,	0.829622	F,	1392,	NAG,	-0.148374	G,	1392,	NAG,	0.44008
A,	464,	ASP,	0.22829	G,	461,	ASN,	0.830413	F,	1401,	NAG,	0.144129	G,	1401,	NAG,	0.7186
A,	465,	THR, -	0.308627	G,	462,	HIS,	0.834114	F,	1448,	NAG,	-0.0460445	G,	1448,	NAG,	0.682257
A,	466,	GLU,	0.268683	G,	463,	ASN,	0.827248	F,	1449,	NAG,	0.0666615	G,	1449,	NAG,	0.517548
A,	467,	THR,	0.142624	G,	464,	ASN,	0.825934	I,	520,	LEU,	0.349441	I,	520,	LEU,	0.637855
A,	468,	PHE, -0.	324270681298	G,	464,	ASP,	0.853491	I,	521,	GLY,	0.118852	I,	521,	GLY,	0.758749
A,	469,	ARG,	0.390094	G,	465,	THR,	0.884016	I,	522,	PHE,	0.249049	I,	522,	PHE,	0.62012
A,	470,	PRO, -	0.171057	G,	466,	GLU,	0.787816	I,	523,	LEU,	0.0386265	I,	523,	LEU,	0.7537
A,	471,	GLY,	0.207028	G,	467,	THR,	0.840748	I,	524,	GLY,	-0.0900537	I,	524,	GLY,	0.774895
A,	472,	GLY,	0.112211	G,	468,	PHE,	0.882731	I,	525,	ALA,	-0.120228	I,	525,	ALA,	0.850197
A,	473,	GLY, 0	0.0720654	G,	469,	ARG,	0.840209	I,	526,	ALA,	-0.212722	I,	526,	ALA,	0.830485
A,	474,	ASP,	0.243881	G,	470,	PRO,	0.875526	I,	527,	GLY,	-0.0171326	I,	527,	GLY,	0.830632
A,	475,	MET, 0	0.0932669	G,	471,	GLY,	0.848188	I,	528,	SER,	-0.0780388	I,	528,	SER,	0.861176
A,	476,	ARG,	0.58695	G,	472,	GLY,	0.821533	I,	529,	THR,	-0.228407	I,	529,	THR,	0.832186
A,	477,	ASP,	0.562246	G,	473,	GLY,	0.649975	I,	530,	MET,	-0.244357	I,	530,	MET,	0.760474
A,	478,	ASN, 0	0.0488063	G,	474,	ASP,	0.813049	I,	531,	GLY,	0.00954601	I,	531,	GLY,	0.80276
A,	479,	TRP, -0	0.0583199	G,	475,	MET,	0.872981	I,	532,	ALA,	-0.221236	I,	532,	ALA,	0.788307
A,	480,	ARG,	0.435126	G,	476,	ARG,	0.817656	I,	533,	ALA,	-0.191908	I,	533,	ALA,	0.802092
A,	481,	SER,	0.281914	G,	477,	ASP,	0.896418	I,	534,	SER,	0.0158744	I,	534,	SER,	0.761532
A,	482,	GLU, -0	0.0857155	G,	478,	ASN,	0.876587	I,	535,	ILE,	0.0294801	I,	535,	ILE,	0.796834
A,	483,	LEU, -	0.172292	G,	479,	TRP,	0.896268	I,	536,	THR,	0.0941739	I,	536,	THR,	0.807232
A,	484,	TYR, -	0.334203	G,	480,	ARG,	0.831012	I,	537,	LEU,	0.111507	I,	537,	LEU,	0.764902
A,	485,	LYS, -	0.14064	G,	481,	SER,	0.942048	I,	538,	THR,	0.331222	I,	538,	THR,	0.789074
A,	486,	TYR, -0	0.0451956	G,	482,	GLU,	0.917956	I,	539,	VAL,	0.247068	I,	539,	VAL,	0.832948
A,	487,	LYS,	0.340448	G,	483,	LEU,	0.943909	I,	540,	GLN,	0.274971	I,	540,	GLN,	0.791946
A,	488,	VAL,	0.219808	G,	484,	TYR,	0.921176	I,	541,	ALA,	0.432313	I,	541,	ALA,	0.812891
A,	489,	VAL,	0.162555	G,	485,	LYS,	0.901787	I,	542,	ARG,	0.356392	I,	542,	ARG,	0.701265
A,	490,	LYS,	0.411082	G,	486,	TYR,	0.901004	I,	543,	LEU,	0.470153	I,	543,	LEU,	0.717362
A,	491,	ILE,	0.207544	G,	487,	LYS,	0.845318	I,	544,	LEU,	0.457048	I,	544,	LEU,	0.701281
A,	492,	GLU,	0.387655	G,	488,	VAL,	0.880262	I,	545,	LEU,	0.405965	I,	545,	LEU,	0.550057
A,	493,	PRO,	0.281591	G,	489,	VAL,	0.940806	I,	546,	SER,	0.498266	I,	546,	SER,	0.578316
A,	494,	LEU,	0.505793	G,	490,	LYS,	0.852254	I,	547,	GLY,	0.455534	I,	547,	GLY,	0.459682
A,	495,	GLY,	0.421674	G,	491,	ILE,	0.930976	I,	563,	GLN,	0.402182	I,	563,	GLN,	0.509174
A,	496,	VAL, 0.	58118145628	G,	492,	GLU,	0.834944	I,	564,	HIS,	0.435834	I,	564,	HIS,	0.481895
A,	497,	ALA, 0	0.0507454	G,	493,	PRO,	0.882063	I,	565,	LEU,	0.244173	I,	565,	LEU,	0.374255
A,	498,	PRO,	0.362676	G,	494,	LEU,	0.823119	I,	566,	LEU,	0.439499	I,	566,	LEU,	0.669312
A,	499,	THR,	0.243059	G,	495,	GLY,	0.809753	I,	567,	GLN,	0.484017	I,	567,	GLN,	0.713252
A,	500,	LYS,	0.661601	G,	496,	VAL,	0.779301	I,	568,	LEU,	0.495573	I,	568,	LEU,	0.729781
A,	501,	ALA,	0.485694	G,	497,	ALA,	0.818139	I,	569,	THR,	0.703409	I,	569,	THR,	0.725104
A,	502,	LYS,	0.557293	G,	498,	PRO,	0.692275	I,	570,	VAL,	0.515233	I,	570,	VAL,	0.70574
A,	503,	ARG,	0.507064	G,	499,	THR,	0.752228	I,	571,	TRP,	0.535273	I,	571,	TRP,	0.757973
A,	504,	ARG,	0.504556	G,	500,	LYS,	0.819948	I,	572,	GLY,	0.53217	I,	572,	GLY,	0.788574
A,	505,	VAL,	0.493166	G,	501,	ALA,	0.83127	I,	573,	ILE,	0.578178	I,	573,	ILE,	0.816806
A,	1000,	83G,	0.377145	G,	502,	LYS,	0.82996	I,	574,	LYS,	0.543578	I,	574,	LYS,	0.769985
A,	1088,	NAG, -	0.208136	G,	503,	ARG,	0.773209	I,	575,	GLN,	0.604119	I,	575,	GLN,	0.788827
A,	1089,	NAG, -0	0.0389381	G,	504,	ARG,	0.719801	I,	576,	LEU,	0.696213	I,	576,	LEU,	0.883622
A,	1090,	BMA, -	0.108073	G,	505,	VAL,	0.574438	I,	577,	GLN,	0.732236	I,	577,	GLN,	0.790815
A,	1130,	NAG,	0.50844	G,	1000,	83G,	0.87634	I,	578,	ALA,	0.664547	I,	578,	ALA,	0.882797
A,	1131,	NAG,	0.453994	G,	1088,	NAG,	0.733201	I,	579,	ARG,	0.639829	I,	579,	ARG,	0.800095
A,	1132,	BMA,	0.402701	G,	1089,	NAG,	0.659411	I,	580,	VAL,	0.724881	I,	580,	VAL,	0.882927
A,	1155,	MAN,	0.386412	G,	1090,	BMA,	0.356073	I,	581,	LEU,	0.615446	I,	581,	LEU,	0.874615
A,	1156,	NAG,	0.369749	G,	1130,	NAG,	0.837803	I,	582,	ALA,	0.672983	I,	582,	ALA,	0.864189
A,	1157,	NAG,	0.384711	G,	1131,	NAG,	0.451316	I,	583,	VAL,	0.74435	I,	583,	VAL,	0.875888
A,	1158,	BMA,	0.247346	G,	1132,	BMA,	0.200053	I,	584,	GLU,	0.617874	I,	584,	GLU,	0.846031
A,	1159,	MAN,	0.505198	G,	1156,	NAG,	0.695293	I,	585,	ARG,	0.614755	I,	585,	ARG,	0.800055
A,	1160,	NAG,	0.270045	G,	1157,	NAG,	0.705252	I,	586,	TYR,	0.737744	I,	586,	TYR,	0.839685
A,	1161,	NAG,	0.389376	G,	1158,	BMA,	0.299866	I,	587,	LEU,	0.693608	I,	587,	LEU,	0.864284
A,	1188,	NAG, 0	0.0406747	G,	1159,	MAN,	0.274737	I,	588,	ARG,	0.574842	I,	588,	ARG,	0.728023
A,	1189,	NAG, -0	0.053538	G,	1160,	NAG,	0.622728	I,	589,	ASP,	0.639402	I,	589,	ASP,	0.783779
A,	1190,	FUC, 0	0.0352162	G,	1161,	NAG,	0.428999	I,	590,	GLN,	0.655266	I,	590,	GLN,	0.782959
A,	1197,	NAG,	0.353425	G,	1162,	BMA,	0.248999	I,	591,	GLN,	0.622117	I,	591,	GLN,	0.813228
A,	1198,	NAG,	0.319579	G,	1188,	NAG,	0.529687	I,	592,	LEU,	0.657503	I,	592,	LEU,	0.83881
A,	1199,	BMA,	0.372698	G,	1189,	NAG,	0.39819	I,	593,	LEU,	0.664604	I,	593,	LEU,	0.756374
A,	1234,	NAG, -	0.176536	G,	1197,	NAG,	0.691723	I,	594,	GLY,	0.650363	I,	594,	GLY,	0.792458
A,	1235,	NAG,	0.123139	G,	1198,	NAG,	0.510592	I,	595,	ILE,	0.541891	I,	595,	ILE,	0.787519
A,	1236,	BMA,	-0.0125184	G,	1199,	BMA,	0.360844	I,	596,	TRP,	0.417036	I,	596,	TRP,	0.713999
A,	1237,	NAG,	0.126474	G,	1234,	NAG,	0.725036	I,	597,	GLY,	0.612309	I,	597,	GLY,	0.639241
A,	1241,	NAG, 0	0.0074706	G,	1235,	NAG,	0.644479	I,	598,	CYS,	0.517167	I,	598,	CYS,	0.63087
A,	1242,	NAG, 0	0.0305726	G,	1241,	NAG,	0.646147	I,	599,	SER,	0.698252	I,	599,	SER,	0.757911
A,	1243,	BMA,	0.205396	G,	1242,	NAG,	0.474406	I,	600,	GLY,	0.477	I,	600,	GLY,	0.494284
A,	1262,	NAG,	0.16311	G,	1243,	BMA,	0.315407	I,	601,	LYS,	0.572349	I,	601,	LYS,	0.472162
A,	1263,	NAG,	0.176157	G,	1262,	NAG,	0.58882	I,	602,	LEU,	0.5232	I,	602,	LEU,	0.654509
A,	1264,	BMA,	0.114062	G,	1263,	NAG,	0.724013	I,	603,	ILE,	0.572511	I,	603,	ILE,	0.724976
A,	1265,	MAN,	0.35565	G,	1264,	BMA,	0.662785	I,	604,	CYS,	0.41006	I,	604,	CYS,	0.717367
A,	1266,	MAN,	0.199303	G,	1265,	MAN,	0.531298	I,	605,	THR,	0.425536	I,	605,	THR,	0.653052
A,	1268,	MAN, 0	0.0898039	G,	1266,	MAN,	0.423326	I,	606,	THR,	0.352936	I,	606,	THR,	0.729262
A,	1269,	MAN,	0.120341	G,	1267,	MAN,	0.593395	I,	607,	ALA,	0.245411	I,	607,	ALA,	0.806223
A,	1270,	MAN,	0.247316	G,	1268,	MAN,	0.400873	I,	608,	VAL,	0.114535	I,	608,	VAL,	0.752945
A,	1276,	NAG,	0.341285	G,	1276,	NAG,	0.871701	I,	609,	PRO,	0.275111	I,	609,	PRO,	0.776803
A,	1277,	NAG,	0.166956	G,	1277,	NAG,	0.644264	I,	610,	TRP,	0.0943853	I,	610,	TRP,	0.59426
A,	1278,	BMA,	0.470489	G,	1278,	BMA,	0.297524	I,	611,	ASN,	0.150315	I,	611,	ASN,	0.715533
A,	1295,	NAG, -	0.134465	G,	1279,	MAN,	0.381889	I,	612,	ALA,	0.43672	I,	612,	ALA,	0.730285
A,	1296,	NAG, -	0.112069	G,	1295,	NAG,	0.71892	I,	613,	SER,	0.127595	I,	613,	SER,	0.655285
A,	1297,	BMA, -0	0.0662794	G,	1296,	NAG,	0.611799	I,	614,	TRP,	0.263357	I,	614,	TRP,	0.66593
A,	1301,	NAG,	0.473058	G,	1297,	NAG,	0.420737	I,	615,	SER,	0.482795	I,	615,	SER,	0.67471
A,	1302,	NAG,	0.438602	G,	1301,	NAG,	0.69619	I,	616,	ASN,	0.362186	I,	616,	ASN,	0.585191
A,	1303,	BMA, 0	0.0365973	G,	1302,	NAG,	0.592458	I,	617,	LYS,	0.306312	I,	617,	LYS,	0.693721
A,	1332,	NAG,	0.0712774	G,	1303,	BMA,	0.60158	I,	618,	THR,	0.110185	I,	618,	THR,	0.747042
A,	1333,	NAG,	0.125572	G,	1332,	NAG,	0.833951	I,	619,	LEU,	-0.0280744	I,	619,	LEU,	0.751514
A,	1334,	BMA, -0	0.0875546	G,	1333,	NAG,	0.793874	I,	620,	ASP,	0.267642	I,	620,	ASP,	0.840435
A,	1335,	MAN,	0.115633	G,	1334,	BMA,	0.427422	I,	621,	MET,	0.170154	I,	621,	MET,	0.809117
A,	1339,	NAG,	0.191357	G,	1335,	MAN,	0.411381	I,	622,	ILE,	-0.189278	I,	622,	ILE,	0.74696
A,	1340,	NAG, 0	0.057164	G,	1339,	NAG,	0.81834	I,	623,	TRP,	-0.14816	I,	623,	TRP,	0.725687
A,	1341,	BMA, 0	0.0948802	G,	1340,	NAG,	0.650786	I,	624,	ASN,	0.103137	I,	624,	ASN,	0.779929
A,	1342,	MAN,	0.575525	G,	1341,	BMA,	0.517682	I,	625,	ASN,	0.167385	I,	625,	ASN,	0.750389
A,	1343,	MAN, 0	0.0256216	G,	1342,	MAN,	0.667481	I,	626,	MET,	0.100846	I,	626,	MET,	0.798775
A,	1344,	MAN, -0	0.0103409	G,	1343,	MAN,	0.704163	I,	627,	THR,	-0.0599915	I,	627,	THR,	0.883957
A,	1345,	MAN,	0.224735	G,	1344,	MAN,	0.372828	I,	628,	TRP,	0.0365695	I,	628,	TRP,	0.834548
A,	1356,	NAG, 0	0.0853631	G,	1345,	MAN,	0.475143	I,	629,	MET,	0.228953	I,	629,	MET,	0.88335
A,	1362,	NAG, -	0.173479	G,	1356,	NAG,	0.7382	I,	630,	GLU,	0.404075	I,	630,	GLU,	0.9191
A,	1363,	NAG,	0.131738	G,	1362,	NAG,	0.772943	I,	631,	TRP,	0.411142	I,	631,	TRP,	0.811642
A,	1364,	BMA, 0	0.0422006	G,	1363,	NAG,	0.544923	I,	632,	GLU,	0.76095	I,	632,	GLU,	0.891219
A,	1365,	MAN,	0.361541	G,	1386,	NAG,	0.700875	I,	633,	ARG,	0.654817	I,	633,	ARG,	0.905703
A,	1386,	NAG,	-0.191369	G,	1387,	NAG,	0.716303	I,	634,	GLU,	0.410652	I,	634,	GLU,	0.7788
A,	1387,	NAG, -	0.107703	G,	1388,	BMA,	0.496703	I,	635,	ILE,	0.419005	I,	635,	ILE,	0.766627
A,	1388,	BMA, 0	0.0652859	G,	1389,	MAN,	0.439849	I,	636,	ASP,	0.432133	I,	636,	ASP,	0.797063
A,	1392,	NAG, -0	0.0679497	G,	1392,	NAG,	0.647225	I,	637,	ASN,	0.389621	I,	637,	ASN,	0.71601
A,	1393,	NAG, -0	0.0787028	G,	1393,	NAG,	0.447007	I,	638,	TYR,	0.236382	I,	638,	TYR,	0.642018
A,	1394,	BMA, -	0.14331	G,	1394,	BMA,	0.208054	I,	639,	THR,	0.53747	I,	639,	THR,	0.780311
A,	1395,	MAN, -0	0.05553	G,	1395,	MAN,	0.227482	I,	640,	GLY,	0.710733	I,	640,	GLY,	0.792911
A,	1401,	NAG, -	0.236162	G,	1396,	MAN,	0.349255	I,	641,	LEU,	0.66968	I,	641,	LEU,	0.790882
A,	1402,	NAG, -0	0.0920913	G,	1401,	NAG,	0.450787	I,	642,	ILE,	0.264457	I,	642,	ILE,	0.799967
A,	1403,	BMA, -0	0.0628228	G,	1402,	NAG,	0.378876	I,	643,	TYR,	0.523259	I,	643,	TYR,	0.816354
A,	1404,	FUC, -	0.161335	G,	1403,	BMA, 0	0.0791938	I,	644,	THR,	0.701162	I,	644,	THR,	0.85985
A,	1448,	NAG, 0	0.0783799	G,	1448,	NAG,	0.670684	I,	645,	LEU,	0.540678	I,	645,	LEU,	0.840752
A,	1449,	NAG,	0.178304	G,	1449,	NAG,	0.496477	I,	646,	ILE,	0.371032	I,	646,	ILE,	0.826621
A,	1450,	BMA,	0.213064	G,	1450,	BMA,	0.304082	I,	647,	GLU,	0.458185	I,	647,	GLU,	0.730217
I,	519,	PHE,	0.251182	I,	519,	PHE,	0.746865	I,	648,	GLU,	0.601582	I,	648,	GLU,	0.832738
I,	520,	LEU,	0.467855	I,	520,	LEU,	0.798541	I,	649,	SER,	0.331743	I,	649,	SER,	0.791714
I,	521,	GLY,	0.390886	I,	521,	GLY,	0.793917	I,	650,	GLN,	0.347741	I,	650,	GLN,	0.61043
I,	522,	PHE,	0.216883	I,	522,	PHE,	0.847834	I,	651,	ASN,	0.266418	I,	651,	ASN,	0.67374
I,	523,	LEU,	0.158636	I,	523,	LEU,	0.90778	I,	652,	GLN,	0.369128	I,	652,	GLN,	0.828443
I,	524,	GLY, 0	0.0461834	I,	524,	GLY,	0.885582	I,	653,	GLN,	0.40165	I,	653,	GLN,	0.719732
I,	525,	ALA, -	0.204353	I,	525,	ALA,	0.893883	I,	654,	GLU,	0.482463	I,	654,	GLU,	0.579675
I,	526,	ALA, -0.	966719201273	I,	526,	ALA,	0.876614	I,	655,	LYS,	0.433538	I,	655,	LYS,	0.709286
I,	527,	GLY,	0.259683	I,	527,	GLY,	0.767537	I,	656,	ASN,	0.268127	I,	656,	ASN,	0.647548
I,	528,	SER, -0	0.0890762	I,	528,	SER,	0.697147	I,	657,	GLU,	0.493257	I,	657,	GLU,	0.640063
I,	529,	THR, -0	0.0863291	I,	529,	THR,	0.830329	I,	1611,	NAG,	0.151125	I,	1611,	NAG,	0.656458
I,	530,	MET,	0.177266	I,	530,	MET,	0.871046	I,	1612,	NAG,	-0.12509	I,	1612,	NAG,	0.520358
I,	531,	GLY, 0	0.0749906	I,	531,	GLY,	0.864732	I,	1616,	NAG,	0.445373	I,	1616,	NAG,	0.444943
I,	532,	ALA,	0.144929	I,	532,	ALA,	0.865301	I,	1625,	NAG,	-0.0983903	I,	1625,	NAG,	0.630757
I,	533,	ALA, -0	0.0606198	I,	533,	ALA,	0.881155	I,	1637,	NAG,	0.11952	I,	1637,	NAG,	0.514041
I,	534,	SER,	0.296706	I,	534,	SER,	0.811592
I,	535,	ILE,	0.251773	I,	535,	ILE,	0.859233
I,	536,	THR,	0.15251	I,	536,	THR,	0.891902
I,	537,	LEU,	0.153575	I,	537,	LEU,	0.890548
I,	538,	THR,	0.255034	I,	538,	THR,	0.898081
I,	539,	VAL,	0.36936	I,	539,	VAL,	0.899961
I,	540,	GLN,	0.325782	I,	540,	GLN,	0.854719
I,	541,	ALA,	0.410922	I,	541,	ALA,	0.912921
I,	542,	ARG,	0.430167	I,	542,	ARG,	0.786457
I,	543,	LEU,	0.465171	I,	543,	LEU,	0.874841
I,	544,	LEU,	0.410134	I,	544,	LEU,	0.87221
I,	545,	LEU,	0.667114	I,	545,	LEU,	0.830465
I,	546,	SER,	0.510613	I,	546,	SER,	0.757402
I,	547,	GLY,	0.38929	I,	547,	GLY,	0.574127
I,	548,	ILE,	0.492909	I,	548,	ILE,	0.594526
I,	549,	VAL,	0.459284	I,	549,	VAL,	0.633055
I,	550,	GLN,	0.462608	I,	550,	GLN,	0.671335
I,	551,	GLN,	0.584411	I,	551,	GLN,	0.676387
I,	552,	GLN,	0.378987	I,	552,	GLN,	0.538689
I,	553,	ASN,	0.317056	I,	553,	ASN,	0.668188
I,	554,	ASN, -	0.10533	I,	554,	ASN,	0.523834
I,	555,	LEU, 0.	121917401403	I,	555,	LEU,	0.557941
I,	556,	LEU, -0	0.0124411	I,	556,	LEU,	0.481967
I,	557,	LYS,	0.171947	I,	557,	LYS,	0.522688
I,	558,	ALA,	0.290454	I,	558,	ALA,	0.74941
I,	559,	ILE,	0.375476	I,	559,	ILE,	0.707904
I,	560,	GLU,	0.558745	I,	560,	GLU,	0.757257
I,	561,	ALA,	0.423409	I,	561,	ALA,	0.684851
I,	562,	GLN,	0.240165	I,	562,	GLN,	0.601503
I,	563,	GLN,	0.4666	I,	563,	GLN,	0.713273
I,	564,	HIS,	0.428575	I,	564,	HIS,	0.643737
I,	565,	LEU,	0.351316	I,	565,	LEU,	0.659658
I,	566,	LEU,	0.388318	I,	566,	LEU,	0.576987
I,	567,	LYS,	0.65841	I,	567,	LYS,	0.731378
I,	568,	LEU,	0.815987	I,	568,	LEU,	0.810596
I,	569,	THR,	0.650599	I,	569,	THR,	0.792541
I,	570,	VAL,	0.61848	I,	570,	VAL,	0.817573
I,	571,	TRP,	0.409834	I,	571,	TRP,	0.822817
I,	572,	GLY,	0.595956	I,	572,	GLY,	0.898002
I,	573,	ILE,	0.728809	I,	573,	ILE,	0.8929
I,	574,	LYS,	0.67754	I,	574,	LYS,	0.824809
I,	575,	GLN,	0.624677	I,	575,	GLN,	0.892433
I,	576,	LEU,	0.886924	I,	576,	LEU,	0.947756
I,	577,	GLN,	0.810448	I,	577,	GLN,	0.9416
I,	578,	ALA,	0.785209	I,	578,	ALA,	0.942111
I,	579,	ARG,	0.802844	I,	579,	ARG,	0.898005
I,	580,	VAL,	0.837048	I,	580,	VAL,	0.950925
I,	581,	LEU,	0.779072	I,	581,	LEU,	0.9238
I,	582,	THR,	0.757122	I,	582,	THR,	0.914221
I,	583,	VAL,	0.888951	I,	583,	VAL,	0.961411
I,	584,	GLU,	0.763341	I,	584,	GLU,	0.894316
I,	585,	ARG,	0.68391	I,	585,	ARG,	0.834355
I,	586,	TYR,	0.808641	I,	586,	TYR,	0.910886
I,	587,	LEU,	0.815827	I,	587,	LEU,	0.874487
I,	588,	ARG,	0.680804	I,	588,	ARG,	0.823456
I,	589,	ASP,	0.771316	I,	589,	ASP,	0.907861
[truncated: 84 more rows]

## Sheet: Fig 3b,c & Supplement Fig 5b
Fig 3b
name	chain	dist_120	dist_41
AE2	B	78.4	42
AE2	E	79.1	41.5
AE2	I	72.7	36.9
AD8	B	80.7	42.7
AD8	E	82	43.7
AD8	I	75	38.5
Env	A	83.1	46
Env	B	75.4	42.2
Env	C	82.6	48.9
4ZMJ	B	77.3	39.3
Fig 3c & Supplement Fig 5b
name	chain	angle	number
Env(-)	A	124.9	19
Env(-)	B	109.4	7
Env(-)	C	125.3	21
AD8	G	123	29
AD8	C	124.9	29
AD8	F	112.1	8
AE2	G	122.7	27
AE2	C	124.3	26
AE2	F	112.7	7
6OLP	B	133.9	18
6OLP	D	114.1	9
6OLP	F	111.7	10
5FUU	B	130.2	30
5FUU	D	112	19
5FUU	F	117.6	24
6NIJ	C	114	21
6NIJ	A	130	20
6NIJ	E	115	17

## Sheet: Supplement Fig 2a,b
	rlnVoltage	rlnDefocusU	rlnDefocusV	rlnDefocusAngle	rlnSphericalAberration	rlnAmplitudeContrast	rlnImageName	rlnMicrographName	rlnGroupNumber	rlnGroupName	rlnAngleRot	rlnAngleTilt	rlnAnglePsi	rlnOriginX	rlnOriginY	rlnClassNumber	rlnNormCorrection	rlnLogLikeliContribution	rlnMaxValueProbDistribution	rlnNrOfSignificantSamples	rlnMagnification	rlnDetectorPixelSize	rlnCoordinateX	rlnCoordinateY	rlnCtfFigureOfMerit	rlnPhaseShift
0	300	10812.5	10793	15.36	2.7	0.1	0000036@Particles/b2_DW_af3d/smp_ae2_210304_noti_0001.mrcs	smp_ae2_210304_noti_0001.mrc	1	smp_ae2_210304_noti_0001.mrc	-95.909	59.4507	-5.4859	12.1722	5.67217	1	0.700638	37841.1	0.471245	8	169697	28	2464	1628	0.064119	0
1	300	10812.5	10793	15.36	2.7	0.1	0000051@Particles/b2_DW_af3d/smp_ae2_210304_noti_0001.mrcs	smp_ae2_210304_noti_0001.mrc	1	smp_ae2_210304_noti_0001.mrc	-166.757	20.4328	67.9894	-1.82783	16.6722	1	0.682069	37824.3	0.249675	17	169697	28	3024	1948	0.064119	0
2	300	10812.5	10793	15.36	2.7	0.1	0000054@Particles/b2_DW_af3d/smp_ae2_210304_noti_0001.mrcs	smp_ae2_210304_noti_0001.mrc	1	smp_ae2_210304_noti_0001.mrc	-149.168	117.206	-22.322	5.67217	-3.82783	1	0.697219	37798.9	0.298681	14	169697	28	2584	2068	0.064119	0
3	300	10812.5	10793	15.36	2.7	0.1	0000058@Particles/b2_DW_af3d/smp_ae2_210304_noti_0001.mrcs	smp_ae2_210304_noti_0001.mrc	1	smp_ae2_210304_noti_0001.mrc	20.1804	78.5485	62.8314	6.17217	0.672172	1	0.715099	37807.7	0.588012	5	169697	28	1144	2468	0.064119	0
4	300	10812.5	10793	15.36	2.7	0.1	0000060@Particles/b2_DW_af3d/smp_ae2_210304_noti_0001.mrcs	smp_ae2_210304_noti_0001.mrc	1	smp_ae2_210304_noti_0001.mrc	75.2891	39.6181	14.1932	-1.32783	2.17217	1	0.708063	37740.4	0.667441	15	169697	28	4344	1708	0.064119	0
5	300	10812.5	10793	15.36	2.7	0.1	0000061@Particles/b2_DW_af3d/smp_ae2_210304_noti_0001.mrcs	smp_ae2_210304_noti_0001.mrc	1	smp_ae2_210304_noti_0001.mrc	122.927	158.026	129.716	2.67217	-7.32783	1	0.716919	37791.8	0.415642	3	169697	28	3744	1628	0.064119	0
6	300	10812.5	10793	15.36	2.7	0.1	0000062@Particles/b2_DW_af3d/smp_ae2_210304_noti_0001.mrcs	smp_ae2_210304_noti_0001.mrc	1	smp_ae2_210304_noti_0001.mrc	-4.35166	38.7961	-77.5853	4.17217	-2.82783	1	0.697166	37805.1	0.570121	5	169697	28	1904	3028	0.064119	0
7	300	10812.5	10793	15.36	2.7	0.1	0000063@Particles/b2_DW_af3d/smp_ae2_210304_noti_0001.mrcs	smp_ae2_210304_noti_0001.mrc	1	smp_ae2_210304_noti_0001.mrc	89.4338	68.1467	12.7836	11.1722	8.17217	1	0.696527	37748.1	0.582278	5	169697	28	2504	3228	0.064119	0
8	300	10812.5	10793	15.36	2.7	0.1	0000064@Particles/b2_DW_af3d/smp_ae2_210304_noti_0001.mrcs	smp_ae2_210304_noti_0001.mrc	1	smp_ae2_210304_noti_0001.mrc	171.972	62.268	-12.4491	13.6722	-1.82783	1	0.700175	37812.7	0.301916	20	169697	28	3384	3268	0.064119	0
9	300	10812.5	10793	15.36	2.7	0.1	0000021@Particles/b2_DW_af3d/smp_ae2_210304_noti_0001.mrcs	smp_ae2_210304_noti_0001.mrc	1	smp_ae2_210304_noti_0001.mrc	-136.486	163.067	166.252	-5.82783	-5.82783	1	0.693906	37793.5	0.315518	19	169697	28	3864	3268	0.064119	0
10	300	10812.5	10793	15.36	2.7	0.1	0000033@Particles/b2_DW_af3d/smp_ae2_210304_noti_0001.mrcs	smp_ae2_210304_noti_0001.mrc	1	smp_ae2_210304_noti_0001.mrc	-153.739	174.439	119.243	-18.8278	12.1722	1	0.69349	37833	0.416414	12	169697	28	3504	1388	0.064119	0
11	300	10812.5	10793	15.36	2.7	0.1	0000041@Particles/b2_DW_af3d/smp_ae2_210304_noti_0001.mrcs	smp_ae2_210304_noti_0001.mrc	1	smp_ae2_210304_noti_0001.mrc	43.5136	16.9326	-173.752	-3.32783	8.17217	1	0.710675	37779.5	0.432702	3	169697	28	3664	3508	0.064119	0
12	300	10812.5	10793	15.36	2.7	0.1	0000005@Particles/b2_DW_af3d/smp_ae2_210304_noti_0001.mrcs	smp_ae2_210304_noti_0001.mrc	1	smp_ae2_210304_noti_0001.mrc	-109.315	7.07029	-167.658	-2.82783	6.17217	1	0.701682	37803.8	0.676022	7	169697	28	5024	268	0.064119	0
13	300	10812.5	10793	15.36	2.7	0.1	0000012@Particles/b2_DW_af3d/smp_ae2_210304_noti_0001.mrcs	smp_ae2_210304_noti_0001.mrc	1	smp_ae2_210304_noti_0001.mrc	-153.739	174.439	-124.507	6.17217	7.17217	1	0.717995	37672.3	0.325273	26	169697	28	2904	3868	0.064119	0
14	300	10812.5	10793	15.36	2.7	0.1	0000019@Particles/b2_DW_af3d/smp_ae2_210304_noti_0001.mrcs	smp_ae2_210304_noti_0001.mrc	1	smp_ae2_210304_noti_0001.mrc	37.8266	150.049	-107.283	9.67217	-15.8278	1	0.700108	37636.9	0.523169	6	169697	28	3504	3508	0.064119	0
15	300	10812.5	10793	15.36	2.7	0.1	0000055@Particles/b2_DW_af3d/smp_ae2_210304_noti_0001.mrcs	smp_ae2_210304_noti_0001.mrc	1	smp_ae2_210304_noti_0001.mrc	-154.853	35.7924	-86.2681	-11.8278	4.67217	1	0.698307	37634.4	0.490064	31	169697	28	5104	1428	0.064119	0
16	300	10812.5	10793	15.36	2.7	0.1	0000008@Particles/b2_DW_af3d/smp_ae2_210304_noti_0001.mrcs	smp_ae2_210304_noti_0001.mrc	1	smp_ae2_210304_noti_0001.mrc	122.304	177.506	-167.093	7.67217	1.67217	1	0.708886	37673.3	0.186742	8	169697	28	2304	3268	0.064119	0
17	300	10812.5	10793	15.36	2.7	0.1	0000018@Particles/b2_DW_af3d/smp_ae2_210304_noti_0001.mrcs	smp_ae2_210304_noti_0001.mrc	1	smp_ae2_210304_noti_0001.mrc	163.093	174.311	132.44	1.17217	9.67217	1	0.679597	37754.2	0.582852	15	169697	28	2624	1068	0.064119	0
18	300	10812.5	10793	15.36	2.7	0.1	0000026@Particles/b2_DW_af3d/smp_ae2_210304_noti_0001.mrcs	smp_ae2_210304_noti_0001.mrc	1	smp_ae2_210304_noti_0001.mrc	-178.051	147.269	69.5112	-9.32783	4.67217	1	0.69964	37870.1	0.191358	78	169697	28	732	2756	0.064119	0
19	300	12574.2	12480.5	36.95	2.7	0.1	0000014@Particles/b2_DW_af3d/smp_ae2_210304_noti_0002.mrcs	smp_ae2_210304_noti_0002.mrc	2	smp_ae2_210304_noti_0002.mrc	54.4572	143.304	125.824	8.17217	10.6722	1	0.715276	37621.1	0.714829	17	169697	28	664	1588	0.086624	0
20	300	12574.2	12480.5	36.95	2.7	0.1	0000044@Particles/b2_DW_af3d/smp_ae2_210304_noti_0002.mrcs	smp_ae2_210304_noti_0002.mrc	2	smp_ae2_210304_noti_0002.mrc	26.2612	5.56076	-62.9933	11.6722	5.17217	1	0.701501	37857.1	0.748587	4	169697	28	184	788	0.086624	0
21	300	12574.2	12480.5	36.95	2.7	0.1	0000081@Particles/b2_DW_af3d/smp_ae2_210304_noti_0002.mrcs	smp_ae2_210304_noti_0002.mrc	2	smp_ae2_210304_noti_0002.mrc	-59.4712	148.964	112.901	0.672172	-1.82783	1	0.694286	37810.6	0.226429	3	169697	28	1624	3428	0.086624	0
22	300	12574.2	12480.5	36.95	2.7	0.1	0000084@Particles/b2_DW_af3d/smp_ae2_210304_noti_0002.mrcs	smp_ae2_210304_noti_0002.mrc	2	smp_ae2_210304_noti_0002.mrc	145.927	60.1822	-153.47	-10.3278	4.17217	1	0.698604	37836.6	0.439784	5	169697	28	2824	1628	0.086624	0
23	300	12574.2	12480.5	36.95	2.7	0.1	0000086@Particles/b2_DW_af3d/smp_ae2_210304_noti_0002.mrcs	smp_ae2_210304_noti_0002.mrc	2	smp_ae2_210304_noti_0002.mrc	-142.173	29.951	-35.2174	-0.82783	6.67217	1	0.698696	37782.9	0.347624	7	169697	28	3824	228	0.086624	0
24	300	12574.2	12480.5	36.95	2.7	0.1	0000088@Particles/b2_DW_af3d/smp_ae2_210304_noti_0002.mrcs	smp_ae2_210304_noti_0002.mrc	2	smp_ae2_210304_noti_0002.mrc	-74.743	33.1331	-0.12817	6.17217	-2.82783	1	0.69241	37814.6	0.259618	4	169697	28	4784	1588	0.086624	0
25	300	12574.2	12480.5	36.95	2.7	0.1	0000091@Particles/b2_DW_af3d/smp_ae2_210304_noti_0002.mrcs	smp_ae2_210304_noti_0002.mrc	2	smp_ae2_210304_noti_0002.mrc	49.616	116.828	-108.101	2.17217	11.1722	1	0.699516	37789.4	0.315447	3	169697	28	3824	428	0.086624	0
26	300	12574.2	12480.5	36.95	2.7	0.1	0000092@Particles/b2_DW_af3d/smp_ae2_210304_noti_0002.mrcs	smp_ae2_210304_noti_0002.mrc	2	smp_ae2_210304_noti_0002.mrc	33.8426	70.6904	89.8669	16.1722	-15.8278	1	0.70289	37777.7	0.307238	4	169697	28	3784	2588	0.086624	0
27	300	12574.2	12480.5	36.95	2.7	0.1	0000026@Particles/b2_DW_af3d/smp_ae2_210304_noti_0002.mrcs	smp_ae2_210304_noti_0002.mrc	2	smp_ae2_210304_noti_0002.mrc	26.2612	5.56076	57.0067	3.17217	16.6722	1	0.698801	37739.3	0.352659	8	169697	28	5144	1268	0.086624	0
28	300	12574.2	12480.5	36.95	2.7	0.1	0000040@Particles/b2_DW_af3d/smp_ae2_210304_noti_0002.mrcs	smp_ae2_210304_noti_0002.mrc	2	smp_ae2_210304_noti_0002.mrc	122.304	177.506	-148.343	2.17217	6.67217	1	0.706716	37777.5	0.176143	77	169697	28	2584	3788	0.086624	0
29	300	12574.2	12480.5	36.95	2.7	0.1	0000043@Particles/b2_DW_af3d/smp_ae2_210304_noti_0002.mrcs	smp_ae2_210304_noti_0002.mrc	2	smp_ae2_210304_noti_0002.mrc	-102.527	25.5315	-72.457	-16.3278	2.67217	1	0.70562	37855.2	0.620708	4	169697	28	1744	3188	0.086624	0
30	300	12574.2	12480.5	36.95	2.7	0.1	0000018@Particles/b2_DW_af3d/smp_ae2_210304_noti_0002.mrcs	smp_ae2_210304_noti_0002.mrc	2	smp_ae2_210304_noti_0002.mrc	-157.63	138.277	-82.2885	-8.32783	-1.32783	1	0.721352	37730.7	0.482989	14	169697	28	5024	1028	0.086624	0
31	300	12574.2	12480.5	36.95	2.7	0.1	0000077@Particles/b2_DW_af3d/smp_ae2_210304_noti_0002.mrcs	smp_ae2_210304_noti_0002.mrc	2	smp_ae2_210304_noti_0002.mrc	105.569	56.4682	95.5545	-6.82783	18.1722	1	0.706771	37763.1	0.37304	143	169697	28	2704	788	0.086624	0
32	300	12574.2	12480.5	36.95	2.7	0.1	0000083@Particles/b2_DW_af3d/smp_ae2_210304_noti_0002.mrcs	smp_ae2_210304_noti_0002.mrc	2	smp_ae2_210304_noti_0002.mrc	103.214	34.9876	-86.5219	2.67217	-0.82783	1	0.703573	37878.8	0.343829	2	169697	28	988	3816	0.086624	0
33	300	12574.2	12480.5	36.95	2.7	0.1	0000087@Particles/b2_DW_af3d/smp_ae2_210304_noti_0002.mrcs	smp_ae2_210304_noti_0002.mrc	2	smp_ae2_210304_noti_0002.mrc	55.6261	34.4448	100.288	-1.82783	16.1722	1	0.695387	37944.9	0.315437	3	169697	28	2704	1788	0.086624	0
34	300	12574.2	12480.5	36.95	2.7	0.1	0000089@Particles/b2_DW_af3d/smp_ae2_210304_noti_0002.mrcs	smp_ae2_210304_noti_0002.mrc	2	smp_ae2_210304_noti_0002.mrc	-109.315	7.07029	-81.4079	10.1722	-0.32783	1	0.722879	37790.7	0.236481	13	169697	28	1264	548	0.086624	0
35	300	12574.2	12480.5	36.95	2.7	0.1	0000009@Particles/b2_DW_af3d/smp_ae2_210304_noti_0002.mrcs	smp_ae2_210304_noti_0002.mrc	2	smp_ae2_210304_noti_0002.mrc	-107.878	19.2353	-32.8089	-8.32783	-1.82783	1	0.703475	37741.9	0.76877	7	169697	28	3424	628	0.086624	0
36	300	12574.2	12480.5	36.95	2.7	0.1	0000052@Particles/b2_DW_af3d/smp_ae2_210304_noti_0002.mrcs	smp_ae2_210304_noti_0002.mrc	2	smp_ae2_210304_noti_0002.mrc	-39.4151	25.7969	-89.7408	3.67217	-2.82783	1	0.711275	37699.9	0.260182	6	169697	28	1464	948	0.086624	0
37	300	12574.2	12480.5	36.95	2.7	0.1	0000085@Particles/b2_DW_af3d/smp_ae2_210304_noti_0002.mrcs	smp_ae2_210304_noti_0002.mrc	2	smp_ae2_210304_noti_0002.mrc	30.3854	50.9896	82.5674	-4.32783	-2.32783	1	0.722433	37716.7	0.725579	7	169697	28	384	1228	0.086624	0
38	300	12574.2	12480.5	36.95	2.7	0.1	0000090@Particles/b2_DW_af3d/smp_ae2_210304_noti_0002.mrcs	smp_ae2_210304_noti_0002.mrc	2	smp_ae2_210304_noti_0002.mrc	-161.869	54.14	-51.5972	-4.82783	-0.82783	1	0.705889	37806.2	0.503808	16	169697	28	3424	2668	0.086624	0
39	300	12574.2	12480.5	36.95	2.7	0.1	0000013@Particles/b2_DW_af3d/smp_ae2_210304_noti_0002.mrcs	smp_ae2_210304_noti_0002.mrc	2	smp_ae2_210304_noti_0002.mrc	151.972	168.664	-88.573	11.6722	-11.8278	1	0.704887	37689	0.333581	10	169697	28	1144	828	0.086624	0
40	300	12574.2	12480.5	36.95	2.7	0.1	0000002@Particles/b2_DW_af3d/smp_ae2_210304_noti_0002.mrcs	smp_ae2_210304_noti_0002.mrc	2	smp_ae2_210304_noti_0002.mrc	70.6846	172.93	-83.5921	1.17217	-4.32783	1	0.694867	37885.4	0.449546	31	169697	28	2584	2268	0.086624	0
41	300	12574.2	12480.5	36.95	2.7	0.1	0000049@Particles/b2_DW_af3d/smp_ae2_210304_noti_0002.mrcs	smp_ae2_210304_noti_0002.mrc	2	smp_ae2_210304_noti_0002.mrc	26.2612	5.56076	-100.493	-7.32783	-7.82783	1	0.709881	37732.7	0.95393	2	169697	28	4144	868	0.086624	0
42	300	13682	13986.1	58.41	2.7	0.1	0000009@Particles/b2_DW_af3d/smp_ae2_210304_noti_0003.mrcs	smp_ae2_210304_noti_0003.mrc	3	smp_ae2_210304_noti_0003.mrc	55.2876	149.43	156.516	14.6722	-9.32783	1	0.704	37620.1	0.645321	3	169697	28	4464	3708	0.132255	0
43	300	13682	13986.1	58.41	2.7	0.1	0000020@Particles/b2_DW_af3d/smp_ae2_210304_noti_0003.mrcs	smp_ae2_210304_noti_0003.mrc	3	smp_ae2_210304_noti_0003.mrc	87.6672	153.926	-159.81	-6.82783	11.1722	1	0.697246	37741.5	0.157881	42	169697	28	3504	588	0.132255	0
44	300	13682	13986.1	58.41	2.7	0.1	0000025@Particles/b2_DW_af3d/smp_ae2_210304_noti_0003.mrcs	smp_ae2_210304_noti_0003.mrc	3	smp_ae2_210304_noti_0003.mrc	26.2612	5.56076	8.25666	-4.32783	10.6722	1	0.703751	37601.9	0.32284	20	169697	28	1916	2068	0.132255	0
45	300	13682	13986.1	58.41	2.7	0.1	0000045@Particles/b2_DW_af3d/smp_ae2_210304_noti_0003.mrcs	smp_ae2_210304_noti_0003.mrc	3	smp_ae2_210304_noti_0003.mrc	-30.5354	162.129	-115.627	9.17217	10.1722	1	0.726194	37746.1	0.645269	7	169697	28	4824	3708	0.132255	0
46	300	13682	13986.1	58.41	2.7	0.1	0000017@Particles/b2_DW_af3d/smp_ae2_210304_noti_0003.mrcs	smp_ae2_210304_noti_0003.mrc	3	smp_ae2_210304_noti_0003.mrc	-16.9067	5.68942	-61.1897	-6.32783	1.67217	1	0.708577	37672.7	0.134009	32	169697	28	624	268	0.132255	0
47	300	13682	13986.1	58.41	2.7	0.1	0000042@Particles/b2_DW_af3d/smp_ae2_210304_noti_0003.mrcs	smp_ae2_210304_noti_0003.mrc	3	smp_ae2_210304_noti_0003.mrc	-16.9067	5.68942	40.0603	11.1722	6.67217	1	0.706856	37736	0.259846	28	169697	28	4224	2788	0.132255	0
48	300	13682	13986.1	58.41	2.7	0.1	0000052@Particles/b2_DW_af3d/smp_ae2_210304_noti_0003.mrcs	smp_ae2_210304_noti_0003.mrc	3	smp_ae2_210304_noti_0003.mrc	-93.7125	150.207	107.994	-2.82783	-7.82783	1	0.700129	37702	0.581169	4	169697	28	3584	2588	0.132255	0
49	300	13682	13986.1	58.41	2.7	0.1	0000004@Particles/b2_DW_af3d/smp_ae2_210304_noti_0003.mrcs	smp_ae2_210304_noti_0003.mrc	3	smp_ae2_210304_noti_0003.mrc	170.627	41.9111	115.347	14.6722	1.17217	1	0.705864	37688.2	0.792001	14	169697	28	3504	3388	0.132255	0
50	300	13682	13986.1	58.41	2.7	0.1	0000032@Particles/b2_DW_af3d/smp_ae2_210304_noti_0003.mrcs	smp_ae2_210304_noti_0003.mrc	3	smp_ae2_210304_noti_0003.mrc	-39.4151	25.7969	97.7592	33.1722	4.67217	1	0.661999	37660.2	0.536227	2	169697	28	2544	2348	0.132255	0
51	300	13682	13986.1	58.41	2.7	0.1	0000043@Particles/b2_DW_af3d/smp_ae2_210304_noti_0003.mrcs	smp_ae2_210304_noti_0003.mrc	3	smp_ae2_210304_noti_0003.mrc	-170.402	141.196	125.017	17.1722	2.17217	1	0.695667	37722.8	0.550681	5	169697	28	3584	1468	0.132255	0
52	300	13682	13986.1	58.41	2.7	0.1	0000050@Particles/b2_DW_af3d/smp_ae2_210304_noti_0003.mrcs	smp_ae2_210304_noti_0003.mrc	3	smp_ae2_210304_noti_0003.mrc	35.0437	137.708	-119.511	-2.82783	9.17217	1	0.706755	37804.3	0.207607	21	169697	28	3864	1348	0.132255	0
53	300	13682	13986.1	58.41	2.7	0.1	0000019@Particles/b2_DW_af3d/smp_ae2_210304_noti_0003.mrcs	smp_ae2_210304_noti_0003.mrc	3	smp_ae2_210304_noti_0003.mrc	130.224	154.662	-93.0429	14.1722	-2.32783	1	0.719354	37718	0.274077	92	169697	28	2904	1668	0.132255	0
54	300	13682	13986.1	58.41	2.7	0.1	0000033@Particles/b2_DW_af3d/smp_ae2_210304_noti_0003.mrcs	smp_ae2_210304_noti_0003.mrc	3	smp_ae2_210304_noti_0003.mrc	-57.696	2.49413	73.3434	16.6722	-0.32783	1	0.691246	37745.5	0.565847	19	169697	28	4304	2548	0.132255	0
55	300	13682	13986.1	58.41	2.7	0.1	0000051@Particles/b2_DW_af3d/smp_ae2_210304_noti_0003.mrcs	smp_ae2_210304_noti_0003.mrc	3	smp_ae2_210304_noti_0003.mrc	86.791	70.8501	-24.7872	-3.32783	-2.32783	1	0.745343	37442.8	0.26585	19	169697	28	2024	2748	0.132255	0
56	300	13682	13986.1	58.41	2.7	0.1	0000001@Particles/b2_DW_af3d/smp_ae2_210304_noti_0003.mrcs	smp_ae2_210304_noti_0003.mrc	3	smp_ae2_210304_noti_0003.mrc	-22.7612	32.3842	-75.9304	18.6722	-5.82783	1	0.715544	37709	0.173787	9	169697	28	4704	3508	0.132255	0
57	300	12527.2	12695.5	67.65	2.7	0.1	0000002@Particles/b2_DW_af3d/smp_ae2_210304_noti_0004.mrcs	smp_ae2_210304_noti_0004.mrc	4	smp_ae2_210304_noti_0004.mrc	-109.315	7.07029	117.342	3.67217	-2.82783	1	0.714265	37817.4	0.364003	34	169697	28	944	868	0.168662	0
58	300	12527.2	12695.5	67.65	2.7	0.1	0000036@Particles/b2_DW_af3d/smp_ae2_210304_noti_0004.mrcs	smp_ae2_210304_noti_0004.mrc	4	smp_ae2_210304_noti_0004.mrc	-141.031	45.594	-53.1096	1.67217	12.6722	1	0.711691	37501.4	0.852298	6	169697	28	3344	3268	0.168662	0
59	300	12527.2	12695.5	67.65	2.7	0.1	0000037@Particles/b2_DW_af3d/smp_ae2_210304_noti_0004.mrcs	smp_ae2_210304_noti_0004.mrc	4	smp_ae2_210304_noti_0004.mrc	-18.5951	73.4656	-85.6196	0.672172	3.17217	1	0.701505	37744.2	0.565279	3	169697	28	2664	3348	0.168662	0
60	300	12527.2	12695.5	67.65	2.7	0.1	0000041@Particles/b2_DW_af3d/smp_ae2_210304_noti_0004.mrcs	smp_ae2_210304_noti_0004.mrc	4	smp_ae2_210304_noti_0004.mrc	-83.5074	45.1027	4.90295	8.17217	10.6722	1	0.702258	37814.8	0.523593	5	169697	28	624	1108	0.168662	0
61	300	12527.2	12695.5	67.65	2.7	0.1	0000043@Particles/b2_DW_af3d/smp_ae2_210304_noti_0004.mrcs	smp_ae2_210304_noti_0004.mrc	4	smp_ae2_210304_noti_0004.mrc	22.3699	41.7228	119.788	-3.82783	5.67217	1	0.703609	37717.1	0.449632	11	169697	28	4264	2748	0.168662	0
62	300	12527.2	12695.5	67.65	2.7	0.1	0000045@Particles/b2_DW_af3d/smp_ae2_210304_noti_0004.mrcs	smp_ae2_210304_noti_0004.mrc	4	smp_ae2_210304_noti_0004.mrc	149.465	17.8706	-176.873	-12.8278	13.1722	1	0.708177	37656.1	0.211093	28	169697	28	4184	3268	0.168662	0
63	300	12527.2	12695.5	67.65	2.7	0.1	0000031@Particles/b2_DW_af3d/smp_ae2_210304_noti_0004.mrcs	smp_ae2_210304_noti_0004.mrc	4	smp_ae2_210304_noti_0004.mrc	-135.302	142.023	155.773	6.67217	13.1722	1	0.685349	37727.8	0.461365	16	169697	28	304	988	0.168662	0
64	300	12527.2	12695.5	67.65	2.7	0.1	0000015@Particles/b2_DW_af3d/smp_ae2_210304_noti_0004.mrcs	smp_ae2_210304_noti_0004.mrc	4	smp_ae2_210304_noti_0004.mrc	52.0535	50.2284	42.5756	-16.8278	8.17217	1	0.694651	37674.6	0.435761	84	169697	28	3584	2388	0.168662	0
65	300	12527.2	12695.5	67.65	2.7	0.1	0000034@Particles/b2_DW_af3d/smp_ae2_210304_noti_0004.mrcs	smp_ae2_210304_noti_0004.mrc	4	smp_ae2_210304_noti_0004.mrc	75.7202	15.3015	100.143	1.17217	5.67217	1	0.713235	37701.8	0.925642	7	169697	28	1704	2628	0.168662	0
66	300	12527.2	12695.5	67.65	2.7	0.1	0000001@Particles/b2_DW_af3d/smp_ae2_210304_noti_0004.mrcs	smp_ae2_210304_noti_0004.mrc	4	smp_ae2_210304_noti_0004.mrc	-109.315	7.07029	-160.158	-1.82783	9.17217	1	0.721057	37723.1	0.530516	39	169697	28	2344	2668	0.168662	0
67	300	12527.2	12695.5	67.65	2.7	0.1	0000010@Particles/b2_DW_af3d/smp_ae2_210304_noti_0004.mrcs	smp_ae2_210304_noti_0004.mrc	4	smp_ae2_210304_noti_0004.mrc	26.0651	159.391	-133.792	1.67217	7.67217	1	0.716772	37691.8	0.520823	11	169697	28	2144	1228	0.168662	0
68	300	12527.2	12695.5	67.65	2.7	0.1	0000018@Particles/b2_DW_af3d/smp_ae2_210304_noti_0004.mrcs	smp_ae2_210304_noti_0004.mrc	4	smp_ae2_210304_noti_0004.mrc	70.6846	172.93	-12.3421	1.17217	13.1722	1	0.699568	37691.3	0.217156	22	169697	28	544	828	0.168662	0
69	300	12527.2	12695.5	67.65	2.7	0.1	0000044@Particles/b2_DW_af3d/smp_ae2_210304_noti_0004.mrcs	smp_ae2_210304_noti_0004.mrc	4	smp_ae2_210304_noti_0004.mrc	-12.7545	57.355	120.806	6.17217	-2.32783	1	0.711733	37775.4	0.309732	25	169697	28	1464	2588	0.168662	0
70	300	12527.2	12695.5	67.65	2.7	0.1	0000022@Particles/b2_DW_af3d/smp_ae2_210304_noti_0004.mrcs	smp_ae2_210304_noti_0004.mrc	4	smp_ae2_210304_noti_0004.mrc	122.304	177.506	31.6566	-8.32783	1.17217	1	0.718945	37689	0.364406	6	169697	28	304	1188	0.168662	0
71	300	12527.2	12695.5	67.65	2.7	0.1	0000040@Particles/b2_DW_af3d/smp_ae2_210304_noti_0004.mrcs	smp_ae2_210304_noti_0004.mrc	4	smp_ae2_210304_noti_0004.mrc	-132.476	49.0186	32.7895	-5.82783	4.67217	1	0.718145	37733.7	0.286062	90	169697	28	1984	3348	0.168662	0
72	300	12527.2	12695.5	67.65	2.7	0.1	0000042@Particles/b2_DW_af3d/smp_ae2_210304_noti_0004.mrcs	smp_ae2_210304_noti_0004.mrc	4	smp_ae2_210304_noti_0004.mrc	-160.383	128.78	-130.577	-4.82783	-11.3278	1	0.721125	37701.4	0.21791	85	169697	28	1944	3828	0.168662	0
73	300	13945.3	14144.5	69.06	2.7	0.1	0000055@Particles/b2_DW_af3d/smp_ae2_210304_noti_0005.mrcs	smp_ae2_210304_noti_0005.mrc	5	smp_ae2_210304_noti_0005.mrc	8.92572	57.4644	133.516	11.6722	-7.32783	1	0.697628	37697.4	0.549439	2	169697	28	3144	1748	0.087849	0
74	300	13945.3	14144.5	69.06	2.7	0.1	0000066@Particles/b2_DW_af3d/smp_ae2_210304_noti_0005.mrcs	smp_ae2_210304_noti_0005.mrc	5	smp_ae2_210304_noti_0005.mrc	101.954	47.6289	167.325	0.672172	-5.32783	1	0.706659	37688.9	0.444887	6	169697	28	4464	1868	0.087849	0
75	300	13945.3	14144.5	69.06	2.7	0.1	0000069@Particles/b2_DW_af3d/smp_ae2_210304_noti_0005.mrcs	smp_ae2_210304_noti_0005.mrc	5	smp_ae2_210304_noti_0005.mrc	108.609	59.1091	132.9	8.17217	8.17217	1	0.710804	37657.1	0.619673	3	169697	28	5264	268	0.087849	0
76	300	13945.3	14144.5	69.06	2.7	0.1	0000070@Particles/b2_DW_af3d/smp_ae2_210304_noti_0005.mrcs	smp_ae2_210304_noti_0005.mrc	5	smp_ae2_210304_noti_0005.mrc	-137.049	33.175	-9.10093	0.672172	10.1722	1	0.708368	37645.3	0.501214	1	169697	28	4544	548	0.087849	0
77	300	13945.3	14144.5	69.06	2.7	0.1	0000009@Particles/b2_DW_af3d/smp_ae2_210304_noti_0005.mrcs	smp_ae2_210304_noti_0005.mrc	5	smp_ae2_210304_noti_0005.mrc	-28.0279	11.3362	-65.177	9.67217	4.17217	1	0.698397	37827.6	0.400106	11	169697	28	3624	3148	0.087849	0
78	300	13945.3	14144.5	69.06	2.7	0.1	0000034@Particles/b2_DW_af3d/smp_ae2_210304_noti_0005.mrcs	smp_ae2_210304_noti_0005.mrc	5	smp_ae2_210304_noti_0005.mrc	26.2612	5.56076	-160.493	-6.32783	-2.32783	1	0.702304	37772.3	0.263548	2	169697	28	2864	2388	0.087849	0
79	300	13945.3	14144.5	69.06	2.7	0.1	0000053@Particles/b2_DW_af3d/smp_ae2_210304_noti_0005.mrcs	smp_ae2_210304_noti_0005.mrc	5	smp_ae2_210304_noti_0005.mrc	-17.9876	51.1328	49.0926	1.17217	-1.32783	1	0.653949	37583.3	0.586649	9	169697	28	2144	3948	0.087849	0
80	300	13945.3	14144.5	69.06	2.7	0.1	0000010@Particles/b2_DW_af3d/smp_ae2_210304_noti_0005.mrcs	smp_ae2_210304_noti_0005.mrc	5	smp_ae2_210304_noti_0005.mrc	-109.315	7.07029	136.092	1.67217	-7.32783	1	0.710212	37751.5	0.651505	19	169697	28	3704	1828	0.087849	0
81	300	13945.3	14144.5	69.06	2.7	0.1	0000019@Particles/b2_DW_af3d/smp_ae2_210304_noti_0005.mrcs	smp_ae2_210304_noti_0005.mrc	5	smp_ae2_210304_noti_0005.mrc	-134.339	24.136	45.8369	5.17217	-1.32783	1	0.716523	37671.8	0.497745	1	169697	28	4624	2348	0.087849	0
82	300	13945.3	14144.5	69.06	2.7	0.1	0000027@Particles/b2_DW_af3d/smp_ae2_210304_noti_0005.mrcs	smp_ae2_210304_noti_0005.mrc	5	smp_ae2_210304_noti_0005.mrc	-16.5571	29.5127	48.235	10.6722	-3.32783	1	0.702047	37733.5	0.619822	16	169697	28	3184	1548	0.087849	0
83	300	13945.3	14144.5	69.06	2.7	0.1	0000032@Particles/b2_DW_af3d/smp_ae2_210304_noti_0005.mrcs	smp_ae2_210304_noti_0005.mrc	5	smp_ae2_210304_noti_0005.mrc	-28.0279	11.3362	-91.427	-6.82783	0.172172	1	0.712127	37590.5	0.511727	27	169697	28	5344	1388	0.087849	0
84	300	13945.3	14144.5	69.06	2.7	0.1	0000043@Particles/b2_DW_af3d/smp_ae2_210304_noti_0005.mrcs	smp_ae2_210304_noti_0005.mrc	5	smp_ae2_210304_noti_0005.mrc	-45.2451	22.5496	47.625	-2.32783	0.672172	1	0.705089	37712.6	0.303427	7	169697	28	5064	268	0.087849	0
85	300	13945.3	14144.5	69.06	2.7	0.1	0000063@Particles/b2_DW_af3d/smp_ae2_210304_noti_0005.mrcs	smp_ae2_210304_noti_0005.mrc	5	smp_ae2_210304_noti_0005.mrc	43.2769	31.9241	-128.989	-7.82783	13.1722	1	0.721198	37689.1	0.623202	1	169697	28	972	2312	0.087849	0
86	300	13945.3	14144.5	69.06	2.7	0.1	0000058@Particles/b2_DW_af3d/smp_ae2_210304_noti_0005.mrcs	smp_ae2_210304_noti_0005.mrc	5	smp_ae2_210304_noti_0005.mrc	39.2184	11.1426	-158.329	3.67217	9.17217	1	0.719334	37688.2	0.321193	11	169697	28	2424	3748	0.087849	0
87	300	13945.3	14144.5	69.06	2.7	0.1	0000064@Particles/b2_DW_af3d/smp_ae2_210304_noti_0005.mrcs	smp_ae2_210304_noti_0005.mrc	5	smp_ae2_210304_noti_0005.mrc	1.51279	29.7165	-9.57929	3.17217	14.1722	1	0.719541	37623.7	0.652358	4	169697	28	608	2512	0.087849	0
88	300	13945.3	14144.5	69.06	2.7	0.1	0000067@Particles/b2_DW_af3d/smp_ae2_210304_noti_0005.mrcs	smp_ae2_210304_noti_0005.mrc	5	smp_ae2_210304_noti_0005.mrc	173.187	29.4779	-109.607	3.17217	-9.82783	1	0.710374	37722.2	0.555666	6	169697	28	4144	2708	0.087849	0
89	300	13945.3	14144.5	69.06	2.7	0.1	0000071@Particles/b2_DW_af3d/smp_ae2_210304_noti_0005.mrcs	smp_ae2_210304_noti_0005.mrc	5	smp_ae2_210304_noti_0005.mrc	-51.2831	61.8087	-102.349	5.17217	-6.82783	1	0.707579	37737.9	0.396616	10	169697	28	3944	2948	0.087849	0
90	300	12478.5	12595.7	66.81	2.7	0.1	0000021@Particles/b2_DW_af3d/smp_ae2_210304_noti_0007.mrcs	smp_ae2_210304_noti_0007.mrc	6	smp_ae2_210304_noti_0007.mrc	-135.952	18.0824	-109.029	-0.32783	13.1722	1	0.702999	37869.8	0.451948	7	169697	28	1984	2508	0.0811	0
91	300	12478.5	12595.7	66.81	2.7	0.1	0000044@Particles/b2_DW_af3d/smp_ae2_210304_noti_0007.mrcs	smp_ae2_210304_noti_0007.mrc	6	smp_ae2_210304_noti_0007.mrc	87.6672	153.926	-92.31	8.67217	7.67217	1	0.727022	37689.3	0.401859	8	169697	28	3464	3028	0.0811	0
92	300	12478.5	12595.7	66.81	2.7	0.1	0000072@Particles/b2_DW_af3d/smp_ae2_210304_noti_0007.mrcs	smp_ae2_210304_noti_0007.mrc	6	smp_ae2_210304_noti_0007.mrc	43.5136	16.9326	-177.502	-1.82783	1.67217	1	0.710043	37760	0.482216	18	169697	28	1624	1548	0.0811	0
93	300	12478.5	12595.7	66.81	2.7	0.1	0000074@Particles/b2_DW_af3d/smp_ae2_210304_noti_0007.mrcs	smp_ae2_210304_noti_0007.mrc	6	smp_ae2_210304_noti_0007.mrc	-87.5993	109.46	167.267	-8.82783	-0.32783	1	0.699924	37721.6	0.371771	10	169697	28	1304	3308	0.0811	0
94	300	12478.5	12595.7	66.81	2.7	0.1	0000071@Particles/b2_DW_af3d/smp_ae2_210304_noti_0007.mrcs	smp_ae2_210304_noti_0007.mrc	6	smp_ae2_210304_noti_0007.mrc	26.2612	5.56076	19.5067	6.67217	15.1722	1	0.70984	37728.7	0.767172	5	169697	28	2424	628	0.0811	0
95	300	12478.5	12595.7	66.81	2.7	0.1	0000006@Particles/b2_DW_af3d/smp_ae2_210304_noti_0007.mrcs	smp_ae2_210304_noti_0007.mrc	6	smp_ae2_210304_noti_0007.mrc	31.0913	26.3107	-174.414	3.17217	11.6722	1	0.699601	37759.2	0.508427	18	169697	28	3104	2188	0.0811	0
96	300	12478.5	12595.7	66.81	2.7	0.1	0000029@Particles/b2_DW_af3d/smp_ae2_210304_noti_0007.mrcs	smp_ae2_210304_noti_0007.mrc	6	smp_ae2_210304_noti_0007.mrc	26.2612	5.56076	-55.4933	16.6722	-6.32783	1	0.706499	37870.1	0.741875	9	169697	28	4064	3548	0.0811	0
97	300	12478.5	12595.7	66.81	2.7	0.1	0000045@Particles/b2_DW_af3d/smp_ae2_210304_noti_0007.mrcs	smp_ae2_210304_noti_0007.mrc	6	smp_ae2_210304_noti_0007.mrc	-109.315	7.07029	166.092	4.17217	-7.32783	1	0.714673	37611.1	0.32339	23	169697	28	1304	388	0.0811	0
98	300	12478.5	12595.7	66.81	2.7	0.1	0000026@Particles/b2_DW_af3d/smp_ae2_210304_noti_0007.mrcs	smp_ae2_210304_noti_0007.mrc	6	smp_ae2_210304_noti_0007.mrc	-118.234	12.7625	9.88852	3.67217	-6.82783	1	0.706262	37725.5	0.361599	4	169697	28	4784	3188	0.0811	0
99	300	12478.5	12595.7	66.81	2.7	0.1	0000032@Particles/b2_DW_af3d/smp_ae2_210304_noti_0007.mrcs	smp_ae2_210304_noti_0007.mrc	6	smp_ae2_210304_noti_0007.mrc	-150.62	17.6908	129.145	-4.82783	1.67217	1	0.727576	37716.4	0.307744	13	169697	28	4292	3252	0.0811	0
100	300	12478.5	12595.7	66.81	2.7	0.1	0000069@Particles/b2_DW_af3d/smp_ae2_210304_noti_0007.mrcs	smp_ae2_210304_noti_0007.mrc	6	smp_ae2_210304_noti_0007.mrc	163.248	59.7379	-49.4119	1.67217	-1.32783	1	0.617911	37726.4	0.304617	48	169697	28	1704	3948	0.0811	0
101	300	14212.9	14306.6	51.25	2.7	0.1	0000020@Particles/b2_DW_af3d/smp_ae2_210304_noti_0008.mrcs	smp_ae2_210304_noti_0008.mrc	7	smp_ae2_210304_noti_0008.mrc	-139.216	12.0252	-17.0308	8.17217	15.6722	1	0.700497	37765.3	0.521215	12	169697	28	3424	828	0.107417	0
102	300	14212.9	14306.6	51.25	2.7	0.1	0000042@Particles/b2_DW_af3d/smp_ae2_210304_noti_0008.mrcs	smp_ae2_210304_noti_0008.mrc	7	smp_ae2_210304_noti_0008.mrc	-104.193	56.2058	-72.9707	0.172172	-5.82783	1	0.715884	37582.9	0.287021	12	169697	28	1984	1908	0.107417	0
103	300	14212.9	14306.6	51.25	2.7	0.1	0000044@Particles/b2_DW_af3d/smp_ae2_210304_noti_0008.mrcs	smp_ae2_210304_noti_0008.mrc	7	smp_ae2_210304_noti_0008.mrc	-44.0539	28.6089	-168.328	-0.82783	-6.32783	1	0.713635	37755.9	0.519441	7	169697	28	2024	1668	0.107417	0
104	300	14212.9	14306.6	51.25	2.7	0.1	0000071@Particles/b2_DW_af3d/smp_ae2_210304_noti_0008.mrcs	smp_ae2_210304_noti_0008.mrc	7	smp_ae2_210304_noti_0008.mrc	-27.9642	35.275	-143.663	20.1722	-2.32783	1	0.70694	37747.8	0.362442	19	169697	28	3464	1068	0.107417	0
105	300	14212.9	14306.6	51.25	2.7	0.1	0000080@Particles/b2_DW_af3d/smp_ae2_210304_noti_0008.mrcs	smp_ae2_210304_noti_0008.mrc	7	smp_ae2_210304_noti_0008.mrc	79.2643	33.2327	-179.914	0.172172	21.6722	1	0.695976	37723.3	0.551056	12	169697	28	384	748	0.107417	0
106	300	14212.9	14306.6	51.25	2.7	0.1	0000082@Particles/b2_DW_af3d/smp_ae2_210304_noti_0008.mrcs	smp_ae2_210304_noti_0008.mrc	7	smp_ae2_210304_noti_0008.mrc	-4.58727	54.4539	-17.4219	-0.82783	-2.82783	1	0.707648	37756.2	0.517088	8	169697	28	2304	2508	0.107417	0
107	300	14212.9	14306.6	51.25	2.7	0.1	0000083@Particles/b2_DW_af3d/smp_ae2_210304_noti_0008.mrcs	smp_ae2_210304_noti_0008.mrc	7	smp_ae2_210304_noti_0008.mrc	-53.4639	53.0117	-162.763	10.1722	-11.8278	1	0.709488	37673	0.432008	8	169697	28	304	1308	0.107417	0
108	300	14212.9	14306.6	51.25	2.7	0.1	0000084@Particles/b2_DW_af3d/smp_ae2_210304_noti_0008.mrcs	smp_ae2_210304_noti_0008.mrc	7	smp_ae2_210304_noti_0008.mrc	151.472	54.4925	52.6034	15.1722	-1.32783	1	0.708025	37753.1	0.475422	9	169697	28	1384	2548	0.107417	0
109	300	14212.9	14306.6	51.25	2.7	0.1	0000021@Particles/b2_DW_af3d/smp_ae2_210304_noti_0008.mrcs	smp_ae2_210304_noti_0008.mrc	7	smp_ae2_210304_noti_0008.mrc	-16.9067	5.68942	-169.94	4.17217	9.67217	1	0.703734	37704.5	0.269665	35	169697	28	2144	3228	0.107417	0
110	300	14212.9	14306.6	51.25	2.7	0.1	0000030@Particles/b2_DW_af3d/smp_ae2_210304_noti_0008.mrcs	smp_ae2_210304_noti_0008.mrc	7	smp_ae2_210304_noti_0008.mrc	26.2612	5.56076	90.7567	-4.82783	-1.32783	1	0.69876	37770	0.35613	12	169697	28	3664	1348	0.107417	0
111	300	14212.9	14306.6	51.25	2.7	0.1	0000040@Particles/b2_DW_af3d/smp_ae2_210304_noti_0008.mrcs	smp_ae2_210304_noti_0008.mrc	7	smp_ae2_210304_noti_0008.mrc	-28.0279	11.3362	-155.177	-2.82783	-1.82783	1	0.709112	37774.7	0.357434	7	169697	28	704	628	0.107417	0
112	300	14212.9	14306.6	51.25	2.7	0.1	0000048@Particles/b2_DW_af3d/smp_ae2_210304_noti_0008.mrcs	smp_ae2_210304_noti_0008.mrc	7	smp_ae2_210304_noti_0008.mrc	-113.664	177.815	-148.176	-1.82783	10.6722	1	0.707649	37612.9	0.625135	13	169697	28	824	1828	0.107417	0
113	300	14212.9	14306.6	51.25	2.7	0.1	0000052@Particles/b2_DW_af3d/smp_ae2_210304_noti_0008.mrcs	smp_ae2_210304_noti_0008.mrc	7	smp_ae2_210304_noti_0008.mrc	-128.843	21.3252	-105.269	-0.32783	6.17217	1	0.700076	37809.4	0.307765	14	169697	28	1864	1548	0.107417	0
114	300	14212.9	14306.6	51.25	2.7	0.1	0000034@Particles/b2_DW_af3d/smp_ae2_210304_noti_0008.mrcs	smp_ae2_210304_noti_0008.mrc	7	smp_ae2_210304_noti_0008.mrc	-159.931	29.5592	-71.083	-4.82783	-1.32783	1	0.716629	37745.2	0.783953	2	169697	28	5544	1388	0.107417	0
115	300	14212.9	14306.6	51.25	2.7	0.1	0000047@Particles/b2_DW_af3d/smp_ae2_210304_noti_0008.mrcs	smp_ae2_210304_noti_0008.mrc	7	smp_ae2_210304_noti_0008.mrc	22.8105	23.5335	-111.347	4.17217	-9.32783	1	0.704826	37735.6	0.649188	6	169697	28	1344	1388	0.107417	0
116	300	14212.9	14306.6	51.25	2.7	0.1	0000049@Particles/b2_DW_af3d/smp_ae2_210304_noti_0008.mrcs	smp_ae2_210304_noti_0008.mrc	7	smp_ae2_210304_noti_0008.mrc	-169.836	147.294	-40.1564	-1.82783	-3.32783	1	0.713131	37741.4	0.585544	6	169697	28	5144	1668	0.107417	0
117	300	14212.9	14306.6	51.25	2.7	0.1	0000081@Particles/b2_DW_af3d/smp_ae2_210304_noti_0008.mrcs	smp_ae2_210304_noti_0008.mrc	7	smp_ae2_210304_noti_0008.mrc	-107.638	31.355	-146.124	4.67217	-6.32783	1	0.706794	37767.2	0.355615	8	169697	28	3984	508	0.107417	0
118	300	14212.9	14306.6	51.25	2.7	0.1	0000018@Particles/b2_DW_af3d/smp_ae2_210304_noti_0008.mrcs	smp_ae2_210304_noti_0008.mrc	7	smp_ae2_210304_noti_0008.mrc	-82.3958	68.1857	-151.531	-11.8278	7.67217	1	0.713293	37713.6	0.708678	108	169697	28	424	1548	0.107417	0
119	300	14212.9	14306.6	51.25	2.7	0.1	0000045@Particles/b2_DW_af3d/smp_ae2_210304_noti_0008.mrcs	smp_ae2_210304_noti_0008.mrc	7	smp_ae2_210304_noti_0008.mrc	127.958	49.4626	113.956	2.67217	9.67217	1	0.699671	37654.8	0.367441	57	169697	28	4620	2608	0.107417	0
120	300	14212.9	14306.6	51.25	2.7	0.1	0000072@Particles/b2_DW_af3d/smp_ae2_210304_noti_0008.mrcs	smp_ae2_210304_noti_0008.mrc	7	smp_ae2_210304_noti_0008.mrc	-28.0279	11.3362	137.323	14.6722	6.17217	1	0.712692	37796.3	0.44105	23	169697	28	664	988	0.107417	0
121	300	14212.9	14306.6	51.25	2.7	0.1	0000013@Particles/b2_DW_af3d/smp_ae2_210304_noti_0008.mrcs	smp_ae2_210304_noti_0008.mrc	7	smp_ae2_210304_noti_0008.mrc	122.304	177.506	61.6566	-8.32783	-10.8278	1	0.712874	37653.7	0.279781	13	169697	28	1064	2468	0.107417	0
122	300	14212.9	14306.6	51.25	2.7	0.1	0000027@Particles/b2_DW_af3d/smp_ae2_210304_noti_0008.mrcs	smp_ae2_210304_noti_0008.mrc	7	smp_ae2_210304_noti_0008.mrc	120.122	133.627	-136.633	-0.82783	-3.82783	1	0.703824	37744	0.465656	34	169697	28	4464	2108	0.107417	0
123	300	12384.8	12193.4	46.12	2.7	0.1	0000023@Particles/b2_DW_af3d/smp_ae2_210304_noti_0010.mrcs	smp_ae2_210304_noti_0010.mrc	8	smp_ae2_210304_noti_0010.mrc	-94.5456	19.9218	-104.584	0.172172	-1.32783	1	0.716298	37646.2	0.755932	1	169697	28	904	508	0.075055	0
124	300	12384.8	12193.4	46.12	2.7	0.1	0000043@Particles/b2_DW_af3d/smp_ae2_210304_noti_0010.mrcs	smp_ae2_210304_noti_0010.mrc	8	smp_ae2_210304_noti_0010.mrc	-118.234	12.7625	-98.8615	-3.32783	2.67217	1	0.729871	37787.1	0.227231	16	169697	28	5504	2588	0.075055	0
125	300	12384.8	12193.4	46.12	2.7	0.1	0000055@Particles/b2_DW_af3d/smp_ae2_210304_noti_0010.mrcs	smp_ae2_210304_noti_0010.mrc	8	smp_ae2_210304_noti_0010.mrc	36.0745	56.9552	-89.7577	-7.82783	-3.82783	1	0.709179	37815.7	0.196567	17	169697	28	2384	3748	0.075055	0
126	300	12384.8	12193.4	46.12	2.7	0.1	0000064@Particles/b2_DW_af3d/smp_ae2_210304_noti_0010.mrcs	smp_ae2_210304_noti_0010.mrc	8	smp_ae2_210304_noti_0010.mrc	-23.6156	57.1291	48.8691	13.6722	2.17217	1	0.699621	37711.7	0.605902	1	169697	28	3064	948	0.075055	0
127	300	12384.8	12193.4	46.12	2.7	0.1	0000066@Particles/b2_DW_af3d/smp_ae2_210304_noti_0010.mrcs	smp_ae2_210304_noti_0010.mrc	8	smp_ae2_210304_noti_0010.mrc	-68.2544	66.3494	2.32334	-3.82783	13.1722	1	0.70714	37663.5	0.322165	7	169697	28	2144	988	0.075055	0
128	300	12384.8	12193.4	46.12	2.7	0.1	0000073@Particles/b2_DW_af3d/smp_ae2_210304_noti_0010.mrcs	smp_ae2_210304_noti_0010.mrc	8	smp_ae2_210304_noti_0010.mrc	151.638	42.2826	-175.784	10.1722	0.172172	1	0.707519	37934	0.213209	8	169697	28	1424	1228	0.075055	0
129	300	12384.8	12193.4	46.12	2.7	0.1	0000017@Particles/b2_DW_af3d/smp_ae2_210304_noti_0010.mrcs	smp_ae2_210304_noti_0010.mrc	8	smp_ae2_210304_noti_0010.mrc	70.6846	172.93	-12.3421	-1.32783	1.17217	1	0.700762	37765.8	0.420182	57	169697	28	2944	2228	0.075055	0
130	300	12384.8	12193.4	46.12	2.7	0.1	0000027@Particles/b2_DW_af3d/smp_ae2_210304_noti_0010.mrcs	smp_ae2_210304_noti_0010.mrc	8	smp_ae2_210304_noti_0010.mrc	70.6846	172.93	-79.8421	7.67217	-3.82783	1	0.724292	37603.7	0.273947	16	169697	28	1464	428	0.075055	0
131	300	12384.8	12193.4	46.12	2.7	0.1	0000046@Particles/b2_DW_af3d/smp_ae2_210304_noti_0010.mrcs	smp_ae2_210304_noti_0010.mrc	8	smp_ae2_210304_noti_0010.mrc	-69.1932	21.325	-134.238	-0.32783	-15.8278	1	0.699464	37785	0.664872	5	169697	28	1024	2668	0.075055	0
132	300	12384.8	12193.4	46.12	2.7	0.1	0000074@Particles/b2_DW_af3d/smp_ae2_210304_noti_0010.mrcs	smp_ae2_210304_noti_0010.mrc	8	smp_ae2_210304_noti_0010.mrc	154.351	150.714	5.2894	11.1722	-8.32783	1	0.698357	37813	0.348936	39	169697	28	744	2188	0.075055	0
133	300	12384.8	12193.4	46.12	2.7	0.1	0000078@Particles/b2_DW_af3d/smp_ae2_210304_noti_0010.mrcs	smp_ae2_210304_noti_0010.mrc	8	smp_ae2_210304_noti_0010.mrc	-102.527	25.5315	6.29302	13.6722	-1.32783	1	0.720488	37820	0.557924	3	169697	28	4224	1868	0.075055	0
134	300	12384.8	12193.4	46.12	2.7	0.1	0000059@Particles/b2_DW_af3d/smp_ae2_210304_noti_0010.mrcs	smp_ae2_210304_noti_0010.mrc	8	smp_ae2_210304_noti_0010.mrc	-57.696	2.49413	-31.6566	13.6722	-0.32783	1	0.696577	37839.7	0.671147	12	169697	28	3784	188	0.075055	0
135	300	12384.8	12193.4	46.12	2.7	0.1	0000033@Particles/b2_DW_af3d/smp_ae2_210304_noti_0010.mrcs	smp_ae2_210304_noti_0010.mrc	8	smp_ae2_210304_noti_0010.mrc	-109.315	7.07029	-92.6579	0.672172	-3.32783	1	0.69601	37655.2	0.552015	41	169697	28	1824	228	0.075055	0
136	300	14242.2	14269.5	16.51	2.7	0.1	0000044@Particles/b2_DW_af3d/smp_ae2_210304_noti_0011.mrcs	smp_ae2_210304_noti_0011.mrc	9	smp_ae2_210304_noti_0011.mrc	-72.6137	160.421	-179.387	8.67217	-2.82783	1	0.70702	37604.9	0.199475	13	169697	28	824	1148	0.151382	0
137	300	14242.2	14269.5	16.51	2.7	0.1	0000049@Particles/b2_DW_af3d/smp_ae2_210304_noti_0011.mrcs	smp_ae2_210304_noti_0011.mrc	9	smp_ae2_210304_noti_0011.mrc	134.755	157.45	-122.625	-0.82783	0.672172	1	0.703529	37718.3	0.721264	14	169697	28	1624	3668	0.151382	0
138	300	14242.2	14269.5	16.51	2.7	0.1	0000051@Particles/b2_DW_af3d/smp_ae2_210304_noti_0011.mrcs	smp_ae2_210304_noti_0011.mrc	9	smp_ae2_210304_noti_0011.mrc	-31.7614	17.1461	-50.3035	1.67217	9.67217	1	0.705643	37763.8	0.375443	18	169697	28	3824	3908	0.151382	0
139	300	14242.2	14269.5	16.51	2.7	0.1	0000058@Particles/b2_DW_af3d/smp_ae2_210304_noti_0011.mrcs	smp_ae2_210304_noti_0011.mrc	9	smp_ae2_210304_noti_0011.mrc	-100.58	47.3626	8.99719	-14.3278	-2.82783	1	0.691579	37827.7	0.401785	7	169697	28	2784	1908	0.151382	0
140	300	14242.2	14269.5	16.51	2.7	0.1	0000064@Particles/b2_DW_af3d/smp_ae2_210304_noti_0011.mrcs	smp_ae2_210304_noti_0011.mrc	9	smp_ae2_210304_noti_0011.mrc	-135.91	126.319	175.468	0.172172	5.17217	1	0.688263	37741.8	0.485752	5	169697	28	3544	3868	0.151382	0
141	300	14242.2	14269.5	16.51	2.7	0.1	0000068@Particles/b2_DW_af3d/smp_ae2_210304_noti_0011.mrcs	smp_ae2_210304_noti_0011.mrc	9	smp_ae2_210304_noti_0011.mrc	-163.942	41.9151	177.127	-5.82783	-5.82783	1	0.707175	37753.7	0.220735	19	169697	28	2224	2228	0.151382	0
142	300	14242.2	14269.5	16.51	2.7	0.1	0000069@Particles/b2_DW_af3d/smp_ae2_210304_noti_0011.mrcs	smp_ae2_210304_noti_0011.mrc	9	smp_ae2_210304_noti_0011.mrc	-69.5342	39.587	-164.209	-1.32783	8.67217	1	0.715207	37711.1	0.287537	7	169697	28	2464	3468	0.151382	0
143	300	14242.2	14269.5	16.51	2.7	0.1	0000072@Particles/b2_DW_af3d/smp_ae2_210304_noti_0011.mrcs	smp_ae2_210304_noti_0011.mrc	9	smp_ae2_210304_noti_0011.mrc	-10.1455	156.539	108.995	9.67217	5.67217	1	0.701154	37751.8	0.358061	12	169697	28	2984	3068	0.151382	0
144	300	14242.2	14269.5	16.51	2.7	0.1	0000075@Particles/b2_DW_af3d/smp_ae2_210304_noti_0011.mrcs	smp_ae2_210304_noti_0011.mrc	9	smp_ae2_210304_noti_0011.mrc	-165.284	131.895	-137.771	8.67217	-1.32783	1	0.717386	37731.8	0.183238	8	169697	28	1424	1508	0.151382	0
145	300	14242.2	14269.5	16.51	2.7	0.1	0000076@Particles/b2_DW_af3d/smp_ae2_210304_noti_0011.mrcs	smp_ae2_210304_noti_0011.mrc	9	smp_ae2_210304_noti_0011.mrc	33.5137	44.567	101.772	10.1722	-12.8278	1	0.703857	37631.2	0.273834	3	169697	28	1064	2348	0.151382	0
146	300	14242.2	14269.5	16.51	2.7	0.1	0000078@Particles/b2_DW_af3d/smp_ae2_210304_noti_0011.mrcs	smp_ae2_210304_noti_0011.mrc	9	smp_ae2_210304_noti_0011.mrc	8.87229	51.3395	171.047	16.6722	-0.82783	1	0.710262	37754	0.250173	8	169697	28	1984	2988	0.151382	0
147	300	14242.2	14269.5	16.51	2.7	0.1	0000079@Particles/b2_DW_af3d/smp_ae2_210304_noti_0011.mrcs	smp_ae2_210304_noti_0011.mrc	9	smp_ae2_210304_noti_0011.mrc	113.862	53.1396	-159.478	-17.3278	9.17217	1	0.703478	37739	0.248798	7	169697	28	2624	2148	0.151382	0
148	300	14242.2	14269.5	16.51	2.7	0.1	0000009@Particles/b2_DW_af3d/smp_ae2_210304_noti_0011.mrcs	smp_ae2_210304_noti_0011.mrc	9	smp_ae2_210304_noti_0011.mrc	-42.7957	40.89	-5.51256	3.17217	-3.32783	1	0.718413	37808.1	0.267948	10	169697	28	3704	3388	0.151382	0
149	300	14242.2	14269.5	16.51	2.7	0.1	0000016@Particles/b2_DW_af3d/smp_ae2_210304_noti_0011.mrcs	smp_ae2_210304_noti_0011.mrc	9	smp_ae2_210304_noti_0011.mrc	26.2612	5.56076	-32.9933	9.67217	0.672172	1	0.716476	37739.8	0.22025	52	169697	28	3544	2108	0.151382	0
150	300	14242.2	14269.5	16.51	2.7	0.1	0000062@Particles/b2_DW_af3d/smp_ae2_210304_noti_0011.mrcs	smp_ae2_210304_noti_0011.mrc	9	smp_ae2_210304_noti_0011.mrc	-135.952	18.0824	-52.7786	-1.82783	2.17217	1	0.725129	37733	0.434238	21	169697	28	3304	2028	0.151382	0
151	300	14242.2	14269.5	16.51	2.7	0.1	0000031@Particles/b2_DW_af3d/smp_ae2_210304_noti_0011.mrcs	smp_ae2_210304_noti_0011.mrc	9	smp_ae2_210304_noti_0011.mrc	26.2612	5.56076	42.0067	6.17217	-9.82783	1	0.7112	37643.8	0.811628	1	169697	28	2264	1668	0.151382	0
152	300	14242.2	14269.5	16.51	2.7	0.1	0000057@Particles/b2_DW_af3d/smp_ae2_210304_noti_0011.mrcs	smp_ae2_210304_noti_0011.mrc	9	smp_ae2_210304_noti_0011.mrc	57.5087	49.985	-80.9231	-2.82783	2.67217	1	0.716374	37655	0.307323	4	169697	28	1704	2188	0.151382	0
153	300	14242.2	14269.5	16.51	2.7	0.1	0000063@Particles/b2_DW_af3d/smp_ae2_210304_noti_0011.mrcs	smp_ae2_210304_noti_0011.mrc	9	smp_ae2_210304_noti_0011.mrc	132.465	27.4664	164.345	12.1722	-5.82783	1	0.715322	37675.5	0.544935	6	169697	28	1904	3468	0.151382	0
154	300	14242.2	14269.5	16.51	2.7	0.1	0000006@Particles/b2_DW_af3d/smp_ae2_210304_noti_0011.mrcs	smp_ae2_210304_noti_0011.mrc	9	smp_ae2_210304_noti_0011.mrc	66.3358	2.18522	1.9257	-2.32783	-5.32783	1	0.711776	37572.6	0.574763	17	169697	28	2464	2748	0.151382	0
155	300	14242.2	14269.5	16.51	2.7	0.1	0000028@Particles/b2_DW_af3d/smp_ae2_210304_noti_0011.mrcs	smp_ae2_210304_noti_0011.mrc	9	smp_ae2_210304_noti_0011.mrc	31.0913	26.3107	35.586	-6.82783	2.17217	1	0.700971	37716.9	0.457652	64	169697	28	2184	1148	0.151382	0
156	300	14242.2	14269.5	16.51	2.7	0.1	0000034@Particles/b2_DW_af3d/smp_ae2_210304_noti_0011.mrcs	smp_ae2_210304_noti_0011.mrc	9	smp_ae2_210304_noti_0011.mrc	32.5361	144.042	19.3558	1.67217	-5.82783	1	0.694222	37775.5	0.368785	8	169697	28	984	468	0.151382	0
157	300	12341.8	12392.6	62.53	2.7	0.1	0000040@Particles/b2_DW_af3d/smp_ae2_210304_noti_0012.mrcs	smp_ae2_210304_noti_0012.mrc	10	smp_ae2_210304_noti_0012.mrc	-31.7614	17.1461	-5.30347	0.672172	11.6722	1	0.723728	37697.2	0.786455	4	169697	28	1784	2508	0.182114	0
158	300	12341.8	12392.6	62.53	2.7	0.1	0000054@Particles/b2_DW_af3d/smp_ae2_210304_noti_0012.mrcs	smp_ae2_210304_noti_0012.mrc	10	smp_ae2_210304_noti_0012.mrc	-73.7371	30.1369	70.6156	8.67217	5.67217	1	0.703199	37677.3	0.429663	4	169697	28	3624	3788	0.182114	0
159	300	12341.8	12392.6	62.53	2.7	0.1	0000056@Particles/b2_DW_af3d/smp_ae2_210304_noti_0012.mrcs	smp_ae2_210304_noti_0012.mrc	10	smp_ae2_210304_noti_0012.mrc	-53.7551	37.3027	158.571	6.67217	-12.3278	1	0.710381	37595.9	0.65549	4	169697	28	1824	2908	0.182114	0
160	300	12341.8	12392.6	62.53	2.7	0.1	0000057@Particles/b2_DW_af3d/smp_ae2_210304_noti_0012.mrcs	smp_ae2_210304_noti_0012.mrc	10	smp_ae2_210304_noti_0012.mrc	173.187	29.4779	115.393	-2.32783	9.67217	1	0.688896	37702.1	0.460527	3	169697	28	504	628	0.182114	0
161	300	12341.8	12392.6	62.53	2.7	0.1	0000046@Particles/b2_DW_af3d/smp_ae2_210304_noti_0012.mrcs	smp_ae2_210304_noti_0012.mrc	10	smp_ae2_210304_noti_0012.mrc	-113.664	177.815	28.0743	1.67217	2.67217	1	0.718882	37633.3	0.256688	57	169697	28	224	908	0.182114	0
162	300	12341.8	12392.6	62.53	2.7	0.1	0000058@Particles/b2_DW_af3d/smp_ae2_210304_noti_0012.mrcs	smp_ae2_210304_noti_0012.mrc	10	smp_ae2_210304_noti_0012.mrc	-23.8112	62.8119	-138.533	4.67217	-7.82783	1	0.720502	37516.7	0.599271	6	169697	28	2824	2908	0.182114	0
163	300	12341.8	12392.6	62.53	2.7	0.1	0000017@Particles/b2_DW_af3d/smp_ae2_210304_noti_0012.mrcs	smp_ae2_210304_noti_0012.mrc	10	smp_ae2_210304_noti_0012.mrc	-123.536	24.5453	-71.3105	-0.82783	-4.82783	1	0.717005	37722.6	0.64941	30	169697	28	1504	3588	0.182114	0
164	300	12341.8	12392.6	62.53	2.7	0.1	0000009@Particles/b2_DW_af3d/smp_ae2_210304_noti_0012.mrcs	smp_ae2_210304_noti_0012.mrc	10	smp_ae2_210304_noti_0012.mrc	38.1463	20.1168	37.8821	-9.82783	7.67217	1	0.719752	37559.6	0.485093	81	169697	28	3544	1428	0.182114	0
165	300	12341.8	12392.6	62.53	2.7	0.1	0000012@Particles/b2_DW_af3d/smp_ae2_210304_noti_0012.mrcs	smp_ae2_210304_noti_0012.mrc	10	smp_ae2_210304_noti_0012.mrc	-160.383	128.78	158.173	12.1722	8.67217	1	0.699101	37774.8	0.120001	137	169697	28	2504	2068	0.182114	0
166	300	12341.8	12392.6	62.53	2.7	0.1	0000053@Particles/b2_DW_af3d/smp_ae2_210304_noti_0012.mrcs	smp_ae2_210304_noti_0012.mrc	10	smp_ae2_210304_noti_0012.mrc	-124.712	30.5698	30.9837	-16.8278	0.672172	1	0.716136	37734.8	0.753669	9	169697	28	2904	3588	0.182114	0
167	300	12341.8	12392.6	62.53	2.7	0.1	0000055@Particles/b2_DW_af3d/smp_ae2_210304_noti_0012.mrcs	smp_ae2_210304_noti_0012.mrc	10	smp_ae2_210304_noti_0012.mrc	37.7726	29.1021	-170.351	5.17217	-1.32783	1	0.710442	37642.6	0.137632	95	169697	28	944	1228	0.182114	0
168	300	12341.8	12392.6	62.53	2.7	0.1	0000060@Particles/b2_DW_af3d/smp_ae2_210304_noti_0012.mrcs	smp_ae2_210304_noti_0012.mrc	10	smp_ae2_210304_noti_0012.mrc	50.2293	127.877	23.4786	7.17217	4.67217	1	0.720375	37624.1	0.467735	87	169697	28	2184	1908	0.182114	0
169	300	14259.8	14451.2	62.03	2.7	0.1	0000004@Particles/b2_DW_af3d/smp_ae2_210304_noti_0013.mrcs	smp_ae2_210304_noti_0013.mrc	11	smp_ae2_210304_noti_0013.mrc	61.7662	167.237	-174.889	-5.32783	-7.32783	1	0.716725	37724.2	0.379269	4	169697	28	2744	2588	0.083317	0
170	300	14259.8	14451.2	62.03	2.7	0.1	0000044@Particles/b2_DW_af3d/smp_ae2_210304_noti_0013.mrcs	smp_ae2_210304_noti_0013.mrc	11	smp_ae2_210304_noti_0013.mrc	69.335	21.6618	55.14	-11.8278	0.172172	1	0.716117	37661.9	0.783123	2	169697	28	4424	1468	0.083317	0
171	300	14259.8	14451.2	62.03	2.7	0.1	0000072@Particles/b2_DW_af3d/smp_ae2_210304_noti_0013.mrcs	smp_ae2_210304_noti_0013.mrc	11	smp_ae2_210304_noti_0013.mrc	-83.993	138.396	-145.367	4.17217	0.672172	1	0.717026	37554	0.598919	6	169697	28	3824	1428	0.083317	0
172	300	14259.8	14451.2	62.03	2.7	0.1	0000073@Particles/b2_DW_af3d/smp_ae2_210304_noti_0013.mrcs	smp_ae2_210304_noti_0013.mrc	11	smp_ae2_210304_noti_0013.mrc	-117.76	46.5036	16.9803	-15.3278	13.6722	1	0.706081	37679	0.420156	6	169697	28	4104	988	0.083317	0
173	300	14259.8	14451.2	62.03	2.7	0.1	0000075@Particles/b2_DW_af3d/smp_ae2_210304_noti_0013.mrcs	smp_ae2_210304_noti_0013.mrc	11	smp_ae2_210304_noti_0013.mrc	-18.3398	62.9395	116.785	-5.32783	7.17217	1	0.733326	37562.7	0.489745	8	169697	28	1864	3028	0.083317	0
174	300	14259.8	14451.2	62.03	2.7	0.1	0000076@Particles/b2_DW_af3d/smp_ae2_210304_noti_0013.mrcs	smp_ae2_210304_noti_0013.mrc	11	smp_ae2_210304_noti_0013.mrc	175.294	114.144	54.8627	14.6722	-4.32783	1	0.699921	37692.3	0.733575	9	169697	28	3784	2188	0.083317	0
175	300	14259.8	14451.2	62.03	2.7	0.1	0000078@Particles/b2_DW_af3d/smp_ae2_210304_noti_0013.mrcs	smp_ae2_210304_noti_0013.mrc	11	smp_ae2_210304_noti_0013.mrc	-65.0051	30.6106	149.66	7.67217	12.6722	1	0.722309	37741.7	0.34809	9	169697	28	452	1568	0.083317	0
176	300	14259.8	14451.2	62.03	2.7	0.1	0000079@Particles/b2_DW_af3d/smp_ae2_210304_noti_0013.mrcs	smp_ae2_210304_noti_0013.mrc	11	smp_ae2_210304_noti_0013.mrc	-59.391	58.6188	39.7819	-7.82783	10.1722	1	0.72299	37651	0.44064	12	169697	28	1052	2584	0.083317	0
177	300	14259.8	14451.2	62.03	2.7	0.1	0000026@Particles/b2_DW_af3d/smp_ae2_210304_noti_0013.mrcs	smp_ae2_210304_noti_0013.mrc	11	smp_ae2_210304_noti_0013.mrc	66.3358	2.18522	166.926	-0.82783	-0.82783	1	0.707963	37615	0.895866	5	169697	28	3784	3908	0.083317	0
178	300	14259.8	14451.2	62.03	2.7	0.1	0000036@Particles/b2_DW_af3d/smp_ae2_210304_noti_0013.mrcs	smp_ae2_210304_noti_0013.mrc	11	smp_ae2_210304_noti_0013.mrc	-16.9067	5.68942	-136.19	-5.32783	2.67217	1	0.722286	37724.1	0.225973	19	169697	28	4784	388	0.083317	0
179	300	14259.8	14451.2	62.03	2.7	0.1	0000039@Particles/b2_DW_af3d/smp_ae2_210304_noti_0013.mrcs	smp_ae2_210304_noti_0013.mrc	11	smp_ae2_210304_noti_0013.mrc	39.2184	11.1426	130.421	-1.32783	-13.3278	1	0.699918	37769.2	0.671513	5	169697	28	3224	3188	0.083317	0
180	300	14259.8	14451.2	62.03	2.7	0.1	0000048@Particles/b2_DW_af3d/smp_ae2_210304_noti_0013.mrcs	smp_ae2_210304_noti_0013.mrc	11	smp_ae2_210304_noti_0013.mrc	39.2184	11.1426	141.671	-4.32783	-10.3278	1	0.708524	37674	0.296706	2	169697	28	3024	1988	0.083317	0
181	300	14259.8	14451.2	62.03	2.7	0.1	0000057@Particles/b2_DW_af3d/smp_ae2_210304_noti_0013.mrcs	smp_ae2_210304_noti_0013.mrc	11	smp_ae2_210304_noti_0013.mrc	94.2878	20.2809	-71.5852	5.17217	2.67217	1	0.704971	37656.6	0.713533	5	169697	28	4744	2428	0.083317	0
182	300	14259.8	14451.2	62.03	2.7	0.1	0000058@Particles/b2_DW_af3d/smp_ae2_210304_noti_0013.mrcs	smp_ae2_210304_noti_0013.mrc	11	smp_ae2_210304_noti_0013.mrc	26.2612	5.56076	139.507	10.6722	-1.32783	1	0.717311	37658.8	0.653829	11	169697	28	664	1908	0.083317	0
183	300	14259.8	14451.2	62.03	2.7	0.1	0000006@Particles/b2_DW_af3d/smp_ae2_210304_noti_0013.mrcs	smp_ae2_210304_noti_0013.mrc	11	smp_ae2_210304_noti_0013.mrc	-109.315	7.07029	34.8421	-5.82783	16.1722	1	0.713671	37765.4	0.293822	24	169697	28	5344	428	0.083317	0
184	300	14259.8	14451.2	62.03	2.7	0.1	0000014@Particles/b2_DW_af3d/smp_ae2_210304_noti_0013.mrcs	smp_ae2_210304_noti_0013.mrc	11	smp_ae2_210304_noti_0013.mrc	56.4637	155.455	97.5605	8.67217	11.6722	1	0.705589	37598.6	0.393658	7	169697	28	3464	3188	0.083317	0
185	300	14259.8	14451.2	62.03	2.7	0.1	0000064@Particles/b2_DW_af3d/smp_ae2_210304_noti_0013.mrcs	smp_ae2_210304_noti_0013.mrc	11	smp_ae2_210304_noti_0013.mrc	43.3332	47.3903	147.263	6.17217	3.67217	1	0.705287	37679.3	0.351688	7	169697	28	3944	2108	0.083317	0
186	300	14259.8	14451.2	62.03	2.7	0.1	0000068@Particles/b2_DW_af3d/smp_ae2_210304_noti_0013.mrcs	smp_ae2_210304_noti_0013.mrc	11	smp_ae2_210304_noti_0013.mrc	108.976	40.9048	-23.557	-1.82783	-6.32783	1	0.713577	37623.7	0.263531	31	169697	28	4024	1908	0.083317	0
187	300	14259.8	14451.2	62.03	2.7	0.1	0000074@Particles/b2_DW_af3d/smp_ae2_210304_noti_0013.mrcs	smp_ae2_210304_noti_0013.mrc	11	smp_ae2_210304_noti_0013.mrc	66.1796	37	-147.032	10.1722	2.17217	1	0.69938	37838	0.427113	4	169697	28	3024	828	0.083317	0
188	300	14259.8	14451.2	62.03	2.7	0.1	0000030@Particles/b2_DW_af3d/smp_ae2_210304_noti_0013.mrcs	smp_ae2_210304_noti_0013.mrc	11	smp_ae2_210304_noti_0013.mrc	66.3358	2.18522	-163.074	-2.82783	10.6722	1	0.709988	37768.7	0.481815	35	169697	28	1232	852	0.083317	0
189	300	14259.8	14451.2	62.03	2.7	0.1	0000041@Particles/b2_DW_af3d/smp_ae2_210304_noti_0013.mrcs	smp_ae2_210304_noti_0013.mrc	11	smp_ae2_210304_noti_0013.mrc	72.3623	148.645	22.3743	-0.32783	-2.82783	1	0.696645	37782.6	0.228883	20	169697	28	2744	1388	0.083317	0
190	300	12423.8	12373.1	25.37	2.7	0.1	0000028@Particles/b2_DW_af3d/smp_ae2_210304_noti_0015.mrcs	smp_ae2_210304_noti_0015.mrc	12	smp_ae2_210304_noti_0015.mrc	-13.7235	147.381	172.798	-11.3278	-0.32783	1	0.735186	37406.7	0.3238	2	169697	28	5144	1348	0.077734	0
191	300	12423.8	12373.1	25.37	2.7	0.1	0000032@Particles/b2_DW_af3d/smp_ae2_210304_noti_0015.mrcs	smp_ae2_210304_noti_0015.mrc	12	smp_ae2_210304_noti_0015.mrc	-105.708	34.5245	146.731	12.6722	22.1722	1	0.689179	37639.3	0.439929	3	169697	28	3664	268	0.077734	0
192	300	12423.8	12373.1	25.37	2.7	0.1	0000037@Particles/b2_DW_af3d/smp_ae2_210304_noti_0015.mrcs	smp_ae2_210304_noti_0015.mrc	12	smp_ae2_210304_noti_0015.mrc	-51.0509	34.3629	165.854	-5.82783	7.17217	1	0.717531	37702.7	0.517499	4	169697	28	1572	332	0.077734	0
193	300	12423.8	12373.1	25.37	2.7	0.1	0000055@Particles/b2_DW_af3d/smp_ae2_210304_noti_0015.mrcs	smp_ae2_210304_noti_0015.mrc	12	smp_ae2_210304_noti_0015.mrc	-36.2062	41.149	141.166	8.67217	0.172172	1	0.713672	37684.1	0.795016	4	169697	28	3864	2268	0.077734	0
194	300	12423.8	12373.1	25.37	2.7	0.1	0000057@Particles/b2_DW_af3d/smp_ae2_210304_noti_0015.mrcs	smp_ae2_210304_noti_0015.mrc	12	smp_ae2_210304_noti_0015.mrc	-25.3474	38.4142	-71.9673	3.67217	-4.32783	1	0.70667	37730.2	0.838824	5	169697	28	3424	2188	0.077734	0
195	300	12423.8	12373.1	25.37	2.7	0.1	0000058@Particles/b2_DW_af3d/smp_ae2_210304_noti_0015.mrcs	smp_ae2_210304_noti_0015.mrc	12	smp_ae2_210304_noti_0015.mrc	171.707	26.4562	100.649	-7.82783	6.67217	1	0.719797	37616.9	0.696565	2	169697	28	2824	2828	0.077734	0
196	300	12423.8	12373.1	25.37	2.7	0.1	0000061@Particles/b2_DW_af3d/smp_ae2_210304_noti_0015.mrcs	smp_ae2_210304_noti_0015.mrc	12	smp_ae2_210304_noti_0015.mrc	96.007	41.6041	-139.633	10.6722	-10.8278	1	0.697076	37758.6	0.910199	3	169697	28	2944	2348	0.077734	0
197	300	12423.8	12373.1	25.37	2.7	0.1	0000035@Particles/b2_DW_af3d/smp_ae2_210304_noti_0015.mrcs	smp_ae2_210304_noti_0015.mrc	12	smp_ae2_210304_noti_0015.mrc	39.2184	11.1426	36.6706	-1.82783	-1.32783	1	0.722313	37627.3	0.632842	14	169697	28	1676	2108	0.077734	0
198	300	12423.8	12373.1	25.37	2.7	0.1	0000049@Particles/b2_DW_af3d/smp_ae2_210304_noti_0015.mrcs	smp_ae2_210304_noti_0015.mrc	12	smp_ae2_210304_noti_0015.mrc	-57.696	2.49413	-177.907	0.672172	13.6722	1	0.697747	37557.9	0.641901	18	169697	28	5264	1508	0.077734	0
199	300	12423.8	12373.1	25.37	2.7	0.1	0000062@Particles/b2_DW_af3d/smp_ae2_210304_noti_0015.mrcs	smp_ae2_210304_noti_0015.mrc	12	smp_ae2_210304_noti_0015.mrc	159.868	45.2689	37.3045	6.17217	-10.8278	1	0.710795	37574.2	0.628757	2	169697	28	1544	3508	0.077734	0
200	300	12423.8	12373.1	25.37	2.7	0.1	0000033@Particles/b2_DW_af3d/smp_ae2_210304_noti_0015.mrcs	smp_ae2_210304_noti_0015.mrc	12	smp_ae2_210304_noti_0015.mrc	-118.234	12.7625	-147.611	12.1722	2.67217	1	0.69662	37633.7	0.721322	12	169697	28	1104	3468	0.077734	0
201	300	12423.8	12373.1	25.37	2.7	0.1	0000052@Particles/b2_DW_af3d/smp_ae2_210304_noti_0015.mrcs	smp_ae2_210304_noti_0015.mrc	12	smp_ae2_210304_noti_0015.mrc	122.304	177.506	-92.0934	-1.32783	12.1722	1	0.715669	37690.7	0.463627	7	169697	28	4104	988	0.077734	0
202	300	13791	13931.6	22.02	2.7	0.1	0000018@Particles/b2_DW_af3d/smp_ae2_210304_noti_0016.mrcs	smp_ae2_210304_noti_0016.mrc	13	smp_ae2_210304_noti_0016.mrc	-139.955	89.8557	142.474	-11.3278	-10.3278	1	0.713725	37601.6	0.461736	36	169697	28	4224	988	0.109414	0
203	300	13791	13931.6	22.02	2.7	0.1	0000036@Particles/b2_DW_af3d/smp_ae2_210304_noti_0016.mrcs	smp_ae2_210304_noti_0016.mrc	13	smp_ae2_210304_noti_0016.mrc	-113.664	177.815	-140.676	10.1722	5.17217	1	0.711478	37689.5	0.415495	10	169697	28	5344	1228	0.109414	0
204	300	13791	13931.6	22.02	2.7	0.1	0000056@Particles/b2_DW_af3d/smp_ae2_210304_noti_0016.mrcs	smp_ae2_210304_noti_0016.mrc	13	smp_ae2_210304_noti_0016.mrc	-125.543	36.6964	132.926	8.17217	14.6722	1	0.711864	37725.6	0.559267	7	169697	28	1064	2428	0.109414	0
205	300	13791	13931.6	22.02	2.7	0.1	0000059@Particles/b2_DW_af3d/smp_ae2_210304_noti_0016.mrcs	smp_ae2_210304_noti_0016.mrc	13	smp_ae2_210304_noti_0016.mrc	96.6463	138.046	14.1142	-8.82783	2.67217	1	0.725427	37631.5	0.469456	4	169697	28	344	2388	0.109414	0
206	300	13791	13931.6	22.02	2.7	0.1	0000006@Particles/b2_DW_af3d/smp_ae2_210304_noti_0016.mrcs	smp_ae2_210304_noti_0016.mrc	13	smp_ae2_210304_noti_0016.mrc	-140.782	168.857	-17.9206	0.672172	-12.3278	1	0.720801	37600.2	0.697122	5	169697	28	4944	1508	0.109414	0
207	300	13791	13931.6	22.02	2.7	0.1	0000019@Particles/b2_DW_af3d/smp_ae2_210304_noti_0016.mrcs	smp_ae2_210304_noti_0016.mrc	13	smp_ae2_210304_noti_0016.mrc	26.2612	5.56076	-66.7433	-2.82783	-1.32783	1	0.715058	37781.1	0.479196	16	169697	28	1344	588	0.109414	0
208	300	13791	13931.6	22.02	2.7	0.1	0000040@Particles/b2_DW_af3d/smp_ae2_210304_noti_0016.mrcs	smp_ae2_210304_noti_0016.mrc	13	smp_ae2_210304_noti_0016.mrc	26.2612	5.56076	-2.99334	10.1722	13.6722	1	0.702301	37748.5	0.448113	3	169697	28	1864	1908	0.109414	0
209	300	13791	13931.6	22.02	2.7	0.1	0000042@Particles/b2_DW_af3d/smp_ae2_210304_noti_0016.mrcs	smp_ae2_210304_noti_0016.mrc	13	smp_ae2_210304_noti_0016.mrc	66.3358	2.18522	-121.824	16.1722	-9.82783	1	0.707055	37828.3	0.409589	19	169697	28	2104	468	0.109414	0
210	300	13791	13931.6	22.02	2.7	0.1	0000011@Particles/b2_DW_af3d/smp_ae2_210304_noti_0016.mrcs	smp_ae2_210304_noti_0016.mrc	13	smp_ae2_210304_noti_0016.mrc	26.2612	5.56076	34.5067	11.6722	9.17217	1	0.710179	37683.1	0.460968	6	169697	28	784	748	0.109414	0
211	300	13791	13931.6	22.02	2.7	0.1	0000016@Particles/b2_DW_af3d/smp_ae2_210304_noti_0016.mrcs	smp_ae2_210304_noti_0016.mrc	13	smp_ae2_210304_noti_0016.mrc	66.3358	2.18522	69.4257	4.67217	0.172172	1	0.700988	37865.6	0.477921	5	169697	28	3304	2588	0.109414	0
212	300	13791	13931.6	22.02	2.7	0.1	0000002@Particles/b2_DW_af3d/smp_ae2_210304_noti_0016.mrcs	smp_ae2_210304_noti_0016.mrc	13	smp_ae2_210304_noti_0016.mrc	-140.111	36.1664	88.85	3.17217	8.67217	1	0.700751	37752.3	0.295792	14	169697	28	4464	1028	0.109414	0
213	300	13791	13931.6	22.02	2.7	0.1	0000022@Particles/b2_DW_af3d/smp_ae2_210304_noti_0016.mrcs	smp_ae2_210304_noti_0016.mrc	13	smp_ae2_210304_noti_0016.mrc	123.248	6.75681	-54.8781	-8.32783	11.1722	1	0.714929	37862.5	0.516482	23	169697	28	2864	2108	0.109414	0
214	300	13791	13931.6	22.02	2.7	0.1	0000048@Particles/b2_DW_af3d/smp_ae2_210304_noti_0016.mrcs	smp_ae2_210304_noti_0016.mrc	13	smp_ae2_210304_noti_0016.mrc	167.47	20.4933	34.0177	3.67217	-2.32783	1	0.71334	37723.6	0.719915	2	169697	28	224	2628	0.109414	0
215	300	13791	13931.6	22.02	2.7	0.1	0000055@Particles/b2_DW_af3d/smp_ae2_210304_noti_0016.mrcs	smp_ae2_210304_noti_0016.mrc	13	smp_ae2_210304_noti_0016.mrc	43.5136	16.9326	-162.502	3.67217	-3.82783	1	0.709204	37688.2	0.568307	15	169697	28	744	1428	0.109414	0
216	300	13791	13931.6	22.02	2.7	0.1	0000060@Particles/b2_DW_af3d/smp_ae2_210304_noti_0016.mrcs	smp_ae2_210304_noti_0016.mrc	13	smp_ae2_210304_noti_0016.mrc	128.119	136.392	-27.9849	3.17217	8.17217	1	0.700948	37863.7	0.178953	24	169697	28	3264	2468	0.109414	0
217	300	13791	13931.6	22.02	2.7	0.1	0000046@Particles/b2_DW_af3d/smp_ae2_210304_noti_0016.mrcs	smp_ae2_210304_noti_0016.mrc	13	smp_ae2_210304_noti_0016.mrc	-15.7083	162.443	32.711	-2.32783	0.672172	1	0.712673	37772.9	0.668057	2	169697	28	1624	2748	0.109414	0
218	300	13791	13931.6	22.02	2.7	0.1	0000054@Particles/b2_DW_af3d/smp_ae2_210304_noti_0016.mrcs	smp_ae2_210304_noti_0016.mrc	13	smp_ae2_210304_noti_0016.mrc	-124.712	30.5698	-44.0163	-10.8278	-4.32783	1	0.717869	37711.1	0.231112	87	169697	28	4744	2548	0.109414	0
219	300	13791	13931.6	22.02	2.7	0.1	0000039@Particles/b2_DW_af3d/smp_ae2_210304_noti_0016.mrcs	smp_ae2_210304_noti_0016.mrc	13	smp_ae2_210304_noti_0016.mrc	174.974	74.8409	137.336	8.67217	7.17217	1	0.728074	37634.8	0.436229	9	169697	28	2824	948	0.109414	0
220	300	13791	13931.6	22.02	2.7	0.1	0000058@Particles/b2_DW_af3d/smp_ae2_210304_noti_0016.mrcs	smp_ae2_210304_noti_0016.mrc	13	smp_ae2_210304_noti_0016.mrc	-161.735	48.2559	-111.681	10.1722	10.6722	1	0.705568	37674	0.222383	6	169697	28	1064	1588	0.109414	0
221	300	13232.4	13146.5	0.46	2.7	0.1	0000047@Particles/b2_DW_af3d/smp_ae2_210304_noti_0017.mrcs	smp_ae2_210304_noti_0017.mrc	14	smp_ae2_210304_noti_0017.mrc	-19.4799	47.9158	-26.0983	15.6722	-9.32783	1	0.715916	37650.5	0.361715	6	169697	28	3624	508	0.079692	0
222	300	13232.4	13146.5	0.46	2.7	0.1	0000050@Particles/b2_DW_af3d/smp_ae2_210304_noti_0017.mrcs	smp_ae2_210304_noti_0017.mrc	14	smp_ae2_210304_noti_0017.mrc	47.1975	143.586	151.642	6.67217	-8.82783	1	0.716706	37634.1	0.276494	6	169697	28	3544	3588	0.079692	0
223	300	13232.4	13146.5	0.46	2.7	0.1	0000057@Particles/b2_DW_af3d/smp_ae2_210304_noti_0017.mrcs	smp_ae2_210304_noti_0017.mrc	14	smp_ae2_210304_noti_0017.mrc	3.50391	51.3559	-31.85	0.672172	4.17217	1	0.711364	37805.3	0.427267	1	169697	28	4744	588	0.079692	0
224	300	13232.4	13146.5	0.46	2.7	0.1	0000059@Particles/b2_DW_af3d/smp_ae2_210304_noti_0017.mrcs	smp_ae2_210304_noti_0017.mrc	14	smp_ae2_210304_noti_0017.mrc	-178.314	26.4002	-46.7093	-1.82783	-0.32783	1	0.733269	37644.4	0.162638	6	169697	28	1464	1708	0.079692	0
225	300	13232.4	13146.5	0.46	2.7	0.1	0000034@Particles/b2_DW_af3d/smp_ae2_210304_noti_0017.mrcs	smp_ae2_210304_noti_0017.mrc	14	smp_ae2_210304_noti_0017.mrc	39.2184	11.1426	25.4206	-5.32783	5.67217	1	0.708708	37934.9	0.653359	13	169697	28	3184	1868	0.079692	0
226	300	13232.4	13146.5	0.46	2.7	0.1	0000032@Particles/b2_DW_af3d/smp_ae2_210304_noti_0017.mrcs	smp_ae2_210304_noti_0017.mrc	14	smp_ae2_210304_noti_0017.mrc	-57.696	2.49413	95.8434	4.67217	11.6722	1	0.715779	37677.2	0.385323	9	169697	28	344	1228	0.079692	0
227	300	13232.4	13146.5	0.46	2.7	0.1	0000001@Particles/b2_DW_af3d/smp_ae2_210304_noti_0017.mrcs	smp_ae2_210304_noti_0017.mrc	14	smp_ae2_210304_noti_0017.mrc	-57.696	2.49413	32.0934	2.67217	12.6722	1	0.719931	37672.8	0.392519	16	169697	28	2624	2268	0.079692	0
228	300	13232.4	13146.5	0.46	2.7	0.1	0000038@Particles/b2_DW_af3d/smp_ae2_210304_noti_0017.mrcs	smp_ae2_210304_noti_0017.mrc	14	smp_ae2_210304_noti_0017.mrc	-9.02708	26.6425	157.702	-1.32783	-7.82783	1	0.712873	37721.7	0.525625	13	169697	28	1184	2588	0.079692	0
229	300	13232.4	13146.5	0.46	2.7	0.1	0000024@Particles/b2_DW_af3d/smp_ae2_210304_noti_0017.mrcs	smp_ae2_210304_noti_0017.mrc	14	smp_ae2_210304_noti_0017.mrc	-31.7614	17.1461	-99.0535	1.67217	3.17217	1	0.717941	37746.9	0.449925	8	169697	28	664	668	0.079692	0
230	300	13232.4	13146.5	0.46	2.7	0.1	0000028@Particles/b2_DW_af3d/smp_ae2_210304_noti_0017.mrcs	smp_ae2_210304_noti_0017.mrc	14	smp_ae2_210304_noti_0017.mrc	26.2612	5.56076	-44.2433	9.17217	-3.32783	1	0.722469	37785.6	0.481059	31	169697	28	3304	388	0.079692	0
231	300	12050.6	11781.5	58.96	2.7	0.1	0000025@Particles/b2_DW_af3d/smp_ae2_210304_noti_0018.mrcs	smp_ae2_210304_noti_0018.mrc	15	smp_ae2_210304_noti_0018.mrc	-116.123	30.946	-10.7547	-4.82783	-0.82783	1	0.706045	37804.8	0.344302	10	169697	28	2704	1748	0.072617	0
232	300	12050.6	11781.5	58.96	2.7	0.1	0000072@Particles/b2_DW_af3d/smp_ae2_210304_noti_0018.mrcs	smp_ae2_210304_noti_0018.mrc	15	smp_ae2_210304_noti_0018.mrc	-33.3896	44.3685	21.5492	-8.32783	0.172172	1	0.713149	37734.1	0.53995	4	169697	28	4424	1988	0.072617	0
233	300	12050.6	11781.5	58.96	2.7	0.1	0000077@Particles/b2_DW_af3d/smp_ae2_210304_noti_0018.mrcs	smp_ae2_210304_noti_0018.mrc	15	smp_ae2_210304_noti_0018.mrc	58.8853	72.2923	-81.6004	-7.32783	1.67217	1	0.733808	37746.2	0.25552	53	169697	28	1424	1748	0.072617	0
234	300	12050.6	11781.5	58.96	2.7	0.1	0000078@Particles/b2_DW_af3d/smp_ae2_210304_noti_0018.mrcs	smp_ae2_210304_noti_0018.mrc	15	smp_ae2_210304_noti_0018.mrc	-127.205	117.977	115.34	0.172172	11.1722	1	0.716857	37726.9	0.335098	4	169697	28	4184	228	0.072617	0
235	300	12050.6	11781.5	58.96	2.7	0.1	0000079@Particles/b2_DW_af3d/smp_ae2_210304_noti_0018.mrcs	smp_ae2_210304_noti_0018.mrc	15	smp_ae2_210304_noti_0018.mrc	-93.9476	72.6234	-72.6599	-3.82783	17.6722	1	0.701859	37618.9	0.656469	8	169697	28	4264	428	0.072617	0
236	300	12050.6	11781.5	58.96	2.7	0.1	0000019@Particles/b2_DW_af3d/smp_ae2_210304_noti_0018.mrcs	smp_ae2_210304_noti_0018.mrc	15	smp_ae2_210304_noti_0018.mrc	146.61	135.632	-44.0492	1.17217	2.67217	1	0.700952	37690.6	0.164094	190	169697	28	3984	748	0.072617	0
237	300	12050.6	11781.5	58.96	2.7	0.1	0000074@Particles/b2_DW_af3d/smp_ae2_210304_noti_0018.mrcs	smp_ae2_210304_noti_0018.mrc	15	smp_ae2_210304_noti_0018.mrc	122.304	177.506	102.907	-0.82783	-2.32783	1	0.702381	37784.6	0.468121	17	169697	28	2144	748	0.072617	0
238	300	12050.6	11781.5	58.96	2.7	0.1	0000075@Particles/b2_DW_af3d/smp_ae2_210304_noti_0018.mrcs	smp_ae2_210304_noti_0018.mrc	15	smp_ae2_210304_noti_0018.mrc	151.472	54.4925	15.1034	5.17217	6.67217	1	0.69883	37842.5	0.431838	3	169697	28	2944	2108	0.072617	0
239	300	12050.6	11781.5	58.96	2.7	0.1	0000053@Particles/b2_DW_af3d/smp_ae2_210304_noti_0018.mrcs	smp_ae2_210304_noti_0018.mrc	15	smp_ae2_210304_noti_0018.mrc	111.744	13.3457	-49.9353	-2.82783	5.67217	1	0.703895	37753.7	0.350491	10	169697	28	4224	2228	0.072617	0
240	300	12050.6	11781.5	58.96	2.7	0.1	0000060@Particles/b2_DW_af3d/smp_ae2_210304_noti_0018.mrcs	smp_ae2_210304_noti_0018.mrc	15	smp_ae2_210304_noti_0018.mrc	-28.0279	11.3362	-1.427	1.67217	-6.82783	1	0.708264	37846.2	0.641815	3	169697	28	4544	2708	0.072617	0
241	300	12050.6	11781.5	58.96	2.7	0.1	0000065@Particles/b2_DW_af3d/smp_ae2_210304_noti_0018.mrcs	smp_ae2_210304_noti_0018.mrc	15	smp_ae2_210304_noti_0018.mrc	-109.315	7.07029	42.3421	-9.82783	0.672172	1	0.69865	37738.7	0.6487	37	169697	28	2304	1708	0.072617	0
242	300	12050.6	11781.5	58.96	2.7	0.1	0000069@Particles/b2_DW_af3d/smp_ae2_210304_noti_0018.mrcs	smp_ae2_210304_noti_0018.mrc	15	smp_ae2_210304_noti_0018.mrc	-24.6504	150.23	134.133	-10.3278	3.67217	1	0.696177	37800.2	0.369373	19	169697	28	264	2468	0.072617	0
243	300	12050.6	11781.5	58.96	2.7	0.1	0000015@Particles/b2_DW_af3d/smp_ae2_210304_noti_0018.mrcs	smp_ae2_210304_noti_0018.mrc	15	smp_ae2_210304_noti_0018.mrc	131.785	12.4762	-63.3066	6.67217	-7.82783	1	0.704321	37805	0.278295	10	169697	28	2744	2388	0.072617	0
244	300	12050.6	11781.5	58.96	2.7	0.1	0000018@Particles/b2_DW_af3d/smp_ae2_210304_noti_0018.mrcs	smp_ae2_210304_noti_0018.mrc	15	smp_ae2_210304_noti_0018.mrc	-109.315	7.07029	147.342	21.1722	-6.32783	1	0.678688	37762.5	0.734816	18	169697	28	304	668	0.072617	0
245	300	12050.6	11781.5	58.96	2.7	0.1	0000076@Particles/b2_DW_af3d/smp_ae2_210304_noti_0018.mrcs	smp_ae2_210304_noti_0018.mrc	15	smp_ae2_210304_noti_0018.mrc	69.7195	66.6028	-2.42953	25.6722	4.67217	1	0.697796	37826.2	0.32205	6	169697	28	1224	2068	0.072617	0
246	300	12050.6	11781.5	58.96	2.7	0.1	0000021@Particles/b2_DW_af3d/smp_ae2_210304_noti_0018.mrcs	smp_ae2_210304_noti_0018.mrc	15	smp_ae2_210304_noti_0018.mrc	-148.48	26.7437	-121.172	-9.32783	7.67217	1	0.692052	37873.9	0.457092	12	169697	28	2624	2588	0.072617	0
247	300	12050.6	11781.5	58.96	2.7	0.1	0000070@Particles/b2_DW_af3d/smp_ae2_210304_noti_0018.mrcs	smp_ae2_210304_noti_0018.mrc	15	smp_ae2_210304_noti_0018.mrc	35.7832	50.8347	-168.336	-9.82783	7.67217	1	0.729944	37702.2	0.188369	4	169697	28	4184	2028	0.072617	0
248	300	12050.6	11781.5	58.96	2.7	0.1	0000080@Particles/b2_DW_af3d/smp_ae2_210304_noti_0018.mrcs	smp_ae2_210304_noti_0018.mrc	15	smp_ae2_210304_noti_0018.mrc	-111.189	37.3467	128.513	-5.32783	-0.82783	1	0.699038	37851.8	0.297419	15	169697	28	3144	1668	0.072617	0
249	300	13865.1	14123.2	50.73	2.7	0.1	0000011@Particles/b2_DW_af3d/smp_ae2_210304_noti_0019.mrcs	smp_ae2_210304_noti_0019.mrc	16	smp_ae2_210304_noti_0019.mrc	38.7263	159.088	-27.2649	-6.82783	-3.82783	1	0.658344	37659.1	0.238237	21	169697	28	3304	3948	0.16313	0
250	300	13865.1	14123.2	50.73	2.7	0.1	0000051@Particles/b2_DW_af3d/smp_ae2_210304_noti_0019.mrcs	smp_ae2_210304_noti_0019.mrc	16	smp_ae2_210304_noti_0019.mrc	-126.175	42.9453	-110.338	15.1722	-8.32783	1	0.710009	37785.4	0.453321	6	169697	28	2464	1508	0.16313	0
251	300	13865.1	14123.2	50.73	2.7	0.1	0000056@Particles/b2_DW_af3d/smp_ae2_210304_noti_0019.mrcs	smp_ae2_210304_noti_0019.mrc	16	smp_ae2_210304_noti_0019.mrc	147.603	23.9159	35.9961	1.67217	4.67217	1	0.699122	37653.8	0.315193	19	169697	28	3064	2788	0.16313	0
252	300	13865.1	14123.2	50.73	2.7	0.1	0000057@Particles/b2_DW_af3d/smp_ae2_210304_noti_0019.mrcs	smp_ae2_210304_noti_0019.mrc	16	smp_ae2_210304_noti_0019.mrc	-63.5299	129.995	163.149	-13.8278	4.67217	1	0.701083	37785.9	0.17683	139	169697	28	3344	3188	0.16313	0
253	300	13865.1	14123.2	50.73	2.7	0.1	0000060@Particles/b2_DW_af3d/smp_ae2_210304_noti_0019.mrcs	smp_ae2_210304_noti_0019.mrc	16	smp_ae2_210304_noti_0019.mrc	11.5987	54.4484	58.7195	4.67217	1.67217	1	0.709882	37797.7	0.460467	6	169697	28	2464	1708	0.16313	0
254	300	13865.1	14123.2	50.73	2.7	0.1	0000003@Particles/b2_DW_af3d/smp_ae2_210304_noti_0019.mrcs	smp_ae2_210304_noti_0019.mrc	16	smp_ae2_210304_noti_0019.mrc	-57.696	2.49413	-136.657	2.17217	-2.32783	1	0.712889	37710.9	0.582766	7	169697	28	2784	3428	0.16313	0
255	300	13865.1	14123.2	50.73	2.7	0.1	0000061@Particles/b2_DW_af3d/smp_ae2_210304_noti_0019.mrcs	smp_ae2_210304_noti_0019.mrc	16	smp_ae2_210304_noti_0019.mrc	134.755	157.45	177.375	-6.82783	3.17217	1	0.712425	37603.6	0.775013	4	169697	28	3544	3188	0.16313	0
256	300	13865.1	14123.2	50.73	2.7	0.1	0000063@Particles/b2_DW_af3d/smp_ae2_210304_noti_0019.mrcs	smp_ae2_210304_noti_0019.mrc	16	smp_ae2_210304_noti_0019.mrc	45.6613	155.864	-75.8369	13.6722	-7.32783	1	0.710224	37673.6	0.668309	7	169697	28	3224	828	0.16313	0
257	300	13865.1	14123.2	50.73	2.7	0.1	0000041@Particles/b2_DW_af3d/smp_ae2_210304_noti_0019.mrcs	smp_ae2_210304_noti_0019.mrc	16	smp_ae2_210304_noti_0019.mrc	26.2612	5.56076	-100.493	17.6722	-0.32783	1	0.715958	37811.9	0.36143	33	169697	28	2104	1308	0.16313	0
258	300	13865.1	14123.2	50.73	2.7	0.1	0000058@Particles/b2_DW_af3d/smp_ae2_210304_noti_0019.mrcs	smp_ae2_210304_noti_0019.mrc	16	smp_ae2_210304_noti_0019.mrc	62.7347	93.9957	-25.3929	9.67217	5.17217	1	0.718709	37700.6	0.295895	94	169697	28	1984	788	0.16313	0
259	300	13263.6	13490.4	65.48	2.7	0.1	0000015@Particles/b2_DW_af3d/smp_ae2_210304_noti_0020.mrcs	smp_ae2_210304_noti_0020.mrc	17	smp_ae2_210304_noti_0020.mrc	70.6846	172.93	43.9079	11.1722	-3.82783	1	0.708321	37594.1	0.342996	27	169697	28	264	2428	0.169545	0
260	300	13263.6	13490.4	65.48	2.7	0.1	0000023@Particles/b2_DW_af3d/smp_ae2_210304_noti_0020.mrcs	smp_ae2_210304_noti_0020.mrc	17	smp_ae2_210304_noti_0020.mrc	38.1463	20.1168	67.8821	-5.32783	7.17217	1	0.725753	37737.5	0.68723	30	169697	28	1264	3708	0.169545	0
261	300	13263.6	13490.4	65.48	2.7	0.1	0000040@Particles/b2_DW_af3d/smp_ae2_210304_noti_0020.mrcs	smp_ae2_210304_noti_0020.mrc	17	smp_ae2_210304_noti_0020.mrc	-43.1548	64.8846	25.549	-2.82783	-10.8278	1	0.711076	37814.8	0.363281	14	169697	28	2464	1828	0.169545	0
262	300	13263.6	13490.4	65.48	2.7	0.1	0000041@Particles/b2_DW_af3d/smp_ae2_210304_noti_0020.mrcs	smp_ae2_210304_noti_0020.mrc	17	smp_ae2_210304_noti_0020.mrc	-66.6699	132.972	-92.1138	8.67217	5.17217	1	0.710206	37725.8	0.413527	3	169697	28	2104	2308	0.169545	0
263	300	13263.6	13490.4	65.48	2.7	0.1	0000042@Particles/b2_DW_af3d/smp_ae2_210304_noti_0020.mrcs	smp_ae2_210304_noti_0020.mrc	17	smp_ae2_210304_noti_0020.mrc	-135.302	142.023	-69.2267	-2.82783	-6.82783	1	0.699742	37771.5	0.205265	21	169697	28	3784	2148	0.169545	0
264	300	13263.6	13490.4	65.48	2.7	0.1	0000044@Particles/b2_DW_af3d/smp_ae2_210304_noti_0020.mrcs	smp_ae2_210304_noti_0020.mrc	17	smp_ae2_210304_noti_0020.mrc	-56.1613	103.655	-150.909	-4.82783	-1.82783	1	0.72438	37739.4	0.218216	13	169697	28	3544	1028	0.169545	0
265	300	13263.6	13490.4	65.48	2.7	0.1	0000036@Particles/b2_DW_af3d/smp_ae2_210304_noti_0020.mrcs	smp_ae2_210304_noti_0020.mrc	17	smp_ae2_210304_noti_0020.mrc	-119.417	27.7495	37.7126	0.672172	14.6722	1	0.708818	37620.5	0.655917	2	169697	28	2304	3028	0.169545	0
266	300	13263.6	13490.4	65.48	2.7	0.1	0000038@Particles/b2_DW_af3d/smp_ae2_210304_noti_0020.mrcs	smp_ae2_210304_noti_0020.mrc	17	smp_ae2_210304_noti_0020.mrc	167.47	20.4933	-168.482	16.1722	2.67217	1	0.695105	37635.3	0.477197	11	169697	28	1104	1028	0.169545	0
267	300	13263.6	13490.4	65.48	2.7	0.1	0000045@Particles/b2_DW_af3d/smp_ae2_210304_noti_0020.mrcs	smp_ae2_210304_noti_0020.mrc	17	smp_ae2_210304_noti_0020.mrc	160.278	57.0749	164.546	5.17217	-2.32783	1	0.706266	37713.6	0.174442	4	169697	28	3584	2588	0.169545	0
268	300	13263.6	13490.4	65.48	2.7	0.1	0000001@Particles/b2_DW_af3d/smp_ae2_210304_noti_0020.mrcs	smp_ae2_210304_noti_0020.mrc	17	smp_ae2_210304_noti_0020.mrc	-109.315	7.07029	-133.908	-2.82783	6.17217	1	0.701944	37813.1	0.301709	15	169697	28	1024	588	0.169545	0
269	300	13263.6	13490.4	65.48	2.7	0.1	0000035@Particles/b2_DW_af3d/smp_ae2_210304_noti_0020.mrcs	smp_ae2_210304_noti_0020.mrc	17	smp_ae2_210304_noti_0020.mrc	110.807	158.675	175.488	12.1722	-0.82783	1	0.714504	37705	0.171203	31	169697	28	1064	3228	0.169545	0
270	300	12037.1	12076.2	3.24	2.7	0.1	0000040@Particles/b2_DW_af3d/smp_ae2_210304_noti_0021.mrcs	smp_ae2_210304_noti_0021.mrc	18	smp_ae2_210304_noti_0021.mrc	-83.6531	48.2874	-141.118	8.67217	-8.32783	1	0.697059	37851.9	0.245328	15	169697	28	3024	1708	0.194381	0
271	300	12037.1	12076.2	3.24	2.7	0.1	0000073@Particles/b2_DW_af3d/smp_ae2_210304_noti_0021.mrcs	smp_ae2_210304_noti_0021.mrc	18	smp_ae2_210304_noti_0021.mrc	55.0056	53.2321	53.8143	2.17217	5.67217	1	0.715674	37575.9	0.275006	29	169697	28	1184	1748	0.194381	0
272	300	12037.1	12076.2	3.24	2.7	0.1	0000074@Particles/b2_DW_af3d/smp_ae2_210304_noti_0021.mrcs	smp_ae2_210304_noti_0021.mrc	18	smp_ae2_210304_noti_0021.mrc	-127.066	55.1237	119	-11.3278	3.17217	1	0.702517	37714	0.867777	2	169697	28	264	308	0.194381	0
273	300	12037.1	12076.2	3.24	2.7	0.1	0000076@Particles/b2_DW_af3d/smp_ae2_210304_noti_0021.mrcs	smp_ae2_210304_noti_0021.mrc	18	smp_ae2_210304_noti_0021.mrc	-113.43	34.1427	68.265	1.67217	15.6722	1	0.688719	37836.1	0.432573	14	169697	28	2224	1348	0.194381	0
274	300	12037.1	12076.2	3.24	2.7	0.1	0000078@Particles/b2_DW_af3d/smp_ae2_210304_noti_0021.mrcs	smp_ae2_210304_noti_0021.mrc	18	smp_ae2_210304_noti_0021.mrc	51.08	84.9366	120.493	-7.82783	0.672172	1	0.703869	37694.5	0.421901	5	169697	28	1624	1748	0.194381	0
275	300	12037.1	12076.2	3.24	2.7	0.1	0000017@Particles/b2_DW_af3d/smp_ae2_210304_noti_0021.mrcs	smp_ae2_210304_noti_0021.mrc	18	smp_ae2_210304_noti_0021.mrc	70.6846	172.93	-154.842	0.672172	5.17217	1	0.712608	37642.5	0.559773	11	169697	28	1464	2068	0.194381	0
276	300	12037.1	12076.2	3.24	2.7	0.1	0000048@Particles/b2_DW_af3d/smp_ae2_210304_noti_0021.mrcs	smp_ae2_210304_noti_0021.mrc	18	smp_ae2_210304_noti_0021.mrc	-57.696	2.49413	84.5934	1.67217	-15.3278	1	0.706202	37680.7	0.573643	11	169697	28	1624	3468	0.194381	0
277	300	12037.1	12076.2	3.24	2.7	0.1	0000077@Particles/b2_DW_af3d/smp_ae2_210304_noti_0021.mrcs	smp_ae2_210304_noti_0021.mrc	18	smp_ae2_210304_noti_0021.mrc	-162.226	74.91	79.8089	0.672172	-19.8278	1	0.644173	37384.4	0.60656	21	169697	28	2824	3948	0.194381	0
278	300	12037.1	12076.2	3.24	2.7	0.1	0000001@Particles/b2_DW_af3d/smp_ae2_210304_noti_0021.mrcs	smp_ae2_210304_noti_0021.mrc	18	smp_ae2_210304_noti_0021.mrc	-128.669	15.3457	9.0581	4.17217	2.17217	1	0.684133	37799.4	0.961934	14	169697	28	1664	1188	0.194381	0
279	300	12037.1	12076.2	3.24	2.7	0.1	0000030@Particles/b2_DW_af3d/smp_ae2_210304_noti_0021.mrcs	smp_ae2_210304_noti_0021.mrc	18	smp_ae2_210304_noti_0021.mrc	-109.315	7.07029	12.3421	-0.32783	13.1722	1	0.692929	37821.9	0.665987	23	169697	28	2304	1908	0.194381	0
280	300	12037.1	12076.2	3.24	2.7	0.1	0000041@Particles/b2_DW_af3d/smp_ae2_210304_noti_0021.mrcs	smp_ae2_210304_noti_0021.mrc	18	smp_ae2_210304_noti_0021.mrc	39.2184	11.1426	32.9206	1.67217	-0.82783	1	0.713064	37761.2	0.570874	2	169697	28	1904	3588	0.194381	0
281	300	12037.1	12076.2	3.24	2.7	0.1	0000056@Particles/b2_DW_af3d/smp_ae2_210304_noti_0021.mrcs	smp_ae2_210304_noti_0021.mrc	18	smp_ae2_210304_noti_0021.mrc	26.2612	5.56076	0.75666	7.17217	-4.82783	1	0.711778	37631.7	0.740886	1	169697	28	3104	3868	0.194381	0
282	300	12037.1	12076.2	3.24	2.7	0.1	0000057@Particles/b2_DW_af3d/smp_ae2_210304_noti_0021.mrcs	smp_ae2_210304_noti_0021.mrc	18	smp_ae2_210304_noti_0021.mrc	-33.6488	23.0294	78.9715	13.6722	2.67217	1	0.702304	37835.6	0.776796	7	169697	28	2704	1028	0.194381	0
283	300	12037.1	12076.2	3.24	2.7	0.1	0000028@Particles/b2_DW_af3d/smp_ae2_210304_noti_0021.mrcs	smp_ae2_210304_noti_0021.mrc	18	smp_ae2_210304_noti_0021.mrc	140.57	148.173	54.9702	-2.82783	-3.32783	1	0.710735	37648.7	0.154287	53	169697	28	1624	348	0.194381	0
284	300	12037.1	12076.2	3.24	2.7	0.1	0000071@Particles/b2_DW_af3d/smp_ae2_210304_noti_0021.mrcs	smp_ae2_210304_noti_0021.mrc	18	smp_ae2_210304_noti_0021.mrc	-141.274	20.9118	27.2649	8.67217	18.6722	1	0.703514	37731.5	0.434438	22	169697	28	3304	1748	0.194381	0
285	300	14113.3	14242.2	55.23	2.7	0.1	0000046@Particles/b2_DW_af3d/smp_ae2_210304_noti_0022.mrcs	smp_ae2_210304_noti_0022.mrc	19	smp_ae2_210304_noti_0022.mrc	-36.2062	41.149	43.6656	3.17217	13.6722	1	0.707098	37664.1	0.675815	5	169697	28	2864	3388	0.088136	0
286	300	14113.3	14242.2	55.23	2.7	0.1	0000047@Particles/b2_DW_af3d/smp_ae2_210304_noti_0022.mrcs	smp_ae2_210304_noti_0022.mrc	19	smp_ae2_210304_noti_0022.mrc	-136.115	62.9578	85.8534	8.67217	6.17217	1	0.70063	37680.2	0.646348	2	169697	28	4904	828	0.088136	0
287	300	14113.3	14242.2	55.23	2.7	0.1	0000048@Particles/b2_DW_af3d/smp_ae2_210304_noti_0022.mrcs	smp_ae2_210304_noti_0022.mrc	19	smp_ae2_210304_noti_0022.mrc	-37.6434	65.0987	138.297	-18.8278	-8.32783	1	0.707418	37549.9	0.675997	6	169697	28	4584	1188	0.088136	0
288	300	14113.3	14242.2	55.23	2.7	0.1	0000049@Particles/b2_DW_af3d/smp_ae2_210304_noti_0022.mrcs	smp_ae2_210304_noti_0022.mrc	19	smp_ae2_210304_noti_0022.mrc	55.6261	34.4448	-165.962	2.67217	-8.32783	1	0.703611	37636.1	0.444141	7	169697	28	4704	628	0.088136	0
289	300	14113.3	14242.2	55.23	2.7	0.1	0000051@Particles/b2_DW_af3d/smp_ae2_210304_noti_0022.mrcs	smp_ae2_210304_noti_0022.mrc	19	smp_ae2_210304_noti_0022.mrc	-98.5247	56.5065	-129.314	23.6722	-11.8278	1	0.709634	37633.1	0.275953	1	169697	28	3184	1228	0.088136	0
290	300	14113.3	14242.2	55.23	2.7	0.1	0000052@Particles/b2_DW_af3d/smp_ae2_210304_noti_0022.mrcs	smp_ae2_210304_noti_0022.mrc	19	smp_ae2_210304_noti_0022.mrc	-45.036	50.2577	-57.5419	8.67217	12.1722	1	0.708621	37678.7	0.659526	10	169697	28	2784	2148	0.088136	0
291	300	14113.3	14242.2	55.23	2.7	0.1	0000053@Particles/b2_DW_af3d/smp_ae2_210304_noti_0022.mrcs	smp_ae2_210304_noti_0022.mrc	19	smp_ae2_210304_noti_0022.mrc	-65.302	63.8444	-170.189	5.67217	-8.82783	1	0.724048	37627.2	0.360094	2	169697	28	2544	3668	0.088136	0
292	300	14113.3	14242.2	55.23	2.7	0.1	0000055@Particles/b2_DW_af3d/smp_ae2_210304_noti_0022.mrcs	smp_ae2_210304_noti_0022.mrc	19	smp_ae2_210304_noti_0022.mrc	-57.0587	152.124	-176.201	1.17217	1.17217	1	0.719675	37555.4	0.281304	17	169697	28	1284	760	0.088136	0
293	300	14113.3	14242.2	55.23	2.7	0.1	0000056@Particles/b2_DW_af3d/smp_ae2_210304_noti_0022.mrcs	smp_ae2_210304_noti_0022.mrc	19	smp_ae2_210304_noti_0022.mrc	112.067	31.4511	-82.5592	2.17217	-4.32783	1	0.704696	37716.6	0.520939	8	169697	28	1692	3720	0.088136	0
294	300	14113.3	14242.2	55.23	2.7	0.1	0000023@Particles/b2_DW_af3d/smp_ae2_210304_noti_0022.mrcs	smp_ae2_210304_noti_0022.mrc	19	smp_ae2_210304_noti_0022.mrc	-28.0279	11.3362	144.823	-5.32783	6.67217	1	0.710465	37663.7	0.770554	23	169697	28	920	316	0.088136	0
295	300	14113.3	14242.2	55.23	2.7	0.1	0000024@Particles/b2_DW_af3d/smp_ae2_210304_noti_0022.mrcs	smp_ae2_210304_noti_0022.mrc	19	smp_ae2_210304_noti_0022.mrc	75.3106	27.3642	-88.8707	3.17217	-3.82783	1	0.710151	37677.9	0.646606	1	169697	28	3944	1428	0.088136	0
296	300	14113.3	14242.2	55.23	2.7	0.1	0000033@Particles/b2_DW_af3d/smp_ae2_210304_noti_0022.mrcs	smp_ae2_210304_noti_0022.mrc	19	smp_ae2_210304_noti_0022.mrc	93.1239	14.3229	149.482	-0.82783	0.672172	1	0.711809	37713.7	0.822809	6	169697	28	3744	2108	0.088136	0
297	300	14113.3	14242.2	55.23	2.7	0.1	0000013@Particles/b2_DW_af3d/smp_ae2_210304_noti_0022.mrcs	smp_ae2_210304_noti_0022.mrc	19	smp_ae2_210304_noti_0022.mrc	-142.173	29.951	-162.717	7.17217	-6.32783	1	0.713927	37630.6	0.47694	2	169697	28	652	3284	0.088136	0
298	300	12158.3	12044.9	74.29	2.7	0.1	0000048@Particles/b2_DW_af3d/smp_ae2_210304_noti_0023.mrcs	smp_ae2_210304_noti_0023.mrc	20	smp_ae2_210304_noti_0023.mrc	-60.9746	36.9423	154.484	2.67217	-4.32783	1	0.721697	37558.8	0.809539	4	169697	28	4424	708	0.074981	0
299	300	12158.3	12044.9	74.29	2.7	0.1	0000051@Particles/b2_DW_af3d/smp_ae2_210304_noti_0023.mrcs	smp_ae2_210304_noti_0023.mrc	20	smp_ae2_210304_noti_0023.mrc	124.058	37.037	-147.532	6.17217	-0.32783	1	0.720996	37570.9	0.422786	6	169697	28	3744	3388	0.074981	0
300	300	12158.3	12044.9	74.29	2.7	0.1	0000052@Particles/b2_DW_af3d/smp_ae2_210304_noti_0023.mrcs	smp_ae2_210304_noti_0023.mrc	20	smp_ae2_210304_noti_0023.mrc	86.7102	156.999	171.018	-1.32783	-2.82783	1	0.719306	37400.2	0.442597	10	169697	28	3504	3068	0.074981	0
301	300	12158.3	12044.9	74.29	2.7	0.1	0000056@Particles/b2_DW_af3d/smp_ae2_210304_noti_0023.mrcs	smp_ae2_210304_noti_0023.mrc	20	smp_ae2_210304_noti_0023.mrc	-150.406	59.8755	71.54	-3.82783	-2.82783	1	0.724343	37580.3	0.630948	7	169697	28	4184	1828	0.074981	0
302	300	12158.3	12044.9	74.29	2.7	0.1	0000058@Particles/b2_DW_af3d/smp_ae2_210304_noti_0023.mrcs	smp_ae2_210304_noti_0023.mrc	20	smp_ae2_210304_noti_0023.mrc	26.1549	97.6966	-8.13463	10.1722	18.6722	1	0.688551	37738.1	0.488913	3	169697	28	2424	2348	0.074981	0
303	300	12158.3	12044.9	74.29	2.7	0.1	0000059@Particles/b2_DW_af3d/smp_ae2_210304_noti_0023.mrcs	smp_ae2_210304_noti_0023.mrc	20	smp_ae2_210304_noti_0023.mrc	165.774	45.1609	10.6443	5.17217	-3.32783	1	0.707392	37668.4	0.432512	7	169697	28	2504	1788	0.074981	0
304	300	12158.3	12044.9	74.29	2.7	0.1	0000062@Particles/b2_DW_af3d/smp_ae2_210304_noti_0023.mrcs	smp_ae2_210304_noti_0023.mrc	20	smp_ae2_210304_noti_0023.mrc	-136.115	62.9578	22.1034	3.67217	-7.82783	1	0.71363	37727.4	0.744939	8	169697	28	5344	1828	0.074981	0
305	300	12158.3	12044.9	74.29	2.7	0.1	0000011@Particles/b2_DW_af3d/smp_ae2_210304_noti_0023.mrcs	smp_ae2_210304_noti_0023.mrc	20	smp_ae2_210304_noti_0023.mrc	70.6846	172.93	32.6579	-11.3278	-3.82783	1	0.716958	37679.9	0.351177	23	169697	28	2104	1868	0.074981	0
306	300	12158.3	12044.9	74.29	2.7	0.1	0000061@Particles/b2_DW_af3d/smp_ae2_210304_noti_0023.mrcs	smp_ae2_210304_noti_0023.mrc	20	smp_ae2_210304_noti_0023.mrc	83.4857	63.2094	20.3872	10.6722	1.17217	1	0.709983	37697.5	0.516627	10	169697	28	2864	1468	0.074981	0
307	300	12158.3	12044.9	74.29	2.7	0.1	0000022@Particles/b2_DW_af3d/smp_ae2_210304_noti_0023.mrcs	smp_ae2_210304_noti_0023.mrc	20	smp_ae2_210304_noti_0023.mrc	-39.4151	25.7969	112.759	-15.8278	-4.82783	1	0.710519	37710	0.710117	2	169697	28	3704	2548	0.074981	0
308	300	12158.3	12044.9	74.29	2.7	0.1	0000028@Particles/b2_DW_af3d/smp_ae2_210304_noti_0023.mrcs	smp_ae2_210304_noti_0023.mrc	20	smp_ae2_210304_noti_0023.mrc	-112.929	25.0162	-154.496	-0.32783	9.67217	1	0.701124	37710.6	0.373502	3	169697	28	3344	2232	0.074981	0
309	300	12158.3	12044.9	74.29	2.7	0.1	0000030@Particles/b2_DW_af3d/smp_ae2_210304_noti_0023.mrcs	smp_ae2_210304_noti_0023.mrc	20	smp_ae2_210304_noti_0023.mrc	123.248	6.75681	113.872	1.67217	-3.82783	1	0.708666	37800.4	0.815363	4	169697	28	3576	2296	0.074981	0
310	300	12158.3	12044.9	74.29	2.7	0.1	0000033@Particles/b2_DW_af3d/smp_ae2_210304_noti_0023.mrcs	smp_ae2_210304_noti_0023.mrc	20	smp_ae2_210304_noti_0023.mrc	-33.6488	23.0294	-157.279	3.67217	-0.32783	1	0.725082	37398.8	0.624424	2	169697	28	3904	3468	0.074981	0
311	300	12158.3	12044.9	74.29	2.7	0.1	0000050@Particles/b2_DW_af3d/smp_ae2_210304_noti_0023.mrcs	smp_ae2_210304_noti_0023.mrc	20	smp_ae2_210304_noti_0023.mrc	-142.173	29.951	69.7826	6.67217	-10.8278	1	0.715855	37493.6	0.339175	3	169697	28	3344	2868	0.074981	0
312	300	12158.3	12044.9	74.29	2.7	0.1	0000057@Particles/b2_DW_af3d/smp_ae2_210304_noti_0023.mrcs	smp_ae2_210304_noti_0023.mrc	20	smp_ae2_210304_noti_0023.mrc	-105.708	34.5245	-149.519	9.67217	-3.32783	1	0.697989	37738.5	0.332316	73	169697	28	5504	308	0.074981	0
313	300	12158.3	12044.9	74.29	2.7	0.1	0000010@Particles/b2_DW_af3d/smp_ae2_210304_noti_0023.mrcs	smp_ae2_210304_noti_0023.mrc	20	smp_ae2_210304_noti_0023.mrc	66.3358	2.18522	24.4257	-14.8278	9.17217	1	0.697499	37704.2	0.533248	20	169697	28	2904	1868	0.074981	0
314	300	12158.3	12044.9	74.29	2.7	0.1	0000049@Particles/b2_DW_af3d/smp_ae2_210304_noti_0023.mrcs	smp_ae2_210304_noti_0023.mrc	20	smp_ae2_210304_noti_0023.mrc	105.081	50.5963	47.0949	19.1722	-1.82783	1	0.680599	37756.7	0.315422	104	169697	28	3064	2508	0.074981	0
315	300	12158.3	12044.9	74.29	2.7	0.1	0000060@Particles/b2_DW_af3d/smp_ae2_210304_noti_0023.mrcs	smp_ae2_210304_noti_0023.mrc	20	smp_ae2_210304_noti_0023.mrc	67.9946	133.222	-46.7794	5.67217	-15.8278	1	0.720603	37534.3	0.421413	65	169697	28	4264	3868	0.074981	0
316	300	13481	13640.1	83.78	2.7	0.1	0000005@Particles/b2_DW_af3d/smp_ae2_210304_noti_0024.mrcs	smp_ae2_210304_noti_0024.mrc	21	smp_ae2_210304_noti_0024.mrc	-93.2898	23.0009	-118.518	0.672172	-4.82783	1	0.712485	37673.5	0.722694	6	169697	28	4344	1788	0.084631	0
317	300	13481	13640.1	83.78	2.7	0.1	0000060@Particles/b2_DW_af3d/smp_ae2_210304_noti_0024.mrcs	smp_ae2_210304_noti_0024.mrc	21	smp_ae2_210304_noti_0024.mrc	-132.831	54.897	-0.7413	-10.8278	20.1722	1	0.697862	37593.3	0.780694	25	169697	28	4744	1428	0.084631	0
318	300	13481	13640.1	83.78	2.7	0.1	0000066@Particles/b2_DW_af3d/smp_ae2_210304_noti_0024.mrcs	smp_ae2_210304_noti_0024.mrc	21	smp_ae2_210304_noti_0024.mrc	-96.2326	41.246	60.9409	7.67217	-10.8278	1	0.69297	37754.9	0.46579	3	169697	28	4944	2148	0.084631	0
319	300	13481	13640.1	83.78	2.7	0.1	0000070@Particles/b2_DW_af3d/smp_ae2_210304_noti_0024.mrcs	smp_ae2_210304_noti_0024.mrc	21	smp_ae2_210304_noti_0024.mrc	-110.261	61.4224	58.6061	7.67217	5.67217	1	0.716929	37669.6	0.69444	3	169697	28	3184	3668	0.084631	0
320	300	13481	13640.1	83.78	2.7	0.1	0000073@Particles/b2_DW_af3d/smp_ae2_210304_noti_0024.mrcs	smp_ae2_210304_noti_0024.mrc	21	smp_ae2_210304_noti_0024.mrc	119.572	52.8549	-69.6331	-4.32783	4.67217	1	0.719038	37673.5	0.683324	3	169697	28	3384	2628	0.084631	0
321	300	13481	13640.1	83.78	2.7	0.1	0000074@Particles/b2_DW_af3d/smp_ae2_210304_noti_0024.mrcs	smp_ae2_210304_noti_0024.mrc	21	smp_ae2_210304_noti_0024.mrc	-111.189	37.3467	132.263	-18.3278	9.17217	1	0.695874	37771.9	0.636873	3	169697	28	3264	668	0.084631	0
322	300	13481	13640.1	83.78	2.7	0.1	0000022@Particles/b2_DW_af3d/smp_ae2_210304_noti_0024.mrcs	smp_ae2_210304_noti_0024.mrc	21	smp_ae2_210304_noti_0024.mrc	-57.696	2.49413	50.8434	15.1722	-7.32783	1	0.704929	37629.4	0.612155	12	169697	28	2184	548	0.084631	0
323	300	13481	13640.1	83.78	2.7	0.1	0000046@Particles/b2_DW_af3d/smp_ae2_210304_noti_0024.mrcs	smp_ae2_210304_noti_0024.mrc	21	smp_ae2_210304_noti_0024.mrc	93.1239	14.3229	-0.5184	-0.82783	9.17217	1	0.709935	37653.9	0.602551	13	169697	28	3904	1708	0.084631	0
324	300	13481	13640.1	83.78	2.7	0.1	0000037@Particles/b2_DW_af3d/smp_ae2_210304_noti_0024.mrcs	smp_ae2_210304_noti_0024.mrc	21	smp_ae2_210304_noti_0024.mrc	-90.1004	38.4546	34.32	2.17217	10.6722	1	0.718692	37746.1	0.258565	14	169697	28	1784	2948	0.084631	0
325	300	13481	13640.1	83.78	2.7	0.1	0000039@Particles/b2_DW_af3d/smp_ae2_210304_noti_0024.mrcs	smp_ae2_210304_noti_0024.mrc	21	smp_ae2_210304_noti_0024.mrc	59.2684	16.194	94.8123	10.1722	9.17217	1	0.72161	37709.4	0.918534	13	169697	28	988	2708	0.084631	0
326	300	13481	13640.1	83.78	2.7	0.1	0000040@Particles/b2_DW_af3d/smp_ae2_210304_noti_0024.mrcs	smp_ae2_210304_noti_0024.mrc	21	smp_ae2_210304_noti_0024.mrc	-72.531	27.1696	77.4982	4.67217	8.17217	1	0.701693	37718.4	0.564826	4	169697	28	4348	3244	0.084631	0
327	300	13481	13640.1	83.78	2.7	0.1	0000071@Particles/b2_DW_af3d/smp_ae2_210304_noti_0024.mrcs	smp_ae2_210304_noti_0024.mrc	21	smp_ae2_210304_noti_0024.mrc	-82.3382	26.6254	-23.9509	-14.3278	-4.82783	1	0.704548	37577.3	0.509617	8	169697	28	4584	748	0.084631	0
328	300	13481	13640.1	83.78	2.7	0.1	0000019@Particles/b2_DW_af3d/smp_ae2_210304_noti_0024.mrcs	smp_ae2_210304_noti_0024.mrc	21	smp_ae2_210304_noti_0024.mrc	-51.8807	43.6083	9.23493	13.6722	-2.82783	1	0.723947	37450.5	0.414001	6	169697	28	2624	2468	0.084631	0
329	300	13481	13640.1	83.78	2.7	0.1	0000025@Particles/b2_DW_af3d/smp_ae2_210304_noti_0024.mrcs	smp_ae2_210304_noti_0024.mrc	21	smp_ae2_210304_noti_0024.mrc	-57.696	2.49413	58.3434	-1.32783	9.67217	1	0.720952	37609.7	0.56209	1	169697	28	1192	1428	0.084631	0
330	300	13481	13640.1	83.78	2.7	0.1	0000020@Particles/b2_DW_af3d/smp_ae2_210304_noti_0024.mrcs	smp_ae2_210304_noti_0024.mrc	21	smp_ae2_210304_noti_0024.mrc	163.093	174.311	-152.56	6.17217	0.672172	1	0.714144	37635.2	0.731517	18	169697	28	1144	2948	0.084631	0
331	300	14058.6	14183.6	47.55	2.7	0.1	0000005@Particles/b2_DW_af3d/smp_ae2_210304_noti_0025.mrcs	smp_ae2_210304_noti_0025.mrc	22	smp_ae2_210304_noti_0025.mrc	-134.339	24.136	-107.913	-5.82783	4.67217	1	0.718095	37821.1	0.590524	28	169697	28	3024	1548	0.086902	0
332	300	14058.6	14183.6	47.55	2.7	0.1	0000086@Particles/b2_DW_af3d/smp_ae2_210304_noti_0025.mrcs	smp_ae2_210304_noti_0025.mrc	22	smp_ae2_210304_noti_0025.mrc	-113.808	43.4992	-50.8665	0.172172	0.172172	1	0.715574	37723.1	0.433559	6	169697	28	4664	348	0.086902	0
333	300	14058.6	14183.6	47.55	2.7	0.1	0000088@Particles/b2_DW_af3d/smp_ae2_210304_noti_0025.mrcs	smp_ae2_210304_noti_0025.mrc	22	smp_ae2_210304_noti_0025.mrc	126.536	126.988	-77.2374	-0.32783	-0.32783	1	0.707564	37756.9	0.599961	11	169697	28	664	2668	0.086902	0
334	300	14058.6	14183.6	47.55	2.7	0.1	0000095@Particles/b2_DW_af3d/smp_ae2_210304_noti_0025.mrcs	smp_ae2_210304_noti_0025.mrc	22	smp_ae2_210304_noti_0025.mrc	-121.953	66.1293	107.832	-2.82783	-2.82783	1	0.717708	37652.7	0.595466	3	169697	28	304	1268	0.086902	0
335	300	14058.6	14183.6	47.55	2.7	0.1	0000097@Particles/b2_DW_af3d/smp_ae2_210304_noti_0025.mrcs	smp_ae2_210304_noti_0025.mrc	22	smp_ae2_210304_noti_0025.mrc	177.669	51.1623	148.498	-18.8278	-8.32783	1	0.68927	37706.2	0.675055	3	169697	28	3264	1988	0.086902	0
336	300	14058.6	14183.6	47.55	2.7	0.1	0000098@Particles/b2_DW_af3d/smp_ae2_210304_noti_0025.mrcs	smp_ae2_210304_noti_0025.mrc	22	smp_ae2_210304_noti_0025.mrc	-51.0509	34.3629	-96.6456	-2.32783	-3.82783	1	0.703439	37605.5	0.457629	8	169697	28	3784	2628	0.086902	0
337	300	14058.6	14183.6	47.55	2.7	0.1	0000099@Particles/b2_DW_af3d/smp_ae2_210304_noti_0025.mrcs	smp_ae2_210304_noti_0025.mrc	22	smp_ae2_210304_noti_0025.mrc	-138.612	54.6928	97.0451	4.17217	-6.82783	1	0.704929	37718.3	0.603335	9	169697	28	544	2948	0.086902	0
338	300	14058.6	14183.6	47.55	2.7	0.1	0000100@Particles/b2_DW_af3d/smp_ae2_210304_noti_0025.mrcs	smp_ae2_210304_noti_0025.mrc	22	smp_ae2_210304_noti_0025.mrc	-158.374	26.5464	-56.4062	-11.8278	4.67217	1	0.70702	37675.6	0.532533	9	169697	28	2744	428	0.086902	0
339	300	14058.6	14183.6	47.55	2.7	0.1	0000102@Particles/b2_DW_af3d/smp_ae2_210304_noti_0025.mrcs	smp_ae2_210304_noti_0025.mrc	22	smp_ae2_210304_noti_0025.mrc	-86.7541	51.252	166.568	-14.3278	-2.82783	1	0.709212	37742.8	0.560411	4	169697	28	2504	2508	0.086902	0
340	300	14058.6	14183.6	47.55	2.7	0.1	0000103@Particles/b2_DW_af3d/smp_ae2_210304_noti_0025.mrcs	smp_ae2_210304_noti_0025.mrc	22	smp_ae2_210304_noti_0025.mrc	9.00633	68.5252	-39.0208	1.17217	7.67217	1	0.720777	37612.8	0.352984	10	169697	28	5024	348	0.086902	0
341	300	14058.6	14183.6	47.55	2.7	0.1	0000104@Particles/b2_DW_af3d/smp_ae2_210304_noti_0025.mrcs	smp_ae2_210304_noti_0025.mrc	22	smp_ae2_210304_noti_0025.mrc	-115.953	61.1439	-31.2372	-6.32783	18.6722	1	0.714869	37589.9	0.398003	5	169697	28	184	2588	0.086902	0
342	300	14058.6	14183.6	47.55	2.7	0.1	0000105@Particles/b2_DW_af3d/smp_ae2_210304_noti_0025.mrcs	smp_ae2_210304_noti_0025.mrc	22	smp_ae2_210304_noti_0025.mrc	37.6257	38.2316	-137.552	0.672172	-7.82783	1	0.724901	37501.7	0.682547	6	169697	28	4480	2996	0.086902	0
343	300	14058.6	14183.6	47.55	2.7	0.1	0000047@Particles/b2_DW_af3d/smp_ae2_210304_noti_0025.mrcs	smp_ae2_210304_noti_0025.mrc	22	smp_ae2_210304_noti_0025.mrc	-140.782	168.857	-171.671	-12.3278	-2.32783	1	0.716552	37606.4	0.397456	29	169697	28	2784	1028	0.086902	0
344	300	14058.6	14183.6	47.55	2.7	0.1	0000008@Particles/b2_DW_af3d/smp_ae2_210304_noti_0025.mrcs	smp_ae2_210304_noti_0025.mrc	22	smp_ae2_210304_noti_0025.mrc	40.7843	167.975	-147.969	11.6722	3.67217	1	0.717079	37700.3	0.828051	5	169697	28	3944	1628	0.086902	0
345	300	14058.6	14183.6	47.55	2.7	0.1	0000051@Particles/b2_DW_af3d/smp_ae2_210304_noti_0025.mrcs	smp_ae2_210304_noti_0025.mrc	22	smp_ae2_210304_noti_0025.mrc	70.6846	172.93	103.908	-4.32783	-9.82783	1	0.719729	37739.6	0.452736	11	169697	28	4944	1268	0.086902	0
346	300	14058.6	14183.6	47.55	2.7	0.1	0000007@Particles/b2_DW_af3d/smp_ae2_210304_noti_0025.mrcs	smp_ae2_210304_noti_0025.mrc	22	smp_ae2_210304_noti_0025.mrc	-145.314	23.804	-61.8288	11.1722	2.17217	1	0.715051	37741	0.69396	2	169697	28	5144	1148	0.086902	0
347	300	14058.6	14183.6	47.55	2.7	0.1	0000030@Particles/b2_DW_af3d/smp_ae2_210304_noti_0025.mrcs	smp_ae2_210304_noti_0025.mrc	22	smp_ae2_210304_noti_0025.mrc	-118.234	12.7625	39.8885	16.6722	2.67217	1	0.705955	37703.4	0.410765	6	169697	28	1824	468	0.086902	0
348	300	14058.6	14183.6	47.55	2.7	0.1	0000044@Particles/b2_DW_af3d/smp_ae2_210304_noti_0025.mrcs	smp_ae2_210304_noti_0025.mrc	22	smp_ae2_210304_noti_0025.mrc	126.344	33.8396	13.9234	-1.32783	0.172172	1	0.706557	37661.8	0.676825	8	169697	28	464	948	0.086902	0
349	300	14058.6	14183.6	47.55	2.7	0.1	0000053@Particles/b2_DW_af3d/smp_ae2_210304_noti_0025.mrcs	smp_ae2_210304_noti_0025.mrc	22	smp_ae2_210304_noti_0025.mrc	39.2184	11.1426	179.171	4.17217	2.17217	1	0.713775	37675.3	0.707866	20	169697	28	464	2388	0.086902	0
350	300	14058.6	14183.6	47.55	2.7	0.1	0000054@Particles/b2_DW_af3d/smp_ae2_210304_noti_0025.mrcs	smp_ae2_210304_noti_0025.mrc	22	smp_ae2_210304_noti_0025.mrc	149.465	17.8706	-131.873	-10.3278	10.1722	1	0.70795	37671.9	0.574823	4	169697	28	704	1908	0.086902	0
351	300	14058.6	14183.6	47.55	2.7	0.1	0000070@Particles/b2_DW_af3d/smp_ae2_210304_noti_0025.mrcs	smp_ae2_210304_noti_0025.mrc	22	smp_ae2_210304_noti_0025.mrc	-33.6488	23.0294	37.7215	-9.32783	1.67217	1	0.709653	37703.8	0.352719	4	169697	28	5504	1828	0.086902	0
352	300	14058.6	14183.6	47.55	2.7	0.1	0000089@Particles/b2_DW_af3d/smp_ae2_210304_noti_0025.mrcs	smp_ae2_210304_noti_0025.mrc	22	smp_ae2_210304_noti_0025.mrc	55.185	40.6262	80.8639	3.67217	19.6722	1	0.71763	37657.2	0.501277	2	169697	28	1384	308	0.086902	0
353	300	14058.6	14183.6	47.55	2.7	0.1	0000096@Particles/b2_DW_af3d/smp_ae2_210304_noti_0025.mrcs	smp_ae2_210304_noti_0025.mrc	22	smp_ae2_210304_noti_0025.mrc	158.186	32.7667	101.668	21.1722	8.67217	1	0.693355	37704	0.68153	5	169697	28	3704	1468	0.086902	0
354	300	14058.6	14183.6	47.55	2.7	0.1	0000031@Particles/b2_DW_af3d/smp_ae2_210304_noti_0025.mrcs	smp_ae2_210304_noti_0025.mrc	22	smp_ae2_210304_noti_0025.mrc	-57.696	2.49413	-72.9066	-1.32783	-1.82783	1	0.703277	37695.7	0.329938	20	169697	28	4344	548	0.086902	0
355	300	14058.6	14183.6	47.55	2.7	0.1	0000040@Particles/b2_DW_af3d/smp_ae2_210304_noti_0025.mrcs	smp_ae2_210304_noti_0025.mrc	22	smp_ae2_210304_noti_0025.mrc	-153.739	174.439	171.743	0.172172	-4.82783	1	0.707425	37710.1	0.204093	28	169697	28	1224	1548	0.086902	0
356	300	14058.6	14183.6	47.55	2.7	0.1	0000057@Particles/b2_DW_af3d/smp_ae2_210304_noti_0025.mrcs	smp_ae2_210304_noti_0025.mrc	22	smp_ae2_210304_noti_0025.mrc	123.248	6.75681	-84.8781	22.6722	2.17217	1	0.694951	37631.9	0.295254	12	169697	28	3384	3028	0.086902	0
357	300	14058.6	14183.6	47.55	2.7	0.1	0000101@Particles/b2_DW_af3d/smp_ae2_210304_noti_0025.mrcs	smp_ae2_210304_noti_0025.mrc	22	smp_ae2_210304_noti_0025.mrc	-153.216	57.0904	-153.339	1.17217	10.1722	1	0.714307	37579.1	0.389273	12	169697	28	1984	268	0.086902	0
358	300	14058.6	14183.6	47.55	2.7	0.1	0000003@Particles/b2_DW_af3d/smp_ae2_210304_noti_0025.mrcs	smp_ae2_210304_noti_0025.mrc	22	smp_ae2_210304_noti_0025.mrc	26.2612	5.56076	-21.7433	7.17217	2.67217	1	0.710583	37877.8	0.539673	17	169697	28	2704	1828	0.086902	0
359	300	14058.6	14183.6	47.55	2.7	0.1	0000041@Particles/b2_DW_af3d/smp_ae2_210304_noti_0025.mrcs	smp_ae2_210304_noti_0025.mrc	22	smp_ae2_210304_noti_0025.mrc	-133.399	30.2354	69.0832	2.17217	0.172172	1	0.700885	37591.8	0.672525	15	169697	28	4944	628	0.086902	0
360	300	14058.6	14183.6	47.55	2.7	0.1	0000058@Particles/b2_DW_af3d/smp_ae2_210304_noti_0025.mrcs	smp_ae2_210304_noti_0025.mrc	22	smp_ae2_210304_noti_0025.mrc	-16.9067	5.68942	28.8103	1.67217	-3.82783	1	0.719922	37660.1	0.560217	17	169697	28	4824	2588	0.086902	0
361	300	14015.6	14222.7	64.91	2.7	0.1	0000023@Particles/b2_DW_af3d/smp_ae2_210304_noti_0028.mrcs	smp_ae2_210304_noti_0028.mrc	23	smp_ae2_210304_noti_0028.mrc	-60.3107	24.8102	141.022	-4.82783	-0.32783	1	0.699295	37642.9	0.616539	6	169697	28	1304	2828	0.225606	0
362	300	14015.6	14222.7	64.91	2.7	0.1	0000059@Particles/b2_DW_af3d/smp_ae2_210304_noti_0028.mrcs	smp_ae2_210304_noti_0028.mrc	23	smp_ae2_210304_noti_0028.mrc	-99.581	72.3175	-16.3537	8.17217	16.1722	1	0.716298	37486.4	0.530605	7	169697	28	1264	948	0.225606	0
363	300	14015.6	14222.7	64.91	2.7	0.1	0000060@Particles/b2_DW_af3d/smp_ae2_210304_noti_0028.mrcs	smp_ae2_210304_noti_0028.mrc	23	smp_ae2_210304_noti_0028.mrc	-84.6543	60.07	54.4709	3.67217	4.67217	1	0.702785	37784.7	0.487825	1	169697	28	1184	388	0.225606	0
364	300	14015.6	14222.7	64.91	2.7	0.1	0000063@Particles/b2_DW_af3d/smp_ae2_210304_noti_0028.mrcs	smp_ae2_210304_noti_0028.mrc	23	smp_ae2_210304_noti_0028.mrc	-31.053	140.791	-15.793	-4.82783	-10.3278	1	0.715901	37735.1	0.987102	15	169697	28	3344	3388	0.225606	0
365	300	14015.6	14222.7	64.91	2.7	0.1	0000065@Particles/b2_DW_af3d/smp_ae2_210304_noti_0028.mrcs	smp_ae2_210304_noti_0028.mrc	23	smp_ae2_210304_noti_0028.mrc	173.187	29.4779	-169.607	13.1722	-5.82783	1	0.704171	37677.2	0.341907	10	169697	28	3304	3188	0.225606	0
366	300	14015.6	14222.7	64.91	2.7	0.1	0000066@Particles/b2_DW_af3d/smp_ae2_210304_noti_0028.mrcs	smp_ae2_210304_noti_0028.mrc	23	smp_ae2_210304_noti_0028.mrc	37.7726	29.1021	-35.3509	-8.82783	-15.3278	1	0.70644	37572.4	0.555043	5	169697	28	824	2268	0.225606	0
367	300	14015.6	14222.7	64.91	2.7	0.1	0000067@Particles/b2_DW_af3d/smp_ae2_210304_noti_0028.mrcs	smp_ae2_210304_noti_0028.mrc	23	smp_ae2_210304_noti_0028.mrc	131.766	133.071	-95.8755	4.67217	-8.32783	1	0.71671	37554.5	0.593477	4	169697	28	1504	3428	0.225606	0
368	300	14015.6	14222.7	64.91	2.7	0.1	0000068@Particles/b2_DW_af3d/smp_ae2_210304_noti_0028.mrcs	smp_ae2_210304_noti_0028.mrc	23	smp_ae2_210304_noti_0028.mrc	-81.6409	57.4337	-80.627	-2.32783	3.17217	1	0.726923	37651.1	0.415626	1	169697	28	1584	2188	0.225606	0
369	300	14015.6	14222.7	64.91	2.7	0.1	0000029@Particles/b2_DW_af3d/smp_ae2_210304_noti_0028.mrcs	smp_ae2_210304_noti_0028.mrc	23	smp_ae2_210304_noti_0028.mrc	66.3358	2.18522	-28.0743	10.6722	21.6722	1	0.690657	37713.3	0.370036	10	169697	28	1024	1428	0.225606	0
370	300	14015.6	14222.7	64.91	2.7	0.1	0000041@Particles/b2_DW_af3d/smp_ae2_210304_noti_0028.mrcs	smp_ae2_210304_noti_0028.mrc	23	smp_ae2_210304_noti_0028.mrc	66.3358	2.18522	-84.3243	5.17217	-0.32783	1	0.72685	37634.3	0.588356	6	169697	28	2264	1708	0.225606	0
371	300	14015.6	14222.7	64.91	2.7	0.1	0000043@Particles/b2_DW_af3d/smp_ae2_210304_noti_0028.mrcs	smp_ae2_210304_noti_0028.mrc	23	smp_ae2_210304_noti_0028.mrc	-153.739	174.439	-15.7567	3.67217	5.67217	1	0.699929	37635.9	0.361184	4	169697	28	1944	2748	0.225606	0
372	300	14015.6	14222.7	64.91	2.7	0.1	0000064@Particles/b2_DW_af3d/smp_ae2_210304_noti_0028.mrcs	smp_ae2_210304_noti_0028.mrc	23	smp_ae2_210304_noti_0028.mrc	-101.564	59.1469	103.339	10.1722	6.17217	1	0.712142	37547.3	0.220479	175	169697	28	864	1908	0.225606	0
373	300	14015.6	14222.7	64.91	2.7	0.1	0000030@Particles/b2_DW_af3d/smp_ae2_210304_noti_0028.mrcs	smp_ae2_210304_noti_0028.mrc	23	smp_ae2_210304_noti_0028.mrc	-153.739	174.439	-105.757	4.17217	-3.82783	1	0.718035	37567.4	0.386301	19	169697	28	1344	3028	0.225606	0
374	300	14015.6	14222.7	64.91	2.7	0.1	0000044@Particles/b2_DW_af3d/smp_ae2_210304_noti_0028.mrcs	smp_ae2_210304_noti_0028.mrc	23	smp_ae2_210304_noti_0028.mrc	-22.2261	23.3955	76.761	-3.82783	12.1722	1	0.70907	37732.8	0.469864	11	169697	28	1984	988	0.225606	0
375	300	14015.6	14222.7	64.91	2.7	0.1	0000036@Particles/b2_DW_af3d/smp_ae2_210304_noti_0028.mrcs	smp_ae2_210304_noti_0028.mrc	23	smp_ae2_210304_noti_0028.mrc	-33.6488	23.0294	90.2215	4.67217	11.1722	1	0.724362	37677.5	0.354131	6	169697	28	864	1748	0.225606	0
376	300	14015.6	14222.7	64.91	2.7	0.1	0000014@Particles/b2_DW_af3d/smp_ae2_210304_noti_0028.mrcs	smp_ae2_210304_noti_0028.mrc	23	smp_ae2_210304_noti_0028.mrc	46.984	28.7534	-158.217	12.1722	6.67217	1	0.715929	37631.5	0.141836	24	169697	28	1064	2068	0.225606	0
377	300	14015.6	14222.7	64.91	2.7	0.1	0000046@Particles/b2_DW_af3d/smp_ae2_210304_noti_0028.mrcs	smp_ae2_210304_noti_0028.mrc	23	smp_ae2_210304_noti_0028.mrc	-104.837	22.3946	-54.4277	10.6722	12.1722	1	0.708729	37632.7	0.40629	28	169697	28	2104	2348	0.225606	0
378	300	14168	14250.1	60.27	2.7	0.1	0000058@Particles/b2_DW_af3d/smp_ae2_210304_noti_0029.mrcs	smp_ae2_210304_noti_0029.mrc	24	smp_ae2_210304_noti_0029.mrc	-62.7838	39.9446	19.7523	12.1722	-0.82783	1	0.711341	37623.5	0.387749	6	169697	28	1704	2828	0.085343	0
379	300	14168	14250.1	60.27	2.7	0.1	0000061@Particles/b2_DW_af3d/smp_ae2_210304_noti_0029.mrcs	smp_ae2_210304_noti_0029.mrc	24	smp_ae2_210304_noti_0029.mrc	-56.3853	31.0564	-63.6628	-4.32783	-11.8278	1	0.700819	37716.1	0.873053	4	169697	28	4304	1708	0.085343	0
380	300	14168	14250.1	60.27	2.7	0.1	0000062@Particles/b2_DW_af3d/smp_ae2_210304_noti_0029.mrcs	smp_ae2_210304_noti_0029.mrc	24	smp_ae2_210304_noti_0029.mrc	123.248	6.75681	132.622	10.1722	3.67217	1	0.70283	37654.8	0.202169	15	169697	28	2384	3908	0.085343	0
381	300	14168	14250.1	60.27	2.7	0.1	0000063@Particles/b2_DW_af3d/smp_ae2_210304_noti_0029.mrcs	smp_ae2_210304_noti_0029.mrc	24	smp_ae2_210304_noti_0029.mrc	-7.33147	57.426	106.165	-7.82783	7.67217	1	0.691239	37827.7	0.475997	4	169697	28	4664	588	0.085343	0
382	300	14168	14250.1	60.27	2.7	0.1	0000065@Particles/b2_DW_af3d/smp_ae2_210304_noti_0029.mrcs	smp_ae2_210304_noti_0029.mrc	24	smp_ae2_210304_noti_0029.mrc	-26.9707	75.7745	18.9637	1.17217	4.17217	1	0.722257	37546.5	0.277076	3	169697	28	4744	2028	0.085343	0
383	300	14168	14250.1	60.27	2.7	0.1	0000067@Particles/b2_DW_af3d/smp_ae2_210304_noti_0029.mrcs	smp_ae2_210304_noti_0029.mrc	24	smp_ae2_210304_noti_0029.mrc	41.5262	56.7742	113.044	-4.82783	-23.3278	1	0.705391	37684	0.643591	6	169697	28	2184	2468	0.085343	0
384	300	14168	14250.1	60.27	2.7	0.1	0000070@Particles/b2_DW_af3d/smp_ae2_210304_noti_0029.mrcs	smp_ae2_210304_noti_0029.mrc	24	smp_ae2_210304_noti_0029.mrc	78.2905	45.7379	107.454	11.6722	-0.82783	1	0.704686	37651.9	0.443894	9	169697	28	4944	2028	0.085343	0
385	300	14168	14250.1	60.27	2.7	0.1	0000072@Particles/b2_DW_af3d/smp_ae2_210304_noti_0029.mrcs	smp_ae2_210304_noti_0029.mrc	24	smp_ae2_210304_noti_0029.mrc	-109.993	28.1885	63.4676	-10.3278	10.1722	1	0.705828	37701.2	0.697059	2	169697	28	2744	2908	0.085343	0
386	300	14168	14250.1	60.27	2.7	0.1	0000073@Particles/b2_DW_af3d/smp_ae2_210304_noti_0029.mrcs	smp_ae2_210304_noti_0029.mrc	24	smp_ae2_210304_noti_0029.mrc	158.186	32.7667	-18.3318	-14.8278	1.17217	1	0.704313	37605.1	0.637634	4	169697	28	4264	2948	0.085343	0
387	300	14168	14250.1	60.27	2.7	0.1	0000017@Particles/b2_DW_af3d/smp_ae2_210304_noti_0029.mrcs	smp_ae2_210304_noti_0029.mrc	24	smp_ae2_210304_noti_0029.mrc	-28.0279	11.3362	69.823	12.6722	10.6722	1	0.70696	37740.1	0.471325	10	169697	28	4304	2348	0.085343	0
388	300	14168	14250.1	60.27	2.7	0.1	0000020@Particles/b2_DW_af3d/smp_ae2_210304_noti_0029.mrcs	smp_ae2_210304_noti_0029.mrc	24	smp_ae2_210304_noti_0029.mrc	66.3358	2.18522	95.6757	-11.3278	13.6722	1	0.730655	37524.7	0.782181	4	169697	28	4904	1748	0.085343	0
389	300	14168	14250.1	60.27	2.7	0.1	0000027@Particles/b2_DW_af3d/smp_ae2_210304_noti_0029.mrcs	smp_ae2_210304_noti_0029.mrc	24	smp_ae2_210304_noti_0029.mrc	149.465	17.8706	138.127	13.6722	-0.82783	1	0.707578	37690.6	0.355128	3	169697	28	3744	2748	0.085343	0
390	300	14168	14250.1	60.27	2.7	0.1	0000030@Particles/b2_DW_af3d/smp_ae2_210304_noti_0029.mrcs	smp_ae2_210304_noti_0029.mrc	24	smp_ae2_210304_noti_0029.mrc	45.6677	22.8063	49.2197	14.1722	-1.82783	1	0.717481	37660.2	0.420055	7	169697	28	3504	2868	0.085343	0
391	300	14168	14250.1	60.27	2.7	0.1	0000024@Particles/b2_DW_af3d/smp_ae2_210304_noti_0029.mrcs	smp_ae2_210304_noti_0029.mrc	24	smp_ae2_210304_noti_0029.mrc	41.326	152.984	13.3409	-8.82783	7.67217	1	0.71412	37702.9	0.777245	5	169697	28	2704	2148	0.085343	0
392	300	14168	14250.1	60.27	2.7	0.1	0000050@Particles/b2_DW_af3d/smp_ae2_210304_noti_0029.mrcs	smp_ae2_210304_noti_0029.mrc	24	smp_ae2_210304_noti_0029.mrc	26.2612	5.56076	-179.243	1.17217	-5.32783	1	0.715412	37608.1	0.559122	10	169697	28	3104	2828	0.085343	0
393	300	14168	14250.1	60.27	2.7	0.1	0000059@Particles/b2_DW_af3d/smp_ae2_210304_noti_0029.mrcs	smp_ae2_210304_noti_0029.mrc	24	smp_ae2_210304_noti_0029.mrc	-142.173	29.951	-121.467	-2.82783	0.672172	1	0.602886	37625.4	0.861154	14	169697	28	3304	3948	0.085343	0
394	300	14168	14250.1	60.27	2.7	0.1	0000064@Particles/b2_DW_af3d/smp_ae2_210304_noti_0029.mrcs	smp_ae2_210304_noti_0029.mrc	24	smp_ae2_210304_noti_0029.mrc	-18.3304	38.5892	108.635	11.1722	3.17217	1	0.704519	37635.8	0.460852	4	169697	28	5464	1428	0.085343	0
395	300	14168	14250.1	60.27	2.7	0.1	0000066@Particles/b2_DW_af3d/smp_ae2_210304_noti_0029.mrcs	smp_ae2_210304_noti_0029.mrc	24	smp_ae2_210304_noti_0029.mrc	142.185	39.4254	-145.013	13.1722	1.67217	1	0.719078	37719	0.590615	24	169697	28	4504	2308	0.085343	0
396	300	14168	14250.1	60.27	2.7	0.1	0000068@Particles/b2_DW_af3d/smp_ae2_210304_noti_0029.mrcs	smp_ae2_210304_noti_0029.mrc	24	smp_ae2_210304_noti_0029.mrc	95.3456	119.93	69.2791	-7.82783	-6.32783	1	0.71157	37704.4	0.27131	4	169697	28	4784	908	0.085343	0
397	300	14168	14250.1	60.27	2.7	0.1	0000071@Particles/b2_DW_af3d/smp_ae2_210304_noti_0029.mrcs	smp_ae2_210304_noti_0029.mrc	24	smp_ae2_210304_noti_0029.mrc	-138.668	42.4823	96.6086	-3.82783	-1.32783	1	0.71709	37725.3	0.570523	4	169697	28	4504	1588	0.085343	0
398	300	15072.3	15002	41.44	2.7	0.1	0000059@Particles/b2_DW_af3d/smp_ae2_210304_noti_0032.mrcs	smp_ae2_210304_noti_0032.mrc	25	smp_ae2_210304_noti_0032.mrc	26.2612	5.56076	124.507	6.17217	-3.82783	1	0.703828	37694.2	0.615259	10	169697	28	944	948	0.087874	0
399	300	15072.3	15002	41.44	2.7	0.1	0000082@Particles/b2_DW_af3d/smp_ae2_210304_noti_0032.mrcs	smp_ae2_210304_noti_0032.mrc	25	smp_ae2_210304_noti_0032.mrc	-50.4889	50.0166	-80.2969	8.17217	9.17217	1	0.707772	37784.1	0.606699	5	169697	28	344	1588	0.087874	0
400	300	15072.3	15002	41.44	2.7	0.1	0000086@Particles/b2_DW_af3d/smp_ae2_210304_noti_0032.mrcs	smp_ae2_210304_noti_0032.mrc	25	smp_ae2_210304_noti_0032.mrc	109.351	137.348	-57.3156	-12.8278	-6.32783	1	0.699399	37836.7	0.514891	8	169697	28	3504	2188	0.087874	0
401	300	15072.3	15002	41.44	2.7	0.1	0000088@Particles/b2_DW_af3d/smp_ae2_210304_noti_0032.mrcs	smp_ae2_210304_noti_0032.mrc	25	smp_ae2_210304_noti_0032.mrc	20.0687	150.441	-93.917	-2.82783	17.1722	1	0.703132	37730.7	0.631522	5	169697	28	864	2188	0.087874	0
402	300	15072.3	15002	41.44	2.7	0.1	0000093@Particles/b2_DW_af3d/smp_ae2_210304_noti_0032.mrcs	smp_ae2_210304_noti_0032.mrc	25	smp_ae2_210304_noti_0032.mrc	-105.708	34.5245	-3.26865	-4.32783	-4.32783	1	0.711838	37774.4	0.444944	12	169697	28	2824	3268	0.087874	0
403	300	15072.3	15002	41.44	2.7	0.1	0000094@Particles/b2_DW_af3d/smp_ae2_210304_noti_0032.mrcs	smp_ae2_210304_noti_0032.mrc	25	smp_ae2_210304_noti_0032.mrc	39.6307	44.3716	-156.555	14.6722	-8.32783	1	0.701183	37779.5	0.368216	3	169697	28	4224	1468	0.087874	0
404	300	15072.3	15002	41.44	2.7	0.1	0000095@Particles/b2_DW_af3d/smp_ae2_210304_noti_0032.mrcs	smp_ae2_210304_noti_0032.mrc	25	smp_ae2_210304_noti_0032.mrc	127.01	83.4501	-145.486	13.6722	9.67217	1	0.716156	37612.1	0.413448	201	169697	28	2784	1428	0.087874	0
405	300	15072.3	15002	41.44	2.7	0.1	0000096@Particles/b2_DW_af3d/smp_ae2_210304_noti_0032.mrcs	smp_ae2_210304_noti_0032.mrc	25	smp_ae2_210304_noti_0032.mrc	3.50965	63.1662	-24.3531	1.67217	-4.32783	1	0.708257	37708.3	0.568403	2	169697	28	3144	508	0.087874	0
406	300	15072.3	15002	41.44	2.7	0.1	0000098@Particles/b2_DW_af3d/smp_ae2_210304_noti_0032.mrcs	smp_ae2_210304_noti_0032.mrc	25	smp_ae2_210304_noti_0032.mrc	-179.387	54.0396	-42.9573	-3.82783	-1.82783	1	0.709866	37890.3	0.276838	4	169697	28	1304	2988	0.087874	0
407	300	15072.3	15002	41.44	2.7	0.1	0000099@Particles/b2_DW_af3d/smp_ae2_210304_noti_0032.mrcs	smp_ae2_210304_noti_0032.mrc	25	smp_ae2_210304_noti_0032.mrc	23.47	104.997	126.748	-13.3278	-4.82783	1	0.708886	37833.8	0.250763	2	169697	28	4064	1708	0.087874	0
408	300	15072.3	15002	41.44	2.7	0.1	0000040@Particles/b2_DW_af3d/smp_ae2_210304_noti_0032.mrcs	smp_ae2_210304_noti_0032.mrc	25	smp_ae2_210304_noti_0032.mrc	61.7662	167.237	-13.6385	1.17217	-3.82783	1	0.705701	37674.3	0.507613	5	169697	28	4544	228	0.087874	0
409	300	15072.3	15002	41.44	2.7	0.1	0000046@Particles/b2_DW_af3d/smp_ae2_210304_noti_0032.mrcs	smp_ae2_210304_noti_0032.mrc	25	smp_ae2_210304_noti_0032.mrc	-28.0279	11.3362	21.073	3.17217	7.17217	1	0.703396	37915.6	0.320973	10	169697	28	3984	1148	0.087874	0
410	300	15072.3	15002	41.44	2.7	0.1	0000074@Particles/b2_DW_af3d/smp_ae2_210304_noti_0032.mrcs	smp_ae2_210304_noti_0032.mrc	25	smp_ae2_210304_noti_0032.mrc	26.2612	5.56076	-17.9933	0.672172	2.17217	1	0.702036	37759.1	0.145543	6	169697	28	2344	3828	0.087874	0
411	300	15072.3	15002	41.44	2.7	0.1	0000075@Particles/b2_DW_af3d/smp_ae2_210304_noti_0032.mrcs	smp_ae2_210304_noti_0032.mrc	25	smp_ae2_210304_noti_0032.mrc	109.168	16.482	-51.7688	13.6722	-2.32783	1	0.706786	37721.3	0.739288	22	169697	28	1224	2268	0.087874	0
412	300	15072.3	15002	41.44	2.7	0.1	0000097@Particles/b2_DW_af3d/smp_ae2_210304_noti_0032.mrcs	smp_ae2_210304_noti_0032.mrc	25	smp_ae2_210304_noti_0032.mrc	-148.844	106.681	-59.7005	12.1722	9.17217	1	0.709985	37680.9	0.602335	42	169697	28	5424	1028	0.087874	0
413	300	15072.3	15002	41.44	2.7	0.1	0000028@Particles/b2_DW_af3d/smp_ae2_210304_noti_0032.mrcs	smp_ae2_210304_noti_0032.mrc	25	smp_ae2_210304_noti_0032.mrc	-109.315	7.07029	-148.908	5.67217	-4.82783	1	0.709158	37765.6	0.74546	20	169697	28	2944	2828	0.087874	0
414	300	15072.3	15002	41.44	2.7	0.1	0000047@Particles/b2_DW_af3d/smp_ae2_210304_noti_0032.mrcs	smp_ae2_210304_noti_0032.mrc	25	smp_ae2_210304_noti_0032.mrc	-73.7371	30.1369	-94.3844	5.67217	-3.32783	1	0.719733	37685.9	0.696772	3	169697	28	2824	668	0.087874	0
415	300	15072.3	15002	41.44	2.7	0.1	0000090@Particles/b2_DW_af3d/smp_ae2_210304_noti_0032.mrcs	smp_ae2_210304_noti_0032.mrc	25	smp_ae2_210304_noti_0032.mrc	26.2612	5.56076	-14.2433	6.67217	6.67217	1	0.716863	37865.1	0.280137	28	169697	28	464	2948	0.087874	0
416	300	15072.3	15002	41.44	2.7	0.1	0000092@Particles/b2_DW_af3d/smp_ae2_210304_noti_0032.mrcs	smp_ae2_210304_noti_0032.mrc	25	smp_ae2_210304_noti_0032.mrc	-102.741	40.8997	-145.191	8.17217	7.67217	1	0.716393	37781.9	0.478046	8	169697	28	3024	3068	0.087874	0
417	300	15072.3	15002	41.44	2.7	0.1	0000085@Particles/b2_DW_af3d/smp_ae2_210304_noti_0032.mrcs	smp_ae2_210304_noti_0032.mrc	25	smp_ae2_210304_noti_0032.mrc	-16.5998	17.6011	-159.858	8.67217	-3.32783	1	0.707609	37714.9	0.326589	11	169697	28	2104	428	0.087874	0
418	300	15072.3	15002	41.44	2.7	0.1	0000087@Particles/b2_DW_af3d/smp_ae2_210304_noti_0032.mrcs	smp_ae2_210304_noti_0032.mrc	25	smp_ae2_210304_noti_0032.mrc	-159.931	29.5592	-93.583	3.67217	22.6722	1	0.693923	37780.2	0.764359	3	169697	28	4944	1708	0.087874	0
419	300	14552.7	14654.3	61.11	2.7	0.1	0000027@Particles/b2_DW_af3d/smp_ae2_210304_noti_0033.mrcs	smp_ae2_210304_noti_0033.mrc	26	smp_ae2_210304_noti_0033.mrc	-39.4299	31.8268	80.0298	19.1722	-4.82783	1	0.70804	37628.9	0.309329	11	169697	28	1184	1148	0.237044	0
420	300	14552.7	14654.3	61.11	2.7	0.1	0000029@Particles/b2_DW_af3d/smp_ae2_210304_noti_0033.mrcs	smp_ae2_210304_noti_0033.mrc	26	smp_ae2_210304_noti_0033.mrc	-94.9099	47.6676	-126.083	6.17217	15.6722	1	0.706709	37668.9	0.552257	1	169697	28	2784	3628	0.237044	0
421	300	14552.7	14654.3	61.11	2.7	0.1	0000030@Particles/b2_DW_af3d/smp_ae2_210304_noti_0033.mrcs	smp_ae2_210304_noti_0033.mrc	26	smp_ae2_210304_noti_0033.mrc	-118.234	12.7625	96.1385	-10.3278	6.17217	1	0.703924	37668.6	0.182118	7	169697	28	1104	708	0.237044	0
422	300	14552.7	14654.3	61.11	2.7	0.1	0000038@Particles/b2_DW_af3d/smp_ae2_210304_noti_0033.mrcs	smp_ae2_210304_noti_0033.mrc	26	smp_ae2_210304_noti_0033.mrc	72.1219	160.765	-19.6911	-3.82783	-7.32783	1	0.708375	37677.8	0.332354	3	169697	28	1064	3308	0.237044	0
423	300	14552.7	14654.3	61.11	2.7	0.1	0000060@Particles/b2_DW_af3d/smp_ae2_210304_noti_0033.mrcs	smp_ae2_210304_noti_0033.mrc	26	smp_ae2_210304_noti_0033.mrc	140.585	154.203	-37.7592	8.67217	7.17217	1	0.720171	37731.7	0.720707	5	169697	28	864	708	0.237044	0
424	300	14552.7	14654.3	61.11	2.7	0.1	0000061@Particles/b2_DW_af3d/smp_ae2_210304_noti_0033.mrcs	smp_ae2_210304_noti_0033.mrc	26	smp_ae2_210304_noti_0033.mrc	-71.6305	45.7556	98.8025	16.6722	18.1722	1	0.698646	37690.2	0.305482	6	169697	28	2344	3588	0.237044	0
425	300	14552.7	14654.3	61.11	2.7	0.1	0000062@Particles/b2_DW_af3d/smp_ae2_210304_noti_0033.mrcs	smp_ae2_210304_noti_0033.mrc	26	smp_ae2_210304_noti_0033.mrc	111.631	61.676	-114.746	8.17217	-1.82783	1	0.713901	37714.2	0.529377	4	169697	28	1544	1908	0.237044	0
426	300	14552.7	14654.3	61.11	2.7	0.1	0000005@Particles/b2_DW_af3d/smp_ae2_210304_noti_0033.mrcs	smp_ae2_210304_noti_0033.mrc	26	smp_ae2_210304_noti_0033.mrc	153.247	11.8309	120.625	1.67217	5.67217	1	0.703494	37670.5	0.486398	19	169697	28	1864	1148	0.237044	0
427	300	14552.7	14654.3	61.11	2.7	0.1	0000006@Particles/b2_DW_af3d/smp_ae2_210304_noti_0033.mrcs	smp_ae2_210304_noti_0033.mrc	26	smp_ae2_210304_noti_0033.mrc	-57.696	2.49413	65.8434	6.67217	11.6722	1	0.70872	37701	0.254552	83	169697	28	1464	2588	0.237044	0
428	300	14552.7	14654.3	61.11	2.7	0.1	0000050@Particles/b2_DW_af3d/smp_ae2_210304_noti_0033.mrcs	smp_ae2_210304_noti_0033.mrc	26	smp_ae2_210304_noti_0033.mrc	-57.696	2.49413	84.5934	2.17217	13.6722	1	0.704676	37820.6	0.461538	13	169697	28	1344	3708	0.237044	0
429	300	14552.7	14654.3	61.11	2.7	0.1	0000053@Particles/b2_DW_af3d/smp_ae2_210304_noti_0033.mrcs	smp_ae2_210304_noti_0033.mrc	26	smp_ae2_210304_noti_0033.mrc	1.94921	32.7311	102.989	18.6722	-4.32783	1	0.693855	37871.2	0.507277	29	169697	28	3424	3428	0.237044	0
430	300	14552.7	14654.3	61.11	2.7	0.1	0000020@Particles/b2_DW_af3d/smp_ae2_210304_noti_0033.mrcs	smp_ae2_210304_noti_0033.mrc	26	smp_ae2_210304_noti_0033.mrc	66.3358	2.18522	-76.8243	6.17217	-9.32783	1	0.717916	37680.6	0.368244	12	169697	28	344	1988	0.237044	0
431	300	14552.7	14654.3	61.11	2.7	0.1	0000022@Particles/b2_DW_af3d/smp_ae2_210304_noti_0033.mrcs	smp_ae2_210304_noti_0033.mrc	26	smp_ae2_210304_noti_0033.mrc	41.9781	41.1695	91.2959	-4.82783	-1.32783	1	0.719195	37539	0.216298	5	169697	28	1064	2828	0.237044	0
432	300	14552.7	14654.3	61.11	2.7	0.1	0000040@Particles/b2_DW_af3d/smp_ae2_210304_noti_0033.mrcs	smp_ae2_210304_noti_0033.mrc	26	smp_ae2_210304_noti_0033.mrc	-69.1932	21.325	68.262	-2.32783	19.1722	1	0.688721	37954.2	0.207104	18	169697	28	3064	2748	0.237044	0
433	300	14552.7	14654.3	61.11	2.7	0.1	0000047@Particles/b2_DW_af3d/smp_ae2_210304_noti_0033.mrcs	smp_ae2_210304_noti_0033.mrc	26	smp_ae2_210304_noti_0033.mrc	-56.7525	173.243	-42.6219	-2.32783	5.17217	1	0.719339	37550	0.415626	6	169697	28	3144	3668	0.237044	0
434	300	14552.7	14654.3	61.11	2.7	0.1	0000059@Particles/b2_DW_af3d/smp_ae2_210304_noti_0033.mrcs	smp_ae2_210304_noti_0033.mrc	26	smp_ae2_210304_noti_0033.mrc	-27.9642	35.275	85.0869	-4.32783	9.67217	1	0.698129	37864.9	0.60667	35	169697	28	3664	3908	0.237044	0
435	300	14552.7	14654.3	61.11	2.7	0.1	0000026@Particles/b2_DW_af3d/smp_ae2_210304_noti_0033.mrcs	smp_ae2_210304_noti_0033.mrc	26	smp_ae2_210304_noti_0033.mrc	-57.696	2.49413	125.843	-6.32783	12.6722	1	0.710001	37761.1	0.406349	44	169697	28	584	1948	0.237044	0
436	300	14552.7	14654.3	61.11	2.7	0.1	0000033@Particles/b2_DW_af3d/smp_ae2_210304_noti_0033.mrcs	smp_ae2_210304_noti_0033.mrc	26	smp_ae2_210304_noti_0033.mrc	43.5136	16.9326	-72.5018	0.672172	-2.32783	1	0.703681	37747	0.354031	15	169697	28	1184	3868	0.237044	0
437	300	14552.7	14654.3	61.11	2.7	0.1	0000054@Particles/b2_DW_af3d/smp_ae2_210304_noti_0033.mrcs	smp_ae2_210304_noti_0033.mrc	26	smp_ae2_210304_noti_0033.mrc	-153.11	32.7402	-22.8096	1.67217	-14.3278	1	0.70639	37670.3	0.132428	71	169697	28	1704	3748	0.237044	0
438	300	14931.6	14865.3	64.25	2.7	0.1	0000007@Particles/b2_DW_af3d/smp_ae2_210304_noti_0036.mrcs	smp_ae2_210304_noti_0036.mrc	27	smp_ae2_210304_noti_0036.mrc	-121.685	18.6093	-125.535	0.172172	-1.32783	1	0.690633	37695.4	0.619299	17	169697	28	2304	3228	0.087139	0
439	300	14931.6	14865.3	64.25	2.7	0.1	0000071@Particles/b2_DW_af3d/smp_ae2_210304_noti_0036.mrcs	smp_ae2_210304_noti_0036.mrc	27	smp_ae2_210304_noti_0036.mrc	177.613	45.0375	-140.214	6.67217	-6.82783	1	0.70341	37597.1	0.340489	1	169697	28	4144	1948	0.087139	0
440	300	14931.6	14865.3	64.25	2.7	0.1	0000075@Particles/b2_DW_af3d/smp_ae2_210304_noti_0036.mrcs	smp_ae2_210304_noti_0036.mrc	27	smp_ae2_210304_noti_0036.mrc	-70.1702	142.265	57.0249	28.1722	-10.3278	1	0.673862	37601.2	0.406925	8	169697	28	2304	1788	0.087139	0
441	300	14931.6	14865.3	64.25	2.7	0.1	0000077@Particles/b2_DW_af3d/smp_ae2_210304_noti_0036.mrcs	smp_ae2_210304_noti_0036.mrc	27	smp_ae2_210304_noti_0036.mrc	33.5137	44.567	-89.4782	-6.82783	10.1722	1	0.711196	37741.8	0.547988	6	169697	28	4104	1428	0.087139	0
442	300	14931.6	14865.3	64.25	2.7	0.1	0000078@Particles/b2_DW_af3d/smp_ae2_210304_noti_0036.mrcs	smp_ae2_210304_noti_0036.mrc	27	smp_ae2_210304_noti_0036.mrc	36.857	78.1509	161.188	14.1722	-9.82783	1	0.699581	37731.4	0.529114	3	169697	28	3984	1628	0.087139	0
443	300	14931.6	14865.3	64.25	2.7	0.1	0000079@Particles/b2_DW_af3d/smp_ae2_210304_noti_0036.mrcs	smp_ae2_210304_noti_0036.mrc	27	smp_ae2_210304_noti_0036.mrc	103.214	34.9876	-19.0219	-4.32783	5.17217	1	0.699551	37745.2	0.531966	2	169697	28	2344	2588	0.087139	0
444	300	14931.6	14865.3	64.25	2.7	0.1	0000083@Particles/b2_DW_af3d/smp_ae2_210304_noti_0036.mrcs	smp_ae2_210304_noti_0036.mrc	27	smp_ae2_210304_noti_0036.mrc	28.8853	41.5768	-119.68	-4.32783	-8.82783	1	0.719817	37609.8	0.363952	6	169697	28	1652	1616	0.087139	0
445	300	14931.6	14865.3	64.25	2.7	0.1	0000019@Particles/b2_DW_af3d/smp_ae2_210304_noti_0036.mrcs	smp_ae2_210304_noti_0036.mrc	27	smp_ae2_210304_noti_0036.mrc	26.2612	5.56076	30.7567	7.67217	3.67217	1	0.70021	37659.4	0.111159	36	169697	28	2704	1908	0.087139	0
446	300	14931.6	14865.3	64.25	2.7	0.1	0000033@Particles/b2_DW_af3d/smp_ae2_210304_noti_0036.mrcs	smp_ae2_210304_noti_0036.mrc	27	smp_ae2_210304_noti_0036.mrc	66.3358	2.18522	-170.574	-2.82783	2.67217	1	0.724786	37677.9	0.429586	15	169697	28	3172	548	0.087139	0
447	300	14931.6	14865.3	64.25	2.7	0.1	0000076@Particles/b2_DW_af3d/smp_ae2_210304_noti_0036.mrcs	smp_ae2_210304_noti_0036.mrc	27	smp_ae2_210304_noti_0036.mrc	39.8885	143.834	-148.85	3.67217	13.6722	1	0.699153	37640.1	0.14756	11	169697	28	536	2976	0.087139	0
448	300	14931.6	14865.3	64.25	2.7	0.1	0000018@Particles/b2_DW_af3d/smp_ae2_210304_noti_0036.mrcs	smp_ae2_210304_noti_0036.mrc	27	smp_ae2_210304_noti_0036.mrc	-118.234	12.7625	-106.361	-3.32783	4.17217	1	0.718172	37572.9	0.682241	25	169697	28	3704	1988	0.087139	0
449	300	14931.6	14865.3	64.25	2.7	0.1	0000050@Particles/b2_DW_af3d/smp_ae2_210304_noti_0036.mrcs	smp_ae2_210304_noti_0036.mrc	27	smp_ae2_210304_noti_0036.mrc	123.248	6.75681	-137.378	2.17217	-5.32783	1	0.696313	37657.1	0.826235	17	169697	28	2824	3828	0.087139	0
450	300	14931.6	14865.3	64.25	2.7	0.1	0000062@Particles/b2_DW_af3d/smp_ae2_210304_noti_0036.mrcs	smp_ae2_210304_noti_0036.mrc	27	smp_ae2_210304_noti_0036.mrc	75.7202	15.3015	-117.357	10.1722	0.172172	1	0.722021	37686	0.844251	2	169697	28	1704	2908	0.087139	0
451	300	14931.6	14865.3	64.25	2.7	0.1	0000082@Particles/b2_DW_af3d/smp_ae2_210304_noti_0036.mrcs	smp_ae2_210304_noti_0036.mrc	27	smp_ae2_210304_noti_0036.mrc	102.188	44.4236	-109.951	6.17217	6.67217	1	0.704417	37650.5	0.405763	3	169697	28	3952	244	0.087139	0
452	300	14931.6	14865.3	64.25	2.7	0.1	0000008@Particles/b2_DW_af3d/smp_ae2_210304_noti_0036.mrcs	smp_ae2_210304_noti_0036.mrc	27	smp_ae2_210304_noti_0036.mrc	-153.935	20.6089	115.042	5.17217	-1.82783	1	0.702594	37690.7	0.463918	9	169697	28	4944	1708	0.087139	0
453	300	14931.6	14865.3	64.25	2.7	0.1	0000022@Particles/b2_DW_af3d/smp_ae2_210304_noti_0036.mrcs	smp_ae2_210304_noti_0036.mrc	27	smp_ae2_210304_noti_0036.mrc	70.6846	172.93	-87.3421	10.1722	0.172172	1	0.703491	37640.1	0.430643	16	169697	28	5184	1548	0.087139	0
454	300	14931.6	14865.3	64.25	2.7	0.1	0000023@Particles/b2_DW_af3d/smp_ae2_210304_noti_0036.mrcs	smp_ae2_210304_noti_0036.mrc	27	smp_ae2_210304_noti_0036.mrc	-57.0731	21.9739	95.2841	8.67217	-6.32783	1	0.710525	37634	0.634028	4	169697	28	4144	2708	0.087139	0
455	300	14931.6	14865.3	64.25	2.7	0.1	0000043@Particles/b2_DW_af3d/smp_ae2_210304_noti_0036.mrcs	smp_ae2_210304_noti_0036.mrc	27	smp_ae2_210304_noti_0036.mrc	39.2184	11.1426	29.1706	-0.32783	-7.82783	1	0.715009	37702.9	0.675307	15	169697	28	2504	388	0.087139	0
456	300	14931.6	14865.3	64.25	2.7	0.1	0000058@Particles/b2_DW_af3d/smp_ae2_210304_noti_0036.mrcs	smp_ae2_210304_noti_0036.mrc	27	smp_ae2_210304_noti_0036.mrc	-19.0741	26.4589	-177.373	5.17217	2.17217	1	0.706974	37626.2	0.427269	1	169697	28	4664	1268	0.087139	0
457	300	14931.6	14865.3	64.25	2.7	0.1	0000059@Particles/b2_DW_af3d/smp_ae2_210304_noti_0036.mrcs	smp_ae2_210304_noti_0036.mrc	27	smp_ae2_210304_noti_0036.mrc	10.9822	26.6897	-94.5481	2.67217	-7.32783	1	0.702331	37649.2	0.617751	4	169697	28	1504	3468	0.087139	0
458	300	14931.6	14865.3	64.25	2.7	0.1	0000080@Particles/b2_DW_af3d/smp_ae2_210304_noti_0036.mrcs	smp_ae2_210304_noti_0036.mrc	27	smp_ae2_210304_noti_0036.mrc	2.88965	41.9104	-9.39941	-12.3278	-4.32783	1	0.704567	37595.7	0.412429	2	169697	28	4664	1668	0.087139	0
459	300	14931.6	14865.3	64.25	2.7	0.1	0000081@Particles/b2_DW_af3d/smp_ae2_210304_noti_0036.mrcs	smp_ae2_210304_noti_0036.mrc	27	smp_ae2_210304_noti_0036.mrc	-156.43	23.5624	3.15601	-7.82783	-12.8278	1	0.698983	37639.4	0.398729	4	169697	28	1664	3548	0.087139	0
460	300	14931.6	14865.3	64.25	2.7	0.1	0000084@Particles/b2_DW_af3d/smp_ae2_210304_noti_0036.mrcs	smp_ae2_210304_noti_0036.mrc	27	smp_ae2_210304_noti_0036.mrc	167.392	128.769	153.029	-1.32783	1.67217	1	0.717895	37618.6	0.663268	43	169697	28	676	3744	0.087139	0
461	300	14931.6	14865.3	64.25	2.7	0.1	0000047@Particles/b2_DW_af3d/smp_ae2_210304_noti_0036.mrcs	smp_ae2_210304_noti_0036.mrc	27	smp_ae2_210304_noti_0036.mrc	-73.7371	30.1369	70.6156	-2.82783	3.67217	1	0.708072	37718.6	0.280012	14	169697	28	936	168	0.087139	0
462	300	14931.6	14865.3	64.25	2.7	0.1	0000065@Particles/b2_DW_af3d/smp_ae2_210304_noti_0036.mrcs	smp_ae2_210304_noti_0036.mrc	27	smp_ae2_210304_noti_0036.mrc	-168.33	26.4306	-6.57351	-10.8278	8.67217	1	0.708119	37679.3	0.415583	9	169697	28	2384	3508	0.087139	0
463	300	14931.6	14865.3	64.25	2.7	0.1	0000032@Particles/b2_DW_af3d/smp_ae2_210304_noti_0036.mrcs	smp_ae2_210304_noti_0036.mrc	27	smp_ae2_210304_noti_0036.mrc	-57.696	2.49413	-114.157	-1.82783	-7.32783	1	0.71234	37731.8	0.129167	43	169697	28	2944	508	0.087139	0
464	300	12109.4	12015.6	18.87	2.7	0.1	0000028@Particles/b2_DW_af3d/smp_ae2_210304_noti_0037.mrcs	smp_ae2_210304_noti_0037.mrc	28	smp_ae2_210304_noti_0037.mrc	142.141	33.2168	12.9406	-5.32783	0.672172	1	0.706558	37799.5	0.54614	3	169697	28	4424	1508	0.075251	0
465	300	12109.4	12015.6	18.87	2.7	0.1	0000051@Particles/b2_DW_af3d/smp_ae2_210304_noti_0037.mrcs	smp_ae2_210304_noti_0037.mrc	28	smp_ae2_210304_noti_0037.mrc	126.131	121.113	-107.465	12.6722	-0.32783	1	0.710448	37761.9	0.249009	23	169697	28	1904	1148	0.075251	0
466	300	12109.4	12015.6	18.87	2.7	0.1	0000072@Particles/b2_DW_af3d/smp_ae2_210304_noti_0037.mrcs	smp_ae2_210304_noti_0037.mrc	28	smp_ae2_210304_noti_0037.mrc	-76.9805	42.3062	60.9472	1.17217	-7.32783	1	0.720463	37834.2	0.668545	10	169697	28	4144	1188	0.075251	0
467	300	12109.4	12015.6	18.87	2.7	0.1	0000073@Particles/b2_DW_af3d/smp_ae2_210304_noti_0037.mrcs	smp_ae2_210304_noti_0037.mrc	28	smp_ae2_210304_noti_0037.mrc	-1.91147	57.4681	-99.7198	3.17217	6.67217	1	0.711223	37760	0.226206	17	169697	28	4544	1788	0.075251	0
468	300	12109.4	12015.6	18.87	2.7	0.1	0000022@Particles/b2_DW_af3d/smp_ae2_210304_noti_0037.mrcs	smp_ae2_210304_noti_0037.mrc	28	smp_ae2_210304_noti_0037.mrc	-57.696	2.49413	73.3434	-2.82783	8.17217	1	0.71878	37658.7	0.455295	32	169697	28	2024	188	0.075251	0
469	300	12109.4	12015.6	18.87	2.7	0.1	0000040@Particles/b2_DW_af3d/smp_ae2_210304_noti_0037.mrcs	smp_ae2_210304_noti_0037.mrc	28	smp_ae2_210304_noti_0037.mrc	26.2612	5.56076	38.2567	2.17217	-0.32783	1	0.707525	37718.1	0.617537	7	169697	28	3184	1108	0.075251	0
470	300	12109.4	12015.6	18.87	2.7	0.1	0000057@Particles/b2_DW_af3d/smp_ae2_210304_noti_0037.mrcs	smp_ae2_210304_noti_0037.mrc	28	smp_ae2_210304_noti_0037.mrc	66.3358	2.18522	-16.8243	3.17217	5.17217	1	0.719294	37814.1	0.503535	24	169697	28	2936	3604	0.075251	0
471	300	12109.4	12015.6	18.87	2.7	0.1	0000058@Particles/b2_DW_af3d/smp_ae2_210304_noti_0037.mrcs	smp_ae2_210304_noti_0037.mrc	28	smp_ae2_210304_noti_0037.mrc	39.2184	11.1426	-120.829	-8.82783	11.6722	1	0.722135	37741.1	0.356255	39	169697	28	1224	1668	0.075251	0
472	300	12109.4	12015.6	18.87	2.7	0.1	0000070@Particles/b2_DW_af3d/smp_ae2_210304_noti_0037.mrcs	smp_ae2_210304_noti_0037.mrc	28	smp_ae2_210304_noti_0037.mrc	-144.956	42.2922	97.011	3.67217	-3.82783	1	0.713929	37784.2	0.258955	14	169697	28	948	3144	0.075251	0
473	300	12109.4	12015.6	18.87	2.7	0.1	0000078@Particles/b2_DW_af3d/smp_ae2_210304_noti_0037.mrcs	smp_ae2_210304_noti_0037.mrc	28	smp_ae2_210304_noti_0037.mrc	-120.732	163.806	122.688	13.6722	11.1722	1	0.698664	37665	0.379843	2	169697	28	5464	3228	0.075251	0
474	300	12109.4	12015.6	18.87	2.7	0.1	0000003@Particles/b2_DW_af3d/smp_ae2_210304_noti_0037.mrcs	smp_ae2_210304_noti_0037.mrc	28	smp_ae2_210304_noti_0037.mrc	121.898	136.693	-125.213	0.172172	-5.32783	1	0.705554	37773.2	0.07582	192	169697	28	1784	1708	0.075251	0
475	300	12109.4	12015.6	18.87	2.7	0.1	0000041@Particles/b2_DW_af3d/smp_ae2_210304_noti_0037.mrcs	smp_ae2_210304_noti_0037.mrc	28	smp_ae2_210304_noti_0037.mrc	26.2612	5.56076	4.50666	-0.82783	-12.3278	1	0.71352	37622.3	0.589463	14	169697	28	5344	1668	0.075251	0
476	300	12109.4	12015.6	18.87	2.7	0.1	0000071@Particles/b2_DW_af3d/smp_ae2_210304_noti_0037.mrcs	smp_ae2_210304_noti_0037.mrc	28	smp_ae2_210304_noti_0037.mrc	-48.9485	69.8992	-98.3203	-9.82783	22.1722	1	0.69293	37768.4	0.418677	44	169697	28	1104	1428	0.075251	0
477	300	12109.4	12015.6	18.87	2.7	0.1	0000075@Particles/b2_DW_af3d/smp_ae2_210304_noti_0037.mrcs	smp_ae2_210304_noti_0037.mrc	28	smp_ae2_210304_noti_0037.mrc	75.7202	15.3015	-42.3572	3.17217	10.6722	1	0.715266	37679.5	0.448134	3	169697	28	224	2628	0.075251	0
478	300	12109.4	12015.6	18.87	2.7	0.1	0000021@Particles/b2_DW_af3d/smp_ae2_210304_noti_0037.mrcs	smp_ae2_210304_noti_0037.mrc	28	smp_ae2_210304_noti_0037.mrc	87.6672	153.926	125.19	15.6722	2.67217	1	0.715811	37881.5	0.316401	2	169697	28	3224	1348	0.075251	0
479	300	12109.4	12015.6	18.87	2.7	0.1	0000035@Particles/b2_DW_af3d/smp_ae2_210304_noti_0037.mrcs	smp_ae2_210304_noti_0037.mrc	28	smp_ae2_210304_noti_0037.mrc	-43.1693	127.906	-57.1947	-17.3278	5.17217	1	0.689462	37790.7	0.167234	14	169697	28	4224	1468	0.075251	0
480	300	12109.4	12015.6	18.87	2.7	0.1	0000036@Particles/b2_DW_af3d/smp_ae2_210304_noti_0037.mrcs	smp_ae2_210304_noti_0037.mrc	28	smp_ae2_210304_noti_0037.mrc	-39.5278	44.1421	-16.3425	-0.82783	-3.32783	1	0.715506	37740.4	0.201649	37	169697	28	4664	2028	0.075251	0
481	300	12109.4	12015.6	18.87	2.7	0.1	0000045@Particles/b2_DW_af3d/smp_ae2_210304_noti_0037.mrcs	smp_ae2_210304_noti_0037.mrc	28	smp_ae2_210304_noti_0037.mrc	-179.682	156.261	-27.6776	7.67217	21.6722	1	0.700704	37696.4	0.578782	52	169697	28	4264	868	0.075251	0
482	300	12109.4	12015.6	18.87	2.7	0.1	0000066@Particles/b2_DW_af3d/smp_ae2_210304_noti_0037.mrcs	smp_ae2_210304_noti_0037.mrc	28	smp_ae2_210304_noti_0037.mrc	134.989	18.335	-70.1497	-13.3278	-1.82783	1	0.700656	37718.7	0.315684	18	169697	28	1144	948	0.075251	0
483	300	12109.4	12015.6	18.87	2.7	0.1	0000029@Particles/b2_DW_af3d/smp_ae2_210304_noti_0037.mrcs	smp_ae2_210304_noti_0037.mrc	28	smp_ae2_210304_noti_0037.mrc	-28.0279	11.3362	-57.677	-0.82783	-3.32783	1	0.699589	37891.2	0.286995	11	169697	28	4304	1708	0.075251	0
484	300	12109.4	12015.6	18.87	2.7	0.1	0000060@Particles/b2_DW_af3d/smp_ae2_210304_noti_0037.mrcs	smp_ae2_210304_noti_0037.mrc	28	smp_ae2_210304_noti_0037.mrc	137.76	30.3069	-12.6885	-1.82783	5.17217	1	0.701196	37839.2	0.501032	11	169697	28	4584	668	0.075251	0
485	300	12109.4	12015.6	18.87	2.7	0.1	0000077@Particles/b2_DW_af3d/smp_ae2_210304_noti_0037.mrcs	smp_ae2_210304_noti_0037.mrc	28	smp_ae2_210304_noti_0037.mrc	82.6031	51.831	43.3635	2.67217	0.672172	1	0.712454	37655.3	0.192161	21	169697	28	5464	548	0.075251	0
486	300	12109.4	12015.6	18.87	2.7	0.1	0000027@Particles/b2_DW_af3d/smp_ae2_210304_noti_0037.mrcs	smp_ae2_210304_noti_0037.mrc	28	smp_ae2_210304_noti_0037.mrc	-33.6488	23.0294	-7.27853	13.6722	9.67217	1	0.702168	37787.9	0.473902	13	169697	28	4264	2148	0.075251	0
487	300	16359.4	16175.8	66.61	2.7	0.1	0000063@Particles/b2_DW_af3d/smp_ae2_210304_noti_0039.mrcs	smp_ae2_210304_noti_0039.mrc	29	smp_ae2_210304_noti_0039.mrc	128.949	145.637	-23.3544	6.17217	7.67217	1	0.708945	37828.2	0.473482	5	169697	28	3504	1508	0.085813	0
488	300	16359.4	16175.8	66.61	2.7	0.1	0000069@Particles/b2_DW_af3d/smp_ae2_210304_noti_0039.mrcs	smp_ae2_210304_noti_0039.mrc	29	smp_ae2_210304_noti_0039.mrc	-26.2113	54.0608	123.636	-0.32783	10.6722	1	0.73379	37778	0.573528	12	169697	28	2144	2428	0.085813	0
489	300	16359.4	16175.8	66.61	2.7	0.1	0000070@Particles/b2_DW_af3d/smp_ae2_210304_noti_0039.mrcs	smp_ae2_210304_noti_0039.mrc	29	smp_ae2_210304_noti_0039.mrc	-70.649	42.6519	-32.6844	-10.8278	6.17217	1	0.720336	37706	0.34525	4	169697	28	1664	2148	0.085813	0
490	300	16359.4	16175.8	66.61	2.7	0.1	0000072@Particles/b2_DW_af3d/smp_ae2_210304_noti_0039.mrcs	smp_ae2_210304_noti_0039.mrc	29	smp_ae2_210304_noti_0039.mrc	54.4572	143.304	62.074	-5.82783	7.17217	1	0.722542	37631.1	0.224265	31	169697	28	984	548	0.085813	0
491	300	16359.4	16175.8	66.61	2.7	0.1	0000046@Particles/b2_DW_af3d/smp_ae2_210304_noti_0039.mrcs	smp_ae2_210304_noti_0039.mrc	29	smp_ae2_210304_noti_0039.mrc	-16.9067	5.68942	32.5603	-4.32783	0.172172	1	0.706522	37928.8	0.268615	6	169697	28	2544	1388	0.085813	0
492	300	16359.4	16175.8	66.61	2.7	0.1	0000058@Particles/b2_DW_af3d/smp_ae2_210304_noti_0039.mrcs	smp_ae2_210304_noti_0039.mrc	29	smp_ae2_210304_noti_0039.mrc	123.248	6.75681	-141.128	15.6722	10.1722	1	0.698747	37820.7	0.443598	5	169697	28	224	708	0.085813	0
493	300	16359.4	16175.8	66.61	2.7	0.1	0000062@Particles/b2_DW_af3d/smp_ae2_210304_noti_0039.mrcs	smp_ae2_210304_noti_0039.mrc	29	smp_ae2_210304_noti_0039.mrc	26.2612	5.56076	-51.7433	4.17217	-3.32783	1	0.709694	37780.1	0.683813	9	169697	28	1944	1148	0.085813	0
494	300	16359.4	16175.8	66.61	2.7	0.1	0000066@Particles/b2_DW_af3d/smp_ae2_210304_noti_0039.mrcs	smp_ae2_210304_noti_0039.mrc	29	smp_ae2_210304_noti_0039.mrc	157.95	42.1252	-74.9681	-2.32783	-11.3278	1	0.701702	37731.4	0.473994	7	169697	28	2584	1988	0.085813	0
495	300	16359.4	16175.8	66.61	2.7	0.1	0000056@Particles/b2_DW_af3d/smp_ae2_210304_noti_0039.mrcs	smp_ae2_210304_noti_0039.mrc	29	smp_ae2_210304_noti_0039.mrc	65.7317	27.8734	-48.0788	-9.32783	-10.3278	1	0.697005	37846.1	0.215407	6	169697	28	1144	3148	0.085813	0
496	300	16359.4	16175.8	66.61	2.7	0.1	0000064@Particles/b2_DW_af3d/smp_ae2_210304_noti_0039.mrcs	smp_ae2_210304_noti_0039.mrc	29	smp_ae2_210304_noti_0039.mrc	19.5675	29.5755	-142.376	0.672172	-3.32783	1	0.709334	37684.6	0.55961	4	169697	28	1024	1308	0.085813	0
497	300	16359.4	16175.8	66.61	2.7	0.1	0000051@Particles/b2_DW_af3d/smp_ae2_210304_noti_0039.mrcs	smp_ae2_210304_noti_0039.mrc	29	smp_ae2_210304_noti_0039.mrc	154.827	67.7344	-30.2814	15.6722	11.6722	1	0.715885	37568.4	0.351342	45	169697	28	1064	1548	0.085813	0
498	300	16359.4	16175.8	66.61	2.7	0.1	0000061@Particles/b2_DW_af3d/smp_ae2_210304_noti_0039.mrcs	smp_ae2_210304_noti_0039.mrc	29	smp_ae2_210304_noti_0039.mrc	142.141	33.2168	-69.5594	-4.82783	0.672172	1	0.69352	37825.5	0.852737	6	169697	28	3984	1108	0.085813	0
499	300	16359.4	16175.8	66.61	2.7	0.1	0000068@Particles/b2_DW_af3d/smp_ae2_210304_noti_0039.mrcs	smp_ae2_210304_noti_0039.mrc	29	smp_ae2_210304_noti_0039.mrc	-113.664	177.815	159.324	8.17217	-5.82783	1	0.71343	37786	0.23367	45	169697	28	4344	3028	0.085813	0
500	300	12052.8	12240.4	58.15	2.7	0.1	0000003@Particles/b2_DW_af3d/smp_ae2_210304_noti_0040.mrcs	smp_ae2_210304_noti_0040.mrc	30	smp_ae2_210304_noti_0040.mrc	-145.314	23.804	-31.8288	-6.32783	-1.82783	1	0.701326	37623.2	0.434721	6	169697	28	2864	1628	0.161916	0
501	300	12052.8	12240.4	58.15	2.7	0.1	0000065@Particles/b2_DW_af3d/smp_ae2_210304_noti_0040.mrcs	smp_ae2_210304_noti_0040.mrc	30	smp_ae2_210304_noti_0040.mrc	-65.7163	121.186	-114.036	5.17217	4.17217	1	0.730405	37729.6	0.427473	1	169697	28	3344	3548	0.161916	0
502	300	12052.8	12240.4	58.15	2.7	0.1	0000067@Particles/b2_DW_af3d/smp_ae2_210304_noti_0040.mrcs	smp_ae2_210304_noti_0040.mrc	30	smp_ae2_210304_noti_0040.mrc	-147.193	51.5467	37.4477	1.17217	1.17217	1	0.703948	37647.9	0.47902	6	169697	28	3544	3548	0.161916	0
503	300	12052.8	12240.4	58.15	2.7	0.1	0000041@Particles/b2_DW_af3d/smp_ae2_210304_noti_0040.mrcs	smp_ae2_210304_noti_0040.mrc	30	smp_ae2_210304_noti_0040.mrc	123.248	6.75681	8.87195	1.17217	-0.32783	1	0.724682	37586.8	0.244429	39	169697	28	4304	2668	0.161916	0
504	300	12052.8	12240.4	58.15	2.7	0.1	0000046@Particles/b2_DW_af3d/smp_ae2_210304_noti_0040.mrcs	smp_ae2_210304_noti_0040.mrc	30	smp_ae2_210304_noti_0040.mrc	61.7662	167.237	173.861	7.67217	-3.32783	1	0.710947	37725.5	0.337509	15	169697	28	384	868	0.161916	0
505	300	12052.8	12240.4	58.15	2.7	0.1	0000018@Particles/b2_DW_af3d/smp_ae2_210304_noti_0040.mrcs	smp_ae2_210304_noti_0040.mrc	30	smp_ae2_210304_noti_0040.mrc	-65.0051	30.6106	-52.8397	-5.32783	4.67217	1	0.707983	37682.1	0.359993	7	169697	28	1624	468	0.161916	0
506	300	12052.8	12240.4	58.15	2.7	0.1	0000053@Particles/b2_DW_af3d/smp_ae2_210304_noti_0040.mrcs	smp_ae2_210304_noti_0040.mrc	30	smp_ae2_210304_noti_0040.mrc	-9.02708	26.6425	0.20227	6.17217	-9.82783	1	0.718319	37769	0.248819	9	169697	28	1904	1348	0.161916	0
507	300	12052.8	12240.4	58.15	2.7	0.1	0000054@Particles/b2_DW_af3d/smp_ae2_210304_noti_0040.mrcs	smp_ae2_210304_noti_0040.mrc	30	smp_ae2_210304_noti_0040.mrc	-134.339	24.136	83.3369	-1.32783	6.17217	1	0.711432	37601.1	0.703962	4	169697	28	1784	1668	0.161916	0
508	300	12052.8	12240.4	58.15	2.7	0.1	0000063@Particles/b2_DW_af3d/smp_ae2_210304_noti_0040.mrcs	smp_ae2_210304_noti_0040.mrc	30	smp_ae2_210304_noti_0040.mrc	-89.4963	44.7714	-73.8498	0.672172	1.67217	1	0.721988	37567.4	0.657811	14	169697	28	624	548	0.161916	0
509	300	15937.5	15988.3	37.87	2.7	0.1	0000009@Particles/b2_DW_af3d/smp_ae2_210304_noti_0041.mrcs	smp_ae2_210304_noti_0041.mrc	31	smp_ae2_210304_noti_0041.mrc	151.972	168.664	-54.823	-0.32783	1.17217	1	0.717876	37633	0.213439	52	169697	28	544	2508	0.244581	0
510	300	15937.5	15988.3	37.87	2.7	0.1	0000020@Particles/b2_DW_af3d/smp_ae2_210304_noti_0041.mrcs	smp_ae2_210304_noti_0041.mrc	31	smp_ae2_210304_noti_0041.mrc	43.2831	102.023	-93.5565	-13.3278	10.1722	1	0.714749	37667.2	0.486682	13	169697	28	2464	3148	0.244581	0
511	300	15937.5	15988.3	37.87	2.7	0.1	0000039@Particles/b2_DW_af3d/smp_ae2_210304_noti_0041.mrcs	smp_ae2_210304_noti_0041.mrc	31	smp_ae2_210304_noti_0041.mrc	130.224	154.662	139.457	5.67217	3.17217	1	0.711254	37618.1	0.232817	25	169697	28	1224	3108	0.244581	0
512	300	15937.5	15988.3	37.87	2.7	0.1	0000044@Particles/b2_DW_af3d/smp_ae2_210304_noti_0041.mrcs	smp_ae2_210304_noti_0041.mrc	31	smp_ae2_210304_noti_0041.mrc	89.501	144.665	41.0506	-3.82783	3.17217	1	0.704581	37606.5	0.64347	1	169697	28	1064	868	0.244581	0
513	300	15937.5	15988.3	37.87	2.7	0.1	0000050@Particles/b2_DW_af3d/smp_ae2_210304_noti_0041.mrcs	smp_ae2_210304_noti_0041.mrc	31	smp_ae2_210304_noti_0041.mrc	90.5037	135.229	-38.6502	7.67217	-10.8278	1	0.716267	37724.7	0.295226	8	169697	28	2024	3828	0.244581	0
514	300	15937.5	15988.3	37.87	2.7	0.1	0000054@Particles/b2_DW_af3d/smp_ae2_210304_noti_0041.mrcs	smp_ae2_210304_noti_0041.mrc	31	smp_ae2_210304_noti_0041.mrc	-74.743	33.1331	-0.12817	-5.32783	10.6722	1	0.717565	37640.8	0.760171	15	169697	28	1544	228	0.244581	0
515	300	15937.5	15988.3	37.87	2.7	0.1	0000055@Particles/b2_DW_af3d/smp_ae2_210304_noti_0041.mrcs	smp_ae2_210304_noti_0041.mrc	31	smp_ae2_210304_noti_0041.mrc	125.955	24.7117	11.5875	-0.82783	12.1722	1	0.724477	37618.9	0.629895	17	169697	28	2064	2428	0.244581	0
516	300	15937.5	15988.3	37.87	2.7	0.1	0000049@Particles/b2_DW_af3d/smp_ae2_210304_noti_0041.mrcs	smp_ae2_210304_noti_0041.mrc	31	smp_ae2_210304_noti_0041.mrc	-109.315	7.07029	-122.658	18.1722	-10.8278	1	0.704912	37650	0.677551	7	169697	28	664	2908	0.244581	0
517	300	15937.5	15988.3	37.87	2.7	0.1	0000026@Particles/b2_DW_af3d/smp_ae2_210304_noti_0041.mrcs	smp_ae2_210304_noti_0041.mrc	31	smp_ae2_210304_noti_0041.mrc	47.8895	34.7835	6.01189	4.67217	5.17217	1	0.70682	37631	0.324864	2	169697	28	784	3508	0.244581	0
518	300	15937.5	15988.3	37.87	2.7	0.1	0000040@Particles/b2_DW_af3d/smp_ae2_210304_noti_0041.mrcs	smp_ae2_210304_noti_0041.mrc	31	smp_ae2_210304_noti_0041.mrc	-157.19	156.467	-106.153	-2.82783	1.17217	1	0.727348	37556.8	0.613076	4	169697	28	384	2068	0.244581	0
519	300	15937.5	15988.3	37.87	2.7	0.1	0000051@Particles/b2_DW_af3d/smp_ae2_210304_noti_0041.mrcs	smp_ae2_210304_noti_0041.mrc	31	smp_ae2_210304_noti_0041.mrc	-156.33	38.8808	75.2136	10.6722	-17.8278	1	0.685703	37704.5	0.433155	3	169697	28	1784	2348	0.244581	0
520	300	15937.5	15988.3	37.87	2.7	0.1	0000027@Particles/b2_DW_af3d/smp_ae2_210304_noti_0041.mrcs	smp_ae2_210304_noti_0041.mrc	31	smp_ae2_210304_noti_0041.mrc	-16.9067	5.68942	81.3103	7.67217	2.17217	1	0.697424	37831	0.169183	17	169697	28	2664	2588	0.244581	0
521	300	15937.5	15988.3	37.87	2.7	0.1	0000053@Particles/b2_DW_af3d/smp_ae2_210304_noti_0041.mrcs	smp_ae2_210304_noti_0041.mrc	31	smp_ae2_210304_noti_0041.mrc	-23.9784	68.1855	-127.213	-0.82783	11.1722	1	0.714667	37799.2	0.491935	13	169697	28	3024	2548	0.244581	0
522	300	15937.5	15988.3	37.87	2.7	0.1	0000006@Particles/b2_DW_af3d/smp_ae2_210304_noti_0041.mrcs	smp_ae2_210304_noti_0041.mrc	31	smp_ae2_210304_noti_0041.mrc	-57.696	2.49413	35.8434	13.1722	-10.8278	1	0.711248	37763.7	0.414162	5	169697	28	1824	748	0.244581	0
523	300	11779.3	11849.6	85.61	2.7	0.1	0000028@Particles/b2_DW_af3d/smp_ae2_210304_noti_0043.mrcs	smp_ae2_210304_noti_0043.mrc	32	smp_ae2_210304_noti_0043.mrc	-123.536	24.5453	-26.3105	16.1722	-8.82783	1	0.71997	37714.3	0.770711	4	169697	28	3664	908	0.074711	0
524	300	11779.3	11849.6	85.61	2.7	0.1	0000057@Particles/b2_DW_af3d/smp_ae2_210304_noti_0043.mrcs	smp_ae2_210304_noti_0043.mrc	32	smp_ae2_210304_noti_0043.mrc	-2.18932	107.63	129.07	-1.82783	6.17217	1	0.716389	37636.7	0.633015	5	169697	28	3064	3308	0.074711	0
525	300	11779.3	11849.6	85.61	2.7	0.1	0000058@Particles/b2_DW_af3d/smp_ae2_210304_noti_0043.mrcs	smp_ae2_210304_noti_0043.mrc	32	smp_ae2_210304_noti_0043.mrc	-9.98525	54.3976	-89.0474	8.17217	11.1722	1	0.70789	37674.7	0.678568	3	169697	28	3664	1748	0.074711	0
526	300	11779.3	11849.6	85.61	2.7	0.1	0000060@Particles/b2_DW_af3d/smp_ae2_210304_noti_0043.mrcs	smp_ae2_210304_noti_0043.mrc	32	smp_ae2_210304_noti_0043.mrc	-23.6156	57.1291	138.869	12.6722	3.67217	1	0.720898	37707	0.521278	5	169697	28	4544	2268	0.074711	0
527	300	11779.3	11849.6	85.61	2.7	0.1	0000062@Particles/b2_DW_af3d/smp_ae2_210304_noti_0043.mrcs	smp_ae2_210304_noti_0043.mrc	32	smp_ae2_210304_noti_0043.mrc	-110.877	71.7288	115.102	-2.32783	9.67217	1	0.714434	37510.9	0.589078	3	169697	28	940	2912	0.074711	0
528	300	11779.3	11849.6	85.61	2.7	0.1	0000030@Particles/b2_DW_af3d/smp_ae2_210304_noti_0043.mrcs	smp_ae2_210304_noti_0043.mrc	32	smp_ae2_210304_noti_0043.mrc	122.304	177.506	-32.0934	-4.32783	0.672172	1	0.717829	37785.9	0.602871	12	169697	28	1424	3108	0.074711	0
529	300	11779.3	11849.6	85.61	2.7	0.1	0000031@Particles/b2_DW_af3d/smp_ae2_210304_noti_0043.mrcs	smp_ae2_210304_noti_0043.mrc	32	smp_ae2_210304_noti_0043.mrc	-153.739	174.439	-177.007	-5.82783	11.1722	1	0.699954	37680.9	0.87214	11	169697	28	2024	1068	0.074711	0
530	300	11779.3	11849.6	85.61	2.7	0.1	0000056@Particles/b2_DW_af3d/smp_ae2_210304_noti_0043.mrcs	smp_ae2_210304_noti_0043.mrc	32	smp_ae2_210304_noti_0043.mrc	-177.847	29.4346	69.4789	3.17217	12.1722	1	0.713711	37778.4	0.208344	41	169697	28	5384	748	0.074711	0
531	300	11779.3	11849.6	85.61	2.7	0.1	0000008@Particles/b2_DW_af3d/smp_ae2_210304_noti_0043.mrcs	smp_ae2_210304_noti_0043.mrc	32	smp_ae2_210304_noti_0043.mrc	66.3358	2.18522	-159.324	-9.32783	5.67217	1	0.69192	37802.3	0.361913	25	169697	28	2104	2388	0.074711	0
532	300	11779.3	11849.6	85.61	2.7	0.1	0000016@Particles/b2_DW_af3d/smp_ae2_210304_noti_0043.mrcs	smp_ae2_210304_noti_0043.mrc	32	smp_ae2_210304_noti_0043.mrc	-153.739	174.439	-124.507	1.17217	-5.32783	1	0.701457	37601.3	0.553443	22	169697	28	4264	2708	0.074711	0
533	300	11779.3	11849.6	85.61	2.7	0.1	0000022@Particles/b2_DW_af3d/smp_ae2_210304_noti_0043.mrcs	smp_ae2_210304_noti_0043.mrc	32	smp_ae2_210304_noti_0043.mrc	-113.664	177.815	140.574	-10.3278	-5.32783	1	0.725786	37719.4	0.829497	18	169697	28	1400	564	0.074711	0
534	300	11779.3	11849.6	85.61	2.7	0.1	0000010@Particles/b2_DW_af3d/smp_ae2_210304_noti_0043.mrcs	smp_ae2_210304_noti_0043.mrc	32	smp_ae2_210304_noti_0043.mrc	-113.664	177.815	114.324	11.6722	3.17217	1	0.719458	37741.7	0.879344	16	169697	28	2664	3108	0.074711	0
535	300	11779.3	11849.6	85.61	2.7	0.1	0000017@Particles/b2_DW_af3d/smp_ae2_210304_noti_0043.mrcs	smp_ae2_210304_noti_0043.mrc	32	smp_ae2_210304_noti_0043.mrc	-8.2929	153.544	-138.149	12.1722	7.67217	1	0.699978	37735.5	0.455135	8	169697	28	2824	1428	0.074711	0
536	300	11779.3	11849.6	85.61	2.7	0.1	0000019@Particles/b2_DW_af3d/smp_ae2_210304_noti_0043.mrcs	smp_ae2_210304_noti_0043.mrc	32	smp_ae2_210304_noti_0043.mrc	151.972	168.664	-107.323	6.17217	5.67217	1	0.705692	37673.3	0.555491	42	169697	28	3624	628	0.074711	0
537	300	11779.3	11849.6	85.61	2.7	0.1	0000032@Particles/b2_DW_af3d/smp_ae2_210304_noti_0043.mrcs	smp_ae2_210304_noti_0043.mrc	32	smp_ae2_210304_noti_0043.mrc	22.9094	76.0197	-83.2573	-14.8278	-12.8278	1	0.707922	37681.6	0.512654	566	169697	28	1860	884	0.074711	0
538	300	16126.9	16091.8	70.42	2.7	0.1	0000014@Particles/b2_DW_af3d/smp_ae2_210304_noti_0044.mrcs	smp_ae2_210304_noti_0044.mrc	33	smp_ae2_210304_noti_0044.mrc	-51.2831	61.8087	10.1506	-2.82783	14.1722	1	0.712634	37633.6	0.267016	19	169697	28	584	1548	0.081243	0
539	300	16126.9	16091.8	70.42	2.7	0.1	0000018@Particles/b2_DW_af3d/smp_ae2_210304_noti_0044.mrcs	smp_ae2_210304_noti_0044.mrc	33	smp_ae2_210304_noti_0044.mrc	158.672	23.6398	-66.4385	-5.82783	-4.82783	1	0.716662	37756.2	0.217571	6	169697	28	344	1708	0.081243	0
540	300	16126.9	16091.8	70.42	2.7	0.1	0000053@Particles/b2_DW_af3d/smp_ae2_210304_noti_0044.mrcs	smp_ae2_210304_noti_0044.mrc	33	smp_ae2_210304_noti_0044.mrc	-73.7371	30.1369	-109.384	9.67217	-2.82783	1	0.718281	37645.6	0.316597	2	169697	28	1144	2188	0.081243	0
541	300	16126.9	16091.8	70.42	2.7	0.1	0000060@Particles/b2_DW_af3d/smp_ae2_210304_noti_0044.mrcs	smp_ae2_210304_noti_0044.mrc	33	smp_ae2_210304_noti_0044.mrc	-85.0227	153.724	-151.469	6.17217	-8.82783	1	0.714349	37724.2	0.217476	7	169697	28	784	668	0.081243	0
542	300	16126.9	16091.8	70.42	2.7	0.1	0000061@Particles/b2_DW_af3d/smp_ae2_210304_noti_0044.mrcs	smp_ae2_210304_noti_0044.mrc	33	smp_ae2_210304_noti_0044.mrc	-118.337	37.0091	53.8096	16.1722	-4.32783	1	0.704234	37643.8	0.394366	24	169697	28	2704	268	0.081243	0
543	300	16126.9	16091.8	70.42	2.7	0.1	0000062@Particles/b2_DW_af3d/smp_ae2_210304_noti_0044.mrcs	smp_ae2_210304_noti_0044.mrc	33	smp_ae2_210304_noti_0044.mrc	-3.59774	41.887	98.7794	11.6722	4.17217	1	0.716852	37697.1	0.618932	5	169697	28	4064	268	0.081243	0
544	300	16126.9	16091.8	70.42	2.7	0.1	0000064@Particles/b2_DW_af3d/smp_ae2_210304_noti_0044.mrcs	smp_ae2_210304_noti_0044.mrc	33	smp_ae2_210304_noti_0044.mrc	60.8957	58.8543	-178.69	-10.3278	6.17217	1	0.722494	37561.5	0.230131	3	169697	28	3344	868	0.081243	0
545	300	16126.9	16091.8	70.42	2.7	0.1	0000066@Particles/b2_DW_af3d/smp_ae2_210304_noti_0044.mrcs	smp_ae2_210304_noti_0044.mrc	33	smp_ae2_210304_noti_0044.mrc	136.831	52.0945	-70.3053	-16.3278	-14.3278	1	0.693926	37657.7	0.593326	3	169697	28	2024	1268	0.081243	0
546	300	16126.9	16091.8	70.42	2.7	0.1	0000067@Particles/b2_DW_af3d/smp_ae2_210304_noti_0044.mrcs	smp_ae2_210304_noti_0044.mrc	33	smp_ae2_210304_noti_0044.mrc	-101.93	64.5128	107.262	0.172172	-3.82783	1	0.710238	37771	0.700693	2	169697	28	384	708	0.081243	0
547	300	16126.9	16091.8	70.42	2.7	0.1	0000068@Particles/b2_DW_af3d/smp_ae2_210304_noti_0044.mrcs	smp_ae2_210304_noti_0044.mrc	33	smp_ae2_210304_noti_0044.mrc	-9.01171	44.9496	-32.8755	-7.82783	1.67217	1	0.708429	37694.6	0.814411	1	169697	28	1904	3348	0.081243	0
548	300	16126.9	16091.8	70.42	2.7	0.1	0000009@Particles/b2_DW_af3d/smp_ae2_210304_noti_0044.mrcs	smp_ae2_210304_noti_0044.mrc	33	smp_ae2_210304_noti_0044.mrc	39.2184	11.1426	-64.5794	6.17217	4.17217	1	0.717844	37669.8	0.521332	32	169697	28	3464	268	0.081243	0
549	300	16126.9	16091.8	70.42	2.7	0.1	0000026@Particles/b2_DW_af3d/smp_ae2_210304_noti_0044.mrcs	smp_ae2_210304_noti_0044.mrc	33	smp_ae2_210304_noti_0044.mrc	122.304	177.506	24.1566	-0.82783	7.67217	1	0.712047	37715.1	0.573879	21	169697	28	3104	548	0.081243	0
550	300	16126.9	16091.8	70.42	2.7	0.1	0000034@Particles/b2_DW_af3d/smp_ae2_210304_noti_0044.mrcs	smp_ae2_210304_noti_0044.mrc	33	smp_ae2_210304_noti_0044.mrc	39.2184	11.1426	70.4206	2.17217	-4.32783	1	0.696461	37736.9	0.610102	25	169697	28	1224	3908	0.081243	0
551	300	16126.9	16091.8	70.42	2.7	0.1	0000041@Particles/b2_DW_af3d/smp_ae2_210304_noti_0044.mrcs	smp_ae2_210304_noti_0044.mrc	33	smp_ae2_210304_noti_0044.mrc	-57.696	2.49413	88.3434	3.67217	-2.82783	1	0.712863	37653.5	0.636897	14	169697	28	384	1068	0.081243	0
552	300	16126.9	16091.8	70.42	2.7	0.1	0000063@Particles/b2_DW_af3d/smp_ae2_210304_noti_0044.mrcs	smp_ae2_210304_noti_0044.mrc	33	smp_ae2_210304_noti_0044.mrc	177.613	45.0375	69.7859	-1.82783	6.67217	1	0.708716	37621.8	0.461188	32	169697	28	2704	1228	0.081243	0
553	300	16126.9	16091.8	70.42	2.7	0.1	0000011@Particles/b2_DW_af3d/smp_ae2_210304_noti_0044.mrcs	smp_ae2_210304_noti_0044.mrc	33	smp_ae2_210304_noti_0044.mrc	-113.664	177.815	121.824	0.172172	1.67217	1	0.715292	37678.8	0.190689	15	169697	28	1584	1268	0.081243	0
554	300	16126.9	16091.8	70.42	2.7	0.1	0000027@Particles/b2_DW_af3d/smp_ae2_210304_noti_0044.mrcs	smp_ae2_210304_noti_0044.mrc	33	smp_ae2_210304_noti_0044.mrc	-153.739	174.439	2.99334	0.672172	0.172172	1	0.710506	37596.4	0.313496	20	169697	28	4024	588	0.081243	0
555	300	16126.9	16091.8	70.42	2.7	0.1	0000001@Particles/b2_DW_af3d/smp_ae2_210304_noti_0044.mrcs	smp_ae2_210304_noti_0044.mrc	33	smp_ae2_210304_noti_0044.mrc	-141.274	20.9118	-167.735	-0.32783	4.17217	1	0.704744	37732.3	0.484539	5	169697	28	2144	1068	0.081243	0
556	300	16126.9	16091.8	70.42	2.7	0.1	0000057@Particles/b2_DW_af3d/smp_ae2_210304_noti_0044.mrcs	smp_ae2_210304_noti_0044.mrc	33	smp_ae2_210304_noti_0044.mrc	57.3707	22.2767	-88.3018	6.67217	-6.32783	1	0.70742	37563.4	0.598737	3	169697	28	3064	668	0.081243	0
557	300	16126.9	16091.8	70.42	2.7	0.1	0000059@Particles/b2_DW_af3d/smp_ae2_210304_noti_0044.mrcs	smp_ae2_210304_noti_0044.mrc	33	smp_ae2_210304_noti_0044.mrc	-134.339	24.136	-96.6631	-1.82783	-7.32783	1	0.711732	37691.6	0.244216	37	169697	28	1024	3868	0.081243	0
558	300	16126.9	16091.8	70.42	2.7	0.1	0000042@Particles/b2_DW_af3d/smp_ae2_210304_noti_0044.mrcs	smp_ae2_210304_noti_0044.mrc	33	smp_ae2_210304_noti_0044.mrc	70.6846	172.93	145.158	-1.32783	14.6722	1	0.69711	37647.1	0.374298	33	169697	28	2024	2388	0.081243	0
559	300	16126.9	16091.8	70.42	2.7	0.1	0000048@Particles/b2_DW_af3d/smp_ae2_210304_noti_0044.mrcs	smp_ae2_210304_noti_0044.mrc	33	smp_ae2_210304_noti_0044.mrc	-109.315	7.07029	136.092	-2.82783	3.17217	1	0.707232	37722.2	0.602463	13	169697	28	1344	3748	0.081243	0
560	300	12156.3	12105.5	11.22	2.7	0.1	0000062@Particles/b2_DW_af3d/smp_ae2_210304_noti_0045.mrcs	smp_ae2_210304_noti_0045.mrc	34	smp_ae2_210304_noti_0045.mrc	143.319	132.598	120.994	-3.82783	15.1722	1	0.71443	37815.9	0.490865	5	169697	28	3864	2068	0.083166	0
561	300	12156.3	12105.5	11.22	2.7	0.1	0000067@Particles/b2_DW_af3d/smp_ae2_210304_noti_0045.mrcs	smp_ae2_210304_noti_0045.mrc	34	smp_ae2_210304_noti_0045.mrc	-138.674	27.016	136.659	2.17217	-2.32783	1	0.709098	37957.3	0.543322	7	169697	28	1184	2428	0.083166	0
562	300	12156.3	12105.5	11.22	2.7	0.1	0000071@Particles/b2_DW_af3d/smp_ae2_210304_noti_0045.mrcs	smp_ae2_210304_noti_0045.mrc	34	smp_ae2_210304_noti_0045.mrc	-123.703	151.66	-15.0481	-2.32783	-13.3278	1	0.706049	37794.4	0.46809	1	169697	28	5264	708	0.083166	0
563	300	12156.3	12105.5	11.22	2.7	0.1	0000073@Particles/b2_DW_af3d/smp_ae2_210304_noti_0045.mrcs	smp_ae2_210304_noti_0045.mrc	34	smp_ae2_210304_noti_0045.mrc	164.281	42.0008	-90.4264	-8.82783	-7.82783	1	0.704241	37799.6	0.506979	6	169697	28	624	1588	0.083166	0
564	300	12156.3	12105.5	11.22	2.7	0.1	0000076@Particles/b2_DW_af3d/smp_ae2_210304_noti_0045.mrcs	smp_ae2_210304_noti_0045.mrc	34	smp_ae2_210304_noti_0045.mrc	-153.216	57.0904	-70.8392	20.6722	2.17217	1	0.691022	37775.6	0.341278	6	169697	28	4824	1988	0.083166	0
565	300	12156.3	12105.5	11.22	2.7	0.1	0000080@Particles/b2_DW_af3d/smp_ae2_210304_noti_0045.mrcs	smp_ae2_210304_noti_0045.mrc	34	smp_ae2_210304_noti_0045.mrc	-16.5571	29.5127	-41.7649	6.67217	-9.82783	1	0.713143	37717.8	0.542927	8	169697	28	504	3548	0.083166	0
566	300	12156.3	12105.5	11.22	2.7	0.1	0000082@Particles/b2_DW_af3d/smp_ae2_210304_noti_0045.mrcs	smp_ae2_210304_noti_0045.mrc	34	smp_ae2_210304_noti_0045.mrc	-66.7636	33.567	101.349	-0.82783	19.6722	1	0.721246	37693.7	0.747375	13	169697	28	2704	3188	0.083166	0
567	300	12156.3	12105.5	11.22	2.7	0.1	0000034@Particles/b2_DW_af3d/smp_ae2_210304_noti_0045.mrcs	smp_ae2_210304_noti_0045.mrc	34	smp_ae2_210304_noti_0045.mrc	26.2612	5.56076	-2.99334	-6.82783	1.17217	1	0.70871	37764.6	0.710654	19	169697	28	3024	1628	0.083166	0
568	300	12156.3	12105.5	11.22	2.7	0.1	0000005@Particles/b2_DW_af3d/smp_ae2_210304_noti_0045.mrcs	smp_ae2_210304_noti_0045.mrc	34	smp_ae2_210304_noti_0045.mrc	-109.315	7.07029	-81.4079	-6.32783	12.1722	1	0.706456	37669.5	0.264353	15	169697	28	4144	628	0.083166	0
569	300	12156.3	12105.5	11.22	2.7	0.1	0000018@Particles/b2_DW_af3d/smp_ae2_210304_noti_0045.mrcs	smp_ae2_210304_noti_0045.mrc	34	smp_ae2_210304_noti_0045.mrc	-109.315	7.07029	72.3421	3.67217	6.67217	1	0.713749	37733	0.641099	8	169697	28	1104	1268	0.083166	0
570	300	12156.3	12105.5	11.22	2.7	0.1	0000077@Particles/b2_DW_af3d/smp_ae2_210304_noti_0045.mrcs	smp_ae2_210304_noti_0045.mrc	34	smp_ae2_210304_noti_0045.mrc	-16.9067	5.68942	-19.9397	0.172172	-4.82783	1	0.719151	37634.9	0.288841	7	169697	28	3384	2708	0.083166	0
571	300	12156.3	12105.5	11.22	2.7	0.1	0000081@Particles/b2_DW_af3d/smp_ae2_210304_noti_0045.mrcs	smp_ae2_210304_noti_0045.mrc	34	smp_ae2_210304_noti_0045.mrc	-71.0529	24.2316	61.7322	3.67217	11.6722	1	0.721216	37490.4	0.229161	16	169697	28	4544	3308	0.083166	0
572	300	12156.3	12105.5	11.22	2.7	0.1	0000007@Particles/b2_DW_af3d/smp_ae2_210304_noti_0045.mrcs	smp_ae2_210304_noti_0045.mrc	34	smp_ae2_210304_noti_0045.mrc	-112.929	25.0162	-79.4962	4.67217	3.67217	1	0.718629	37752.8	0.815667	4	169697	28	5304	1828	0.083166	0
573	300	12156.3	12105.5	11.22	2.7	0.1	0000011@Particles/b2_DW_af3d/smp_ae2_210304_noti_0045.mrcs	smp_ae2_210304_noti_0045.mrc	34	smp_ae2_210304_noti_0045.mrc	-15.0869	44.8565	-112.111	-11.8278	-1.82783	1	0.726017	37663.4	0.155865	30	169697	28	3024	588	0.083166	0
574	300	12156.3	12105.5	11.22	2.7	0.1	0000023@Particles/b2_DW_af3d/smp_ae2_210304_noti_0045.mrcs	smp_ae2_210304_noti_0045.mrc	34	smp_ae2_210304_noti_0045.mrc	-148.48	26.7437	-76.1725	2.17217	4.17217	1	0.709843	37749	0.608518	22	169697	28	1704	1508	0.083166	0
575	300	12156.3	12105.5	11.22	2.7	0.1	0000024@Particles/b2_DW_af3d/smp_ae2_210304_noti_0045.mrcs	smp_ae2_210304_noti_0045.mrc	34	smp_ae2_210304_noti_0045.mrc	-165.576	17.4631	-29.883	6.67217	18.1722	1	0.713654	37723.3	0.371756	15	169697	28	4872	2904	0.083166	0
576	300	12156.3	12105.5	11.22	2.7	0.1	0000029@Particles/b2_DW_af3d/smp_ae2_210304_noti_0045.mrcs	smp_ae2_210304_noti_0045.mrc	34	smp_ae2_210304_noti_0045.mrc	26.2612	5.56076	-137.993	-4.82783	-5.82783	1	0.701734	37750.9	0.441285	8	169697	28	1304	1428	0.083166	0
577	300	12156.3	12105.5	11.22	2.7	0.1	0000030@Particles/b2_DW_af3d/smp_ae2_210304_noti_0045.mrcs	smp_ae2_210304_noti_0045.mrc	34	smp_ae2_210304_noti_0045.mrc	-65.0051	30.6106	127.16	10.1722	10.1722	1	0.721276	37748.2	0.230156	14	169697	28	1504	1308	0.083166	0
578	300	12156.3	12105.5	11.22	2.7	0.1	0000054@Particles/b2_DW_af3d/smp_ae2_210304_noti_0045.mrcs	smp_ae2_210304_noti_0045.mrc	34	smp_ae2_210304_noti_0045.mrc	-72.531	27.1696	-102.502	-1.82783	9.67217	1	0.706386	37775.8	0.32162	30	169697	28	3464	788	0.083166	0
579	300	12156.3	12105.5	11.22	2.7	0.1	0000066@Particles/b2_DW_af3d/smp_ae2_210304_noti_0045.mrcs	smp_ae2_210304_noti_0045.mrc	34	smp_ae2_210304_noti_0045.mrc	-53.4089	28.1748	-86.5443	-8.82783	-5.82783	1	0.703125	37842.6	0.454315	8	169697	28	5384	548	0.083166	0
580	300	12156.3	12105.5	11.22	2.7	0.1	0000072@Particles/b2_DW_af3d/smp_ae2_210304_noti_0045.mrcs	smp_ae2_210304_noti_0045.mrc	34	smp_ae2_210304_noti_0045.mrc	33.5137	44.567	68.0218	-4.82783	23.1722	1	0.694174	37834.9	0.636656	18	169697	28	3304	1468	0.083166	0
581	300	12156.3	12105.5	11.22	2.7	0.1	0000079@Particles/b2_DW_af3d/smp_ae2_210304_noti_0045.mrcs	smp_ae2_210304_noti_0045.mrc	34	smp_ae2_210304_noti_0045.mrc	25.7374	78.4434	29.3796	-8.32783	13.6722	1	0.725476	37646	0.395001	15	169697	28	584	908	0.083166	0
582	300	16386.7	16285.1	86.97	2.7	0.1	0000005@Particles/b2_DW_af3d/smp_ae2_210304_noti_0046.mrcs	smp_ae2_210304_noti_0046.mrc	35	smp_ae2_210304_noti_0046.mrc	29.3802	162.309	140.855	-8.32783	-3.32783	1	0.716629	37740.3	0.573693	2	169697	28	2864	1668	0.089807	0
583	300	16386.7	16285.1	86.97	2.7	0.1	0000007@Particles/b2_DW_af3d/smp_ae2_210304_noti_0046.mrcs	smp_ae2_210304_noti_0046.mrc	35	smp_ae2_210304_noti_0046.mrc	39.2184	11.1426	-12.0794	1.67217	-4.32783	1	0.709339	37847.7	0.289673	56	169697	28	3344	748	0.089807	0
584	300	16386.7	16285.1	86.97	2.7	0.1	0000021@Particles/b2_DW_af3d/smp_ae2_210304_noti_0046.mrcs	smp_ae2_210304_noti_0046.mrc	35	smp_ae2_210304_noti_0046.mrc	-121.685	18.6093	-114.285	-2.82783	17.6722	1	0.719683	37646.2	0.125208	26	169697	28	3424	3148	0.089807	0
585	300	16386.7	16285.1	86.97	2.7	0.1	0000024@Particles/b2_DW_af3d/smp_ae2_210304_noti_0046.mrcs	smp_ae2_210304_noti_0046.mrc	35	smp_ae2_210304_noti_0046.mrc	-124.712	30.5698	162.234	12.6722	10.1722	1	0.719307	37811.3	0.823359	2	169697	28	3424	3548	0.089807	0
586	300	16386.7	16285.1	86.97	2.7	0.1	0000057@Particles/b2_DW_af3d/smp_ae2_210304_noti_0046.mrcs	smp_ae2_210304_noti_0046.mrc	35	smp_ae2_210304_noti_0046.mrc	-82.3382	26.6254	-68.9509	-3.82783	-2.82783	1	0.714773	37737.3	0.108622	33	169697	28	2304	3828	0.089807	0
587	300	16386.7	16285.1	86.97	2.7	0.1	0000059@Particles/b2_DW_af3d/smp_ae2_210304_noti_0046.mrcs	smp_ae2_210304_noti_0046.mrc	35	smp_ae2_210304_noti_0046.mrc	-10.9214	23.6349	-60.3172	10.6722	6.17217	1	0.714454	37760.7	0.368909	6	169697	28	4344	1268	0.089807	0
588	300	16386.7	16285.1	86.97	2.7	0.1	0000066@Particles/b2_DW_af3d/smp_ae2_210304_noti_0046.mrcs	smp_ae2_210304_noti_0046.mrc	35	smp_ae2_210304_noti_0046.mrc	167.969	35.6809	-105.549	2.67217	-9.32783	1	0.702028	37687.3	0.413768	6	169697	28	3144	788	0.089807	0
589	300	16386.7	16285.1	86.97	2.7	0.1	0000067@Particles/b2_DW_af3d/smp_ae2_210304_noti_0046.mrcs	smp_ae2_210304_noti_0046.mrc	35	smp_ae2_210304_noti_0046.mrc	-75.5975	36.159	-55.9573	4.67217	-5.82783	1	0.716938	37687.3	0.394968	3	169697	28	4384	1988	0.089807	0
590	300	16386.7	16285.1	86.97	2.7	0.1	0000069@Particles/b2_DW_af3d/smp_ae2_210304_noti_0046.mrcs	smp_ae2_210304_noti_0046.mrc	35	smp_ae2_210304_noti_0046.mrc	-145.314	23.804	28.1712	-1.82783	-5.82783	1	0.715714	37663.4	0.412231	2	169697	28	3264	2748	0.089807	0
591	300	16386.7	16285.1	86.97	2.7	0.1	0000012@Particles/b2_DW_af3d/smp_ae2_210304_noti_0046.mrcs	smp_ae2_210304_noti_0046.mrc	35	smp_ae2_210304_noti_0046.mrc	122.304	177.506	-99.5934	-2.32783	18.1722	1	0.695122	37782.2	0.268508	11	169697	28	3184	3188	0.089807	0
592	300	16386.7	16285.1	86.97	2.7	0.1	0000040@Particles/b2_DW_af3d/smp_ae2_210304_noti_0046.mrcs	smp_ae2_210304_noti_0046.mrc	35	smp_ae2_210304_noti_0046.mrc	122.304	177.506	42.9066	-3.32783	11.6722	1	0.728368	37669.2	0.47991	10	169697	28	5384	428	0.089807	0
593	300	16386.7	16285.1	86.97	2.7	0.1	0000042@Particles/b2_DW_af3d/smp_ae2_210304_noti_0046.mrcs	smp_ae2_210304_noti_0046.mrc	35	smp_ae2_210304_noti_0046.mrc	-16.9067	5.68942	51.3103	1.67217	-12.3278	1	0.714286	37792.9	0.63521	18	169697	28	3664	3068	0.089807	0
594	300	16386.7	16285.1	86.97	2.7	0.1	0000036@Particles/b2_DW_af3d/smp_ae2_210304_noti_0046.mrcs	smp_ae2_210304_noti_0046.mrc	35	smp_ae2_210304_noti_0046.mrc	-16.5998	17.6011	-9.85783	3.67217	6.17217	1	0.71253	37668	0.373669	4	169697	28	4344	868	0.089807	0
595	300	16386.7	16285.1	86.97	2.7	0.1	0000051@Particles/b2_DW_af3d/smp_ae2_210304_noti_0046.mrcs	smp_ae2_210304_noti_0046.mrc	35	smp_ae2_210304_noti_0046.mrc	26.2612	5.56076	-17.9933	7.17217	11.6722	1	0.715732	37660.2	0.568057	11	169697	28	5424	228	0.089807	0
596	300	16386.7	16285.1	86.97	2.7	0.1	0000053@Particles/b2_DW_af3d/smp_ae2_210304_noti_0046.mrcs	smp_ae2_210304_noti_0046.mrc	35	smp_ae2_210304_noti_0046.mrc	-25.2912	159.273	88.099	-2.32783	5.17217	1	0.690026	37772.7	0.369805	11	169697	28	3744	868	0.089807	0
597	300	16386.7	16285.1	86.97	2.7	0.1	0000003@Particles/b2_DW_af3d/smp_ae2_210304_noti_0046.mrcs	smp_ae2_210304_noti_0046.mrc	35	smp_ae2_210304_noti_0046.mrc	-118.234	12.7625	-5.11148	5.17217	14.1722	1	0.693372	37782	0.749805	1	169697	28	744	2588	0.089807	0
598	300	16386.7	16285.1	86.97	2.7	0.1	0000029@Particles/b2_DW_af3d/smp_ae2_210304_noti_0046.mrcs	smp_ae2_210304_noti_0046.mrc	35	smp_ae2_210304_noti_0046.mrc	-35.6079	35.0163	178.194	-5.32783	-1.32783	1	0.712011	37665.7	0.476124	14	169697	28	4984	308	0.089807	0
599	300	16386.7	16285.1	86.97	2.7	0.1	0000032@Particles/b2_DW_af3d/smp_ae2_210304_noti_0046.mrcs	smp_ae2_210304_noti_0046.mrc	35	smp_ae2_210304_noti_0046.mrc	-112.929	25.0162	-49.4962	8.17217	-1.32783	1	0.710349	37806.5	0.694188	3	169697	28	3104	988	0.089807	0
600	300	16386.7	16285.1	86.97	2.7	0.1	0000034@Particles/b2_DW_af3d/smp_ae2_210304_noti_0046.mrcs	smp_ae2_210304_noti_0046.mrc	35	smp_ae2_210304_noti_0046.mrc	-107.638	31.355	108.876	-2.32783	0.672172	1	0.704484	37811.1	0.172674	5	169697	28	904	3268	0.089807	0
601	300	16386.7	16285.1	86.97	2.7	0.1	0000037@Particles/b2_DW_af3d/smp_ae2_210304_noti_0046.mrcs	smp_ae2_210304_noti_0046.mrc	35	smp_ae2_210304_noti_0046.mrc	64.0473	118.856	173.737	-2.82783	3.17217	1	0.714999	37737.3	0.238257	126	169697	28	1784	2468	0.089807	0
602	300	16386.7	16285.1	86.97	2.7	0.1	0000045@Particles/b2_DW_af3d/smp_ae2_210304_noti_0046.mrcs	smp_ae2_210304_noti_0046.mrc	35	smp_ae2_210304_noti_0046.mrc	-45.2451	22.5496	-83.625	1.67217	6.67217	1	0.714496	37796.4	0.356526	43	169697	28	3544	1828	0.089807	0
603	300	16386.7	16285.1	86.97	2.7	0.1	0000052@Particles/b2_DW_af3d/smp_ae2_210304_noti_0046.mrcs	smp_ae2_210304_noti_0046.mrc	35	smp_ae2_210304_noti_0046.mrc	-45.2451	22.5496	-79.875	-1.32783	7.67217	1	0.711019	37803.4	0.360345	5	169697	28	2064	3148	0.089807	0
604	300	16386.7	16285.1	86.97	2.7	0.1	0000058@Particles/b2_DW_af3d/smp_ae2_210304_noti_0046.mrcs	smp_ae2_210304_noti_0046.mrc	35	smp_ae2_210304_noti_0046.mrc	47.8895	34.7835	96.0119	1.17217	2.17217	1	0.727721	37827.1	0.275146	26	169697	28	944	2708	0.089807	0
605	300	16386.7	16285.1	86.97	2.7	0.1	0000004@Particles/b2_DW_af3d/smp_ae2_210304_noti_0046.mrcs	smp_ae2_210304_noti_0046.mrc	35	smp_ae2_210304_noti_0046.mrc	-35.388	77.9908	-123.913	1.17217	5.17217	1	0.700149	37805.4	0.385929	12	169697	28	1664	3788	0.089807	0
606	300	16386.7	16285.1	86.97	2.7	0.1	0000019@Particles/b2_DW_af3d/smp_ae2_210304_noti_0046.mrcs	smp_ae2_210304_noti_0046.mrc	35	smp_ae2_210304_noti_0046.mrc	-23.1093	41.5625	-146.614	12.6722	-3.82783	1	0.720774	37787.3	0.284486	20	169697	28	2824	2428	0.089807	0
607	300	16386.7	16285.1	86.97	2.7	0.1	0000060@Particles/b2_DW_af3d/smp_ae2_210304_noti_0046.mrcs	smp_ae2_210304_noti_0046.mrc	35	smp_ae2_210304_noti_0046.mrc	151.972	168.664	-118.573	0.672172	-12.3278	1	0.716386	37703.3	0.087795	131	169697	28	1904	2788	0.089807	0
608	300	16386.7	16285.1	86.97	2.7	0.1	0000065@Particles/b2_DW_af3d/smp_ae2_210304_noti_0046.mrcs	smp_ae2_210304_noti_0046.mrc	35	smp_ae2_210304_noti_0046.mrc	17.7304	144.327	33.1467	3.17217	4.67217	1	0.712247	37732.9	0.071665	36	169697	28	2744	1028	0.089807	0
609	300	12064.3	12259.9	59.75	2.7	0.1	0000061@Particles/b2_DW_af3d/smp_ae2_210304_noti_0048.mrcs	smp_ae2_210304_noti_0048.mrc	36	smp_ae2_210304_noti_0048.mrc	57.4607	140.055	-54.271	-1.82783	-6.82783	1	0.706432	37667.3	0.346527	7	169697	28	1424	2348	0.154486	0
610	300	12064.3	12259.9	59.75	2.7	0.1	0000066@Particles/b2_DW_af3d/smp_ae2_210304_noti_0048.mrcs	smp_ae2_210304_noti_0048.mrc	36	smp_ae2_210304_noti_0048.mrc	122.304	177.506	-88.3434	-7.82783	6.17217	1	0.723397	37589.2	0.264303	88	169697	28	1664	708	0.154486	0
611	300	12064.3	12259.9	59.75	2.7	0.1	0000067@Particles/b2_DW_af3d/smp_ae2_210304_noti_0048.mrcs	smp_ae2_210304_noti_0048.mrc	36	smp_ae2_210304_noti_0048.mrc	-69.2369	129.704	91.7577	16.6722	5.17217	1	0.690225	37750.5	0.555286	7	169697	28	744	1148	0.154486	0
612	300	12064.3	12259.9	59.75	2.7	0.1	0000071@Particles/b2_DW_af3d/smp_ae2_210304_noti_0048.mrcs	smp_ae2_210304_noti_0048.mrc	36	smp_ae2_210304_noti_0048.mrc	-24.7651	97.5799	82.8873	8.17217	-2.82783	1	0.695081	37825.3	0.159637	5	169697	28	1264	1748	0.154486	0
613	300	12064.3	12259.9	59.75	2.7	0.1	0000034@Particles/b2_DW_af3d/smp_ae2_210304_noti_0048.mrcs	smp_ae2_210304_noti_0048.mrc	36	smp_ae2_210304_noti_0048.mrc	-28.0279	11.3362	17.323	1.17217	-3.32783	1	0.692446	37704.9	0.69175	8	169697	28	1344	1508	0.154486	0
614	300	12064.3	12259.9	59.75	2.7	0.1	0000040@Particles/b2_DW_af3d/smp_ae2_210304_noti_0048.mrcs	smp_ae2_210304_noti_0048.mrc	36	smp_ae2_210304_noti_0048.mrc	-11.3341	38.7171	71.7656	4.67217	-3.82783	1	0.701838	37793.5	0.623499	7	169697	28	2704	2428	0.154486	0
615	300	12064.3	12259.9	59.75	2.7	0.1	0000031@Particles/b2_DW_af3d/smp_ae2_210304_noti_0048.mrcs	smp_ae2_210304_noti_0048.mrc	36	smp_ae2_210304_noti_0048.mrc	169.855	23.4611	-18.9947	25.6722	14.1722	1	0.673447	37696.1	0.691438	2	169697	28	864	1588	0.154486	0
616	300	12064.3	12259.9	59.75	2.7	0.1	0000050@Particles/b2_DW_af3d/smp_ae2_210304_noti_0048.mrcs	smp_ae2_210304_noti_0048.mrc	36	smp_ae2_210304_noti_0048.mrc	26.2612	5.56076	75.7567	0.672172	-7.82783	1	0.711053	37764.4	0.633591	6	169697	28	2464	668	0.154486	0
617	300	12064.3	12259.9	59.75	2.7	0.1	0000059@Particles/b2_DW_af3d/smp_ae2_210304_noti_0048.mrcs	smp_ae2_210304_noti_0048.mrc	36	smp_ae2_210304_noti_0048.mrc	74.5147	55.2717	54.3192	3.17217	-13.3278	1	0.700307	37754.2	0.38463	6	169697	28	3024	868	0.154486	0
618	300	12064.3	12259.9	59.75	2.7	0.1	0000007@Particles/b2_DW_af3d/smp_ae2_210304_noti_0048.mrcs	smp_ae2_210304_noti_0048.mrc	36	smp_ae2_210304_noti_0048.mrc	-167.642	23.4215	8.24401	-0.82783	5.17217	1	0.705278	37756.9	0.271229	86	169697	28	2544	3908	0.154486	0
619	300	12064.3	12259.9	59.75	2.7	0.1	0000021@Particles/b2_DW_af3d/smp_ae2_210304_noti_0048.mrcs	smp_ae2_210304_noti_0048.mrc	36	smp_ae2_210304_noti_0048.mrc	45.6613	155.864	96.6631	-14.8278	1.17217	1	0.693585	37625.2	0.520262	6	169697	28	3824	2108	0.154486	0
620	300	12064.3	12259.9	59.75	2.7	0.1	0000030@Particles/b2_DW_af3d/smp_ae2_210304_noti_0048.mrcs	smp_ae2_210304_noti_0048.mrc	36	smp_ae2_210304_noti_0048.mrc	-45.2451	22.5496	10.125	-9.32783	1.17217	1	0.711399	37772.6	0.559079	13	169697	28	2104	3628	0.154486	0
621	300	12064.3	12259.9	59.75	2.7	0.1	0000043@Particles/b2_DW_af3d/smp_ae2_210304_noti_0048.mrcs	smp_ae2_210304_noti_0048.mrc	36	smp_ae2_210304_noti_0048.mrc	-60.3107	24.8102	13.5216	5.67217	10.1722	1	0.714847	37487.1	0.373856	6	169697	28	1864	548	0.154486	0
622	300	12064.3	12259.9	59.75	2.7	0.1	0000051@Particles/b2_DW_af3d/smp_ae2_210304_noti_0048.mrcs	smp_ae2_210304_noti_0048.mrc	36	smp_ae2_210304_noti_0048.mrc	-121.685	18.6093	1.96528	3.17217	13.6722	1	0.699834	37765.1	0.130554	7	169697	28	1144	2708	0.154486	0
623	300	12064.3	12259.9	59.75	2.7	0.1	0000058@Particles/b2_DW_af3d/smp_ae2_210304_noti_0048.mrcs	smp_ae2_210304_noti_0048.mrc	36	smp_ae2_210304_noti_0048.mrc	-47.8648	31.4647	38.1321	-3.32783	9.17217	1	0.720237	37788.3	0.199733	23	169697	28	1904	1348	0.154486	0
624	300	12064.3	12259.9	59.75	2.7	0.1	0000064@Particles/b2_DW_af3d/smp_ae2_210304_noti_0048.mrcs	smp_ae2_210304_noti_0048.mrc	36	smp_ae2_210304_noti_0048.mrc	34.1666	23.2303	-60.9825	9.67217	-10.3278	1	0.708509	37699.4	0.398258	2	169697	28	2944	1268	0.154486	0
625	300	12064.3	12259.9	59.75	2.7	0.1	0000072@Particles/b2_DW_af3d/smp_ae2_210304_noti_0048.mrcs	smp_ae2_210304_noti_0048.mrc	36	smp_ae2_210304_noti_0048.mrc	-47.8648	31.4647	-66.8679	3.67217	2.17217	1	0.693578	37748.5	0.280477	28	169697	28	544	2748	0.154486	0
626	300	12064.3	12259.9	59.75	2.7	0.1	0000001@Particles/b2_DW_af3d/smp_ae2_210304_noti_0048.mrcs	smp_ae2_210304_noti_0048.mrc	36	smp_ae2_210304_noti_0048.mrc	122.304	177.506	-99.5934	12.1722	2.67217	1	0.706738	37816.7	0.367179	8	169697	28	1944	1908	0.154486	0
627	300	12064.3	12259.9	59.75	2.7	0.1	0000063@Particles/b2_DW_af3d/smp_ae2_210304_noti_0048.mrcs	smp_ae2_210304_noti_0048.mrc	36	smp_ae2_210304_noti_0048.mrc	45.7686	44.1457	-129.913	-8.32783	-1.82783	1	0.730834	37654.1	0.641864	6	169697	28	2664	3628	0.154486	0
628	300	12064.3	12259.9	59.75	2.7	0.1	0000070@Particles/b2_DW_af3d/smp_ae2_210304_noti_0048.mrcs	smp_ae2_210304_noti_0048.mrc	36	smp_ae2_210304_noti_0048.mrc	-111.228	149.254	-105.226	12.1722	-10.8278	1	0.715101	37727.1	0.184722	117	169697	28	3744	3468	0.154486	0
629	300	15808.5	15976.6	48.52	2.7	0.1	0000026@Particles/b2_DW_af3d/smp_ae2_210304_noti_0049.mrcs	smp_ae2_210304_noti_0049.mrc	37	smp_ae2_210304_noti_0049.mrc	104.403	143.841	63.4573	-5.82783	-4.82783	1	0.712163	37728.1	0.605436	4	169697	28	864	3628	0.230533	0
630	300	15808.5	15976.6	48.52	2.7	0.1	0000048@Particles/b2_DW_af3d/smp_ae2_210304_noti_0049.mrcs	smp_ae2_210304_noti_0049.mrc	37	smp_ae2_210304_noti_0049.mrc	-121.66	60.8805	66.4508	18.6722	3.67217	1	0.700775	37756.3	0.260389	9	169697	28	1264	2908	0.230533	0
631	300	15808.5	15976.6	48.52	2.7	0.1	0000055@Particles/b2_DW_af3d/smp_ae2_210304_noti_0049.mrcs	smp_ae2_210304_noti_0049.mrc	37	smp_ae2_210304_noti_0049.mrc	116.914	37.3765	-72.2415	-14.3278	-4.82783	1	0.724428	37656.7	0.440094	3	169697	28	1064	628	0.230533	0
632	300	15808.5	15976.6	48.52	2.7	0.1	0000056@Particles/b2_DW_af3d/smp_ae2_210304_noti_0049.mrcs	smp_ae2_210304_noti_0049.mrc	37	smp_ae2_210304_noti_0049.mrc	174.397	32.5269	66.4527	5.17217	13.6722	1	0.702041	37673.4	0.398308	32	169697	28	984	3068	0.230533	0
633	300	15808.5	15976.6	48.52	2.7	0.1	0000013@Particles/b2_DW_af3d/smp_ae2_210304_noti_0049.mrcs	smp_ae2_210304_noti_0049.mrc	37	smp_ae2_210304_noti_0049.mrc	0.981022	26.7202	162.823	1.17217	-1.32783	1	0.719004	37830.7	0.297739	102	169697	28	3544	2828	0.230533	0
634	300	15808.5	15976.6	48.52	2.7	0.1	0000058@Particles/b2_DW_af3d/smp_ae2_210304_noti_0049.mrcs	smp_ae2_210304_noti_0049.mrc	37	smp_ae2_210304_noti_0049.mrc	2.62353	38.8252	-106.926	3.17217	-10.3278	1	0.711817	37716.2	0.255446	8	169697	28	3344	2588	0.230533	0
635	300	15808.5	15976.6	48.52	2.7	0.1	0000004@Particles/b2_DW_af3d/smp_ae2_210304_noti_0049.mrcs	smp_ae2_210304_noti_0049.mrc	37	smp_ae2_210304_noti_0049.mrc	-28.0279	11.3362	-95.177	-2.32783	-11.3278	1	0.724113	37696	0.339418	6	169697	28	2544	2948	0.230533	0
636	300	15808.5	15976.6	48.52	2.7	0.1	0000036@Particles/b2_DW_af3d/smp_ae2_210304_noti_0049.mrcs	smp_ae2_210304_noti_0049.mrc	37	smp_ae2_210304_noti_0049.mrc	151.972	168.664	136.427	-2.82783	7.67217	1	0.711174	37735.4	0.301665	25	169697	28	664	2268	0.230533	0
637	300	15808.5	15976.6	48.52	2.7	0.1	0000010@Particles/b2_DW_af3d/smp_ae2_210304_noti_0049.mrcs	smp_ae2_210304_noti_0049.mrc	37	smp_ae2_210304_noti_0049.mrc	14.4299	63.1035	96.3388	0.672172	-3.32783	1	0.703706	37872	0.376551	122	169697	28	2704	1788	0.230533	0
638	300	15808.5	15976.6	48.52	2.7	0.1	0000024@Particles/b2_DW_af3d/smp_ae2_210304_noti_0049.mrcs	smp_ae2_210304_noti_0049.mrc	37	smp_ae2_210304_noti_0049.mrc	70.6846	172.93	178.908	-0.82783	7.67217	1	0.716045	37748.1	0.456031	3	169697	28	1104	908	0.230533	0
639	300	15808.5	15976.6	48.52	2.7	0.1	0000057@Particles/b2_DW_af3d/smp_ae2_210304_noti_0049.mrcs	smp_ae2_210304_noti_0049.mrc	37	smp_ae2_210304_noti_0049.mrc	-39.47	37.9335	151.945	-5.32783	6.17217	1	0.714518	37782.4	0.318473	6	169697	28	2064	3668	0.230533	0
640	300	15808.5	15976.6	48.52	2.7	0.1	0000060@Particles/b2_DW_af3d/smp_ae2_210304_noti_0049.mrcs	smp_ae2_210304_noti_0049.mrc	37	smp_ae2_210304_noti_0049.mrc	142.141	21.0801	14.5798	0.172172	6.67217	1	0.727768	37801.5	0.852879	13	169697	28	384	3748	0.230533	0
641	300	15808.5	15976.6	48.52	2.7	0.1	0000047@Particles/b2_DW_af3d/smp_ae2_210304_noti_0049.mrcs	smp_ae2_210304_noti_0049.mrc	37	smp_ae2_210304_noti_0049.mrc	95.6611	35.3991	-45.1934	9.67217	-0.82783	1	0.698821	37667.2	0.25175	5	169697	28	784	3068	0.230533	0
642	300	15808.5	15976.6	48.52	2.7	0.1	0000059@Particles/b2_DW_af3d/smp_ae2_210304_noti_0049.mrcs	smp_ae2_210304_noti_0049.mrc	37	smp_ae2_210304_noti_0049.mrc	103.02	137.694	-135.947	14.6722	-2.32783	1	0.716496	37696.7	0.357756	36	169697	28	1664	3348	0.230533	0
643	300	15808.5	15976.6	48.52	2.7	0.1	0000016@Particles/b2_DW_af3d/smp_ae2_210304_noti_0049.mrcs	smp_ae2_210304_noti_0049.mrc	37	smp_ae2_210304_noti_0049.mrc	-153.739	174.439	25.4933	0.672172	-0.32783	1	0.717743	37710.5	0.274725	16	169697	28	224	388	0.230533	0
644	300	12552.8	12455.1	85.95	2.7	0.1	0000001@Particles/b2_DW_af3d/smp_ae2_210304_noti_0050.mrcs	smp_ae2_210304_noti_0050.mrc	38	smp_ae2_210304_noti_0050.mrc	66.3358	2.18522	9.4257	8.67217	7.67217	1	0.706941	37771.7	0.28858	33	169697	28	744	1828	0.093615	0
645	300	12552.8	12455.1	85.95	2.7	0.1	0000036@Particles/b2_DW_af3d/smp_ae2_210304_noti_0050.mrcs	smp_ae2_210304_noti_0050.mrc	38	smp_ae2_210304_noti_0050.mrc	58.3154	161.391	-69.4653	0.672172	4.67217	1	0.711384	37702.3	0.218142	8	169697	28	1264	1868	0.093615	0
646	300	12552.8	12455.1	85.95	2.7	0.1	0000053@Particles/b2_DW_af3d/smp_ae2_210304_noti_0050.mrcs	smp_ae2_210304_noti_0050.mrc	38	smp_ae2_210304_noti_0050.mrc	-136.115	62.9578	-139.147	6.17217	13.1722	1	0.705682	37780.8	0.34019	4	169697	28	304	1268	0.093615	0
647	300	12552.8	12455.1	85.95	2.7	0.1	0000054@Particles/b2_DW_af3d/smp_ae2_210304_noti_0050.mrcs	smp_ae2_210304_noti_0050.mrc	38	smp_ae2_210304_noti_0050.mrc	-10.9214	23.6349	14.6828	-0.82783	-3.32783	1	0.699629	37848.2	0.348811	14	169697	28	3304	1228	0.093615	0
648	300	12552.8	12455.1	85.95	2.7	0.1	0000055@Particles/b2_DW_af3d/smp_ae2_210304_noti_0050.mrcs	smp_ae2_210304_noti_0050.mrc	38	smp_ae2_210304_noti_0050.mrc	32.5749	35.3264	-43.9895	-2.82783	-7.32783	1	0.706165	37820.2	0.505495	3	169697	28	824	2708	0.093615	0
649	300	12552.8	12455.1	85.95	2.7	0.1	0000038@Particles/b2_DW_af3d/smp_ae2_210304_noti_0050.mrcs	smp_ae2_210304_noti_0050.mrc	38	smp_ae2_210304_noti_0050.mrc	26.2612	5.56076	-51.7433	15.6722	-3.32783	1	0.726367	37783.9	0.856195	13	169697	28	1024	2508	0.093615	0
650	300	12552.8	12455.1	85.95	2.7	0.1	0000039@Particles/b2_DW_af3d/smp_ae2_210304_noti_0050.mrcs	smp_ae2_210304_noti_0050.mrc	38	smp_ae2_210304_noti_0050.mrc	-16.9067	5.68942	-42.4397	15.1722	3.17217	1	0.70201	37765.5	0.696902	7	169697	28	2664	2068	0.093615	0
651	300	12552.8	12455.1	85.95	2.7	0.1	0000051@Particles/b2_DW_af3d/smp_ae2_210304_noti_0050.mrcs	smp_ae2_210304_noti_0050.mrc	38	smp_ae2_210304_noti_0050.mrc	-169.706	35.6007	-58.7525	-0.82783	0.672172	1	0.707899	37841	0.086919	135	169697	28	1944	2908	0.093615	0
652	300	11742.2	11882.8	63.49	2.7	0.1	0000041@Particles/b2_DW_af3d/smp_ae2_210304_noti_0051.mrcs	smp_ae2_210304_noti_0051.mrc	39	smp_ae2_210304_noti_0051.mrc	-87.249	57.1234	-106.892	-8.82783	0.672172	1	0.697242	37742.5	0.356967	12	169697	28	1784	668	0.075447	0
653	300	11742.2	11882.8	63.49	2.7	0.1	0000042@Particles/b2_DW_af3d/smp_ae2_210304_noti_0051.mrcs	smp_ae2_210304_noti_0051.mrc	39	smp_ae2_210304_noti_0051.mrc	-33.3215	99.7312	-172.522	1.67217	5.67217	1	0.756392	37405.1	0.464902	16	169697	28	2384	1868	0.075447	0
654	300	11742.2	11882.8	63.49	2.7	0.1	0000035@Particles/b2_DW_af3d/smp_ae2_210304_noti_0051.mrcs	smp_ae2_210304_noti_0051.mrc	39	smp_ae2_210304_noti_0051.mrc	-140.782	168.857	105.829	12.6722	-3.82783	1	0.703828	37860.7	0.28327	8	169697	28	2584	1268	0.075447	0
655	300	11742.2	11882.8	63.49	2.7	0.1	0000038@Particles/b2_DW_af3d/smp_ae2_210304_noti_0051.mrcs	smp_ae2_210304_noti_0051.mrc	39	smp_ae2_210304_noti_0051.mrc	122.304	177.506	-174.593	9.67217	5.67217	1	0.705166	37675.9	0.390031	23	169697	28	184	2388	0.075447	0
656	300	11742.2	11882.8	63.49	2.7	0.1	0000040@Particles/b2_DW_af3d/smp_ae2_210304_noti_0051.mrcs	smp_ae2_210304_noti_0051.mrc	39	smp_ae2_210304_noti_0051.mrc	-103.331	89.1	58.8392	0.172172	-4.82783	1	0.72377	37567.7	0.697593	2	169697	28	224	2908	0.075447	0
657	300	11742.2	11882.8	63.49	2.7	0.1	0000024@Particles/b2_DW_af3d/smp_ae2_210304_noti_0051.mrcs	smp_ae2_210304_noti_0051.mrc	39	smp_ae2_210304_noti_0051.mrc	-125.543	36.6964	-84.574	3.67217	-0.32783	1	0.708825	37758.5	0.48702	3	169697	28	1984	468	0.075447	0
658	300	11742.2	11882.8	63.49	2.7	0.1	0000036@Particles/b2_DW_af3d/smp_ae2_210304_noti_0051.mrcs	smp_ae2_210304_noti_0051.mrc	39	smp_ae2_210304_noti_0051.mrc	89.0833	62.9011	42.9289	6.67217	-16.3278	1	0.734562	37487.8	0.366093	10	169697	28	2304	2268	0.075447	0
659	300	11742.2	11882.8	63.49	2.7	0.1	0000045@Particles/b2_DW_af3d/smp_ae2_210304_noti_0051.mrcs	smp_ae2_210304_noti_0051.mrc	39	smp_ae2_210304_noti_0051.mrc	-74.9026	154.272	99.9312	7.17217	13.6722	1	0.702972	37764	0.477573	52	169697	28	2144	1228	0.075447	0
660	300	11742.2	11882.8	63.49	2.7	0.1	0000003@Particles/b2_DW_af3d/smp_ae2_210304_noti_0051.mrcs	smp_ae2_210304_noti_0051.mrc	39	smp_ae2_210304_noti_0051.mrc	15.2536	44.9507	59.1181	3.67217	-6.82783	1	0.704264	37680.8	0.088538	79	169697	28	3264	268	0.075447	0
661	300	11742.2	11882.8	63.49	2.7	0.1	0000031@Particles/b2_DW_af3d/smp_ae2_210304_noti_0051.mrcs	smp_ae2_210304_noti_0051.mrc	39	smp_ae2_210304_noti_0051.mrc	-16.9067	5.68942	100.06	-9.82783	-11.3278	1	0.715762	37601.9	0.696876	134	169697	28	3104	548	0.075447	0
662	300	11742.2	11882.8	63.49	2.7	0.1	0000022@Particles/b2_DW_af3d/smp_ae2_210304_noti_0051.mrcs	smp_ae2_210304_noti_0051.mrc	39	smp_ae2_210304_noti_0051.mrc	-109.315	7.07029	68.5921	3.17217	1.17217	1	0.719256	37696.1	0.452751	27	169697	28	1344	1948	0.075447	0
663	300	12699.2	12886.7	48.88	2.7	0.1	0000040@Particles/b2_DW_af3d/smp_ae2_210304_noti_0052.mrcs	smp_ae2_210304_noti_0052.mrc	40	smp_ae2_210304_noti_0052.mrc	-32.14	65.2901	33.5667	6.67217	-1.32783	1	0.726431	37641.4	0.437712	6	169697	28	1424	2628	0.176227	0
664	300	12699.2	12886.7	48.88	2.7	0.1	0000042@Particles/b2_DW_af3d/smp_ae2_210304_noti_0052.mrcs	smp_ae2_210304_noti_0052.mrc	40	smp_ae2_210304_noti_0052.mrc	-25.3474	38.4142	25.5327	-3.32783	-2.82783	1	0.717973	37666.4	0.785596	2	169697	28	3304	3348	0.176227	0
665	300	12699.2	12886.7	48.88	2.7	0.1	0000044@Particles/b2_DW_af3d/smp_ae2_210304_noti_0052.mrcs	smp_ae2_210304_noti_0052.mrc	40	smp_ae2_210304_noti_0052.mrc	-7.47787	68.4862	-85.018	0.172172	-4.32783	1	0.704395	37755.5	0.289119	11	169697	28	1944	3788	0.176227	0
666	300	12699.2	12886.7	48.88	2.7	0.1	0000046@Particles/b2_DW_af3d/smp_ae2_210304_noti_0052.mrcs	smp_ae2_210304_noti_0052.mrc	40	smp_ae2_210304_noti_0052.mrc	-147.609	62.6022	-112.325	9.67217	16.6722	1	0.709492	37649.2	0.652363	12	169697	28	2704	1428	0.176227	0
667	300	12699.2	12886.7	48.88	2.7	0.1	0000004@Particles/b2_DW_af3d/smp_ae2_210304_noti_0052.mrcs	smp_ae2_210304_noti_0052.mrc	40	smp_ae2_210304_noti_0052.mrc	-57.696	2.49413	125.843	-12.3278	-3.82783	1	0.716656	37712.1	0.433213	19	169697	28	3224	2308	0.176227	0
668	300	12699.2	12886.7	48.88	2.7	0.1	0000031@Particles/b2_DW_af3d/smp_ae2_210304_noti_0052.mrcs	smp_ae2_210304_noti_0052.mrc	40	smp_ae2_210304_noti_0052.mrc	-150.62	17.6908	39.1445	4.67217	-1.32783	1	0.710817	37593.3	0.374759	12	169697	28	1024	1948	0.176227	0
669	300	12699.2	12886.7	48.88	2.7	0.1	0000007@Particles/b2_DW_af3d/smp_ae2_210304_noti_0052.mrcs	smp_ae2_210304_noti_0052.mrc	40	smp_ae2_210304_noti_0052.mrc	26.2612	5.56076	128.257	-11.3278	2.67217	1	0.704328	37706.2	0.315448	5	169697	28	2264	2308	0.176227	0
670	300	12699.2	12886.7	48.88	2.7	0.1	0000016@Particles/b2_DW_af3d/smp_ae2_210304_noti_0052.mrcs	smp_ae2_210304_noti_0052.mrc	40	smp_ae2_210304_noti_0052.mrc	47.8895	34.7835	-38.9881	0.672172	10.6722	1	0.712137	37615.6	0.425775	12	169697	28	1824	1188	0.176227	0
671	300	12699.2	12886.7	48.88	2.7	0.1	0000018@Particles/b2_DW_af3d/smp_ae2_210304_noti_0052.mrcs	smp_ae2_210304_noti_0052.mrc	40	smp_ae2_210304_noti_0052.mrc	152.728	135.436	105.528	6.67217	9.67217	1	0.726272	37752.2	0.121733	122	169697	28	2304	2748	0.176227	0
672	300	12699.2	12886.7	48.88	2.7	0.1	0000021@Particles/b2_DW_af3d/smp_ae2_210304_noti_0052.mrcs	smp_ae2_210304_noti_0052.mrc	40	smp_ae2_210304_noti_0052.mrc	61.7662	167.237	-13.6385	-7.82783	8.67217	1	0.716383	37645.4	0.187979	31	169697	28	1144	2828	0.176227	0
673	300	12699.2	12886.7	48.88	2.7	0.1	0000036@Particles/b2_DW_af3d/smp_ae2_210304_noti_0052.mrcs	smp_ae2_210304_noti_0052.mrc	40	smp_ae2_210304_noti_0052.mrc	-56.7525	173.243	-110.122	4.17217	-5.32783	1	0.710493	37701.2	0.330242	35	169697	28	2384	1748	0.176227	0
674	300	11195.3	11183.6	18.76	2.7	0.1	0000022@Particles/b2_DW_af3d/smp_ae2_210304_noti_0054.mrcs	smp_ae2_210304_noti_0054.mrc	41	smp_ae2_210304_noti_0054.mrc	-135.952	18.0824	-64.0286	-9.82783	7.67217	1	0.71723	37639.7	0.393919	3	169697	28	2584	268	0.074429	0
675	300	11195.3	11183.6	18.76	2.7	0.1	0000029@Particles/b2_DW_af3d/smp_ae2_210304_noti_0054.mrcs	smp_ae2_210304_noti_0054.mrc	41	smp_ae2_210304_noti_0054.mrc	-133.399	30.2354	-47.1668	2.67217	-2.82783	1	0.687583	37809.1	0.675831	4	169697	28	3784	1468	0.074429	0
676	300	11195.3	11183.6	18.76	2.7	0.1	0000061@Particles/b2_DW_af3d/smp_ae2_210304_noti_0054.mrcs	smp_ae2_210304_noti_0054.mrc	41	smp_ae2_210304_noti_0054.mrc	155.35	29.7697	87.117	-8.32783	12.1722	1	0.711674	37758.3	0.399921	5	169697	28	5104	948	0.074429	0
677	300	11195.3	11183.6	18.76	2.7	0.1	0000064@Particles/b2_DW_af3d/smp_ae2_210304_noti_0054.mrcs	smp_ae2_210304_noti_0054.mrc	41	smp_ae2_210304_noti_0054.mrc	-150.406	59.8755	-100.96	10.6722	5.17217	1	0.715273	37680.2	0.832798	14	169697	28	4904	1428	0.074429	0
678	300	11195.3	11183.6	18.76	2.7	0.1	0000068@Particles/b2_DW_af3d/smp_ae2_210304_noti_0054.mrcs	smp_ae2_210304_noti_0054.mrc	41	smp_ae2_210304_noti_0054.mrc	-126.677	49.2467	122.511	13.6722	14.1722	1	0.698044	37828.3	0.869669	6	169697	28	1264	1828	0.074429	0
679	300	11195.3	11183.6	18.76	2.7	0.1	0000071@Particles/b2_DW_af3d/smp_ae2_210304_noti_0054.mrcs	smp_ae2_210304_noti_0054.mrc	41	smp_ae2_210304_noti_0054.mrc	34.9323	32.2156	69.0035	2.67217	12.1722	1	0.703337	37729.9	0.40479	2	169697	28	3144	588	0.074429	0
680	300	11195.3	11183.6	18.76	2.7	0.1	0000072@Particles/b2_DW_af3d/smp_ae2_210304_noti_0054.mrcs	smp_ae2_210304_noti_0054.mrc	41	smp_ae2_210304_noti_0054.mrc	102.509	53.7388	-1.77753	1.17217	9.67217	1	0.70116	37744.3	0.619893	8	169697	28	1904	1868	0.074429	0
681	300	11195.3	11183.6	18.76	2.7	0.1	0000020@Particles/b2_DW_af3d/smp_ae2_210304_noti_0054.mrcs	smp_ae2_210304_noti_0054.mrc	41	smp_ae2_210304_noti_0054.mrc	45.6613	155.864	-120.837	-2.32783	-11.8278	1	0.709339	37726.1	0.71358	8	169697	28	2664	2148	0.074429	0
682	300	11195.3	11183.6	18.76	2.7	0.1	0000030@Particles/b2_DW_af3d/smp_ae2_210304_noti_0054.mrcs	smp_ae2_210304_noti_0054.mrc	41	smp_ae2_210304_noti_0054.mrc	61.7662	167.237	-111.139	1.67217	0.672172	1	0.731087	37641.1	0.732907	18	169697	28	944	1668	0.074429	0
683	300	11195.3	11183.6	18.76	2.7	0.1	0000048@Particles/b2_DW_af3d/smp_ae2_210304_noti_0054.mrcs	smp_ae2_210304_noti_0054.mrc	41	smp_ae2_210304_noti_0054.mrc	73.7213	132.935	9.63194	2.17217	-5.82783	1	0.714486	37799.1	0.564476	27	169697	28	4144	1748	0.074429	0
684	300	11195.3	11183.6	18.76	2.7	0.1	0000054@Particles/b2_DW_af3d/smp_ae2_210304_noti_0054.mrcs	smp_ae2_210304_noti_0054.mrc	41	smp_ae2_210304_noti_0054.mrc	-34.8079	28.9823	-99.9854	-13.8278	5.67217	1	0.717242	37602.6	0.64373	3	169697	28	4504	228	0.074429	0
685	300	11195.3	11183.6	18.76	2.7	0.1	0000063@Particles/b2_DW_af3d/smp_ae2_210304_noti_0054.mrcs	smp_ae2_210304_noti_0054.mrc	41	smp_ae2_210304_noti_0054.mrc	39.2184	11.1426	-128.329	-4.82783	5.67217	1	0.708839	37783.9	0.284991	30	169697	28	944	2388	0.074429	0
686	300	11195.3	11183.6	18.76	2.7	0.1	0000011@Particles/b2_DW_af3d/smp_ae2_210304_noti_0054.mrcs	smp_ae2_210304_noti_0054.mrc	41	smp_ae2_210304_noti_0054.mrc	66.3358	2.18522	-20.5743	-1.82783	11.1722	1	0.709817	37600.9	0.41611	3	169697	28	3224	1188	0.074429	0
687	300	11195.3	11183.6	18.76	2.7	0.1	0000015@Particles/b2_DW_af3d/smp_ae2_210304_noti_0054.mrcs	smp_ae2_210304_noti_0054.mrc	41	smp_ae2_210304_noti_0054.mrc	26.2612	5.56076	-96.7433	0.172172	8.17217	1	0.70725	37850.2	0.804761	9	169697	28	624	2668	0.074429	0
688	300	11195.3	11183.6	18.76	2.7	0.1	0000032@Particles/b2_DW_af3d/smp_ae2_210304_noti_0054.mrcs	smp_ae2_210304_noti_0054.mrc	41	smp_ae2_210304_noti_0054.mrc	-28.0279	11.3362	156.073	3.17217	8.67217	1	0.724524	37660.7	0.913515	6	169697	28	1784	2068	0.074429	0
689	300	11195.3	11183.6	18.76	2.7	0.1	0000057@Particles/b2_DW_af3d/smp_ae2_210304_noti_0054.mrcs	smp_ae2_210304_noti_0054.mrc	41	smp_ae2_210304_noti_0054.mrc	39.2184	11.1426	-169.579	5.17217	-2.82783	1	0.731368	37837.4	0.515586	11	169697	28	4984	2068	0.074429	0
690	300	11195.3	11183.6	18.76	2.7	0.1	0000037@Particles/b2_DW_af3d/smp_ae2_210304_noti_0054.mrcs	smp_ae2_210304_noti_0054.mrc	41	smp_ae2_210304_noti_0054.mrc	34.1666	23.2303	-173.482	12.1722	15.1722	1	0.692439	37747.6	0.279558	8	169697	28	3424	1068	0.074429	0
691	300	11195.3	11183.6	18.76	2.7	0.1	0000042@Particles/b2_DW_af3d/smp_ae2_210304_noti_0054.mrcs	smp_ae2_210304_noti_0054.mrc	41	smp_ae2_210304_noti_0054.mrc	45.6677	22.8063	-104.53	-12.8278	13.6722	1	0.704367	37725.2	0.383482	3	169697	28	3584	3168	0.074429	0
692	300	11195.3	11183.6	18.76	2.7	0.1	0000047@Particles/b2_DW_af3d/smp_ae2_210304_noti_0054.mrcs	smp_ae2_210304_noti_0054.mrc	41	smp_ae2_210304_noti_0054.mrc	-7.50996	29.6573	-111.937	5.17217	-6.32783	1	0.726304	37764.8	0.496207	2	169697	28	3024	1348	0.074429	0
693	300	11195.3	11183.6	18.76	2.7	0.1	0000051@Particles/b2_DW_af3d/smp_ae2_210304_noti_0054.mrcs	smp_ae2_210304_noti_0054.mrc	41	smp_ae2_210304_noti_0054.mrc	-62.8944	27.6908	59.1405	-4.32783	15.6722	1	0.710792	37678.2	0.438993	3	169697	28	1344	2308	0.074429	0
694	300	11195.3	11183.6	18.76	2.7	0.1	0000073@Particles/b2_DW_af3d/smp_ae2_210304_noti_0054.mrcs	smp_ae2_210304_noti_0054.mrc	41	smp_ae2_210304_noti_0054.mrc	-28.1044	153.183	-102.706	13.6722	-10.3278	1	0.708841	37745	0.560936	6	169697	28	624	268	0.074429	0
695	300	11195.3	11183.6	18.76	2.7	0.1	0000070@Particles/b2_DW_af3d/smp_ae2_210304_noti_0054.mrcs	smp_ae2_210304_noti_0054.mrc	41	smp_ae2_210304_noti_0054.mrc	-108.452	79.2256	58.8898	6.67217	-1.82783	1	0.722054	37683.3	0.153508	126	169697	28	2664	1148	0.074429	0
696	300	13230.4	13172	8.93	2.7	0.1	0000005@Particles/b2_DW_af3d/smp_ae2_210304_noti_0055.mrcs	smp_ae2_210304_noti_0055.mrc	42	smp_ae2_210304_noti_0055.mrc	-69.1932	21.325	113.262	-0.82783	8.17217	1	0.721888	37529.3	0.445756	14	169697	28	2384	2748	0.084533	0
697	300	13230.4	13172	8.93	2.7	0.1	0000060@Particles/b2_DW_af3d/smp_ae2_210304_noti_0055.mrcs	smp_ae2_210304_noti_0055.mrc	42	smp_ae2_210304_noti_0055.mrc	-71.6305	45.7556	-77.4475	1.67217	2.67217	1	0.719864	37578	0.220914	10	169697	28	2904	2308	0.084533	0
698	300	13230.4	13172	8.93	2.7	0.1	0000062@Particles/b2_DW_af3d/smp_ae2_210304_noti_0055.mrcs	smp_ae2_210304_noti_0055.mrc	42	smp_ae2_210304_noti_0055.mrc	23.0997	85.7949	156.713	-9.32783	5.67217	1	0.710906	37652.8	0.578996	10	169697	28	5024	308	0.084533	0
699	300	13230.4	13172	8.93	2.7	0.1	0000063@Particles/b2_DW_af3d/smp_ae2_210304_noti_0055.mrcs	smp_ae2_210304_noti_0055.mrc	42	smp_ae2_210304_noti_0055.mrc	-51.8807	43.6083	12.9849	12.6722	5.67217	1	0.715877	37615	0.536004	7	169697	28	3584	628	0.084533	0
700	300	13230.4	13172	8.93	2.7	0.1	0000064@Particles/b2_DW_af3d/smp_ae2_210304_noti_0055.mrcs	smp_ae2_210304_noti_0055.mrc	42	smp_ae2_210304_noti_0055.mrc	-32.3917	38.1946	-128.783	5.67217	4.17217	1	0.714177	37541.2	0.442829	2	169697	28	5304	1348	0.084533	0
701	300	13230.4	13172	8.93	2.7	0.1	0000065@Particles/b2_DW_af3d/smp_ae2_210304_noti_0055.mrcs	smp_ae2_210304_noti_0055.mrc	42	smp_ae2_210304_noti_0055.mrc	96.007	41.6041	-128.383	8.17217	-1.82783	1	0.711543	37646.2	0.852241	2	169697	28	3824	3508	0.084533	0
702	300	13230.4	13172	8.93	2.7	0.1	0000066@Particles/b2_DW_af3d/smp_ae2_210304_noti_0055.mrcs	smp_ae2_210304_noti_0055.mrc	42	smp_ae2_210304_noti_0055.mrc	-135.863	57.5866	175.728	2.67217	7.67217	1	0.699459	37663.5	0.402548	3	169697	28	3824	2508	0.084533	0
703	300	13230.4	13172	8.93	2.7	0.1	0000067@Particles/b2_DW_af3d/smp_ae2_210304_noti_0055.mrcs	smp_ae2_210304_noti_0055.mrc	42	smp_ae2_210304_noti_0055.mrc	-139.091	65.4577	33.5349	1.17217	-17.3278	1	0.702518	37542.8	0.603442	5	169697	28	3944	2708	0.084533	0
704	300	13230.4	13172	8.93	2.7	0.1	0000068@Particles/b2_DW_af3d/smp_ae2_210304_noti_0055.mrcs	smp_ae2_210304_noti_0055.mrc	42	smp_ae2_210304_noti_0055.mrc	-26.9707	75.7745	97.7137	6.17217	8.67217	1	0.716461	37603.8	0.22548	5	169697	28	1984	3108	0.084533	0
705	300	13230.4	13172	8.93	2.7	0.1	0000069@Particles/b2_DW_af3d/smp_ae2_210304_noti_0055.mrcs	smp_ae2_210304_noti_0055.mrc	42	smp_ae2_210304_noti_0055.mrc	-167.705	54.0751	-13.7223	-9.82783	2.17217	1	0.725414	37621.9	0.269568	11	169697	28	3864	508	0.084533	0
706	300	13230.4	13172	8.93	2.7	0.1	0000070@Particles/b2_DW_af3d/smp_ae2_210304_noti_0055.mrcs	smp_ae2_210304_noti_0055.mrc	42	smp_ae2_210304_noti_0055.mrc	-64.357	42.9868	139.988	8.67217	-7.82783	1	0.72013	37569.3	0.375549	5	169697	28	2424	1348	0.084533	0
707	300	13230.4	13172	8.93	2.7	0.1	0000071@Particles/b2_DW_af3d/smp_ae2_210304_noti_0055.mrcs	smp_ae2_210304_noti_0055.mrc	42	smp_ae2_210304_noti_0055.mrc	-53.7551	37.3027	-118.929	7.67217	5.17217	1	0.702784	37610.8	0.421862	1	169697	28	3024	3188	0.084533	0
708	300	13230.4	13172	8.93	2.7	0.1	0000022@Particles/b2_DW_af3d/smp_ae2_210304_noti_0055.mrcs	smp_ae2_210304_noti_0055.mrc	42	smp_ae2_210304_noti_0055.mrc	-113.664	177.815	-73.1757	8.17217	5.67217	1	0.712873	37647.1	0.460481	28	169697	28	1344	3028	0.084533	0
709	300	13230.4	13172	8.93	2.7	0.1	0000001@Particles/b2_DW_af3d/smp_ae2_210304_noti_0055.mrcs	smp_ae2_210304_noti_0055.mrc	42	smp_ae2_210304_noti_0055.mrc	-109.315	7.07029	-96.4079	-5.32783	7.67217	1	0.707944	37489.4	0.476837	14	169697	28	3064	2388	0.084533	0
710	300	13230.4	13172	8.93	2.7	0.1	0000047@Particles/b2_DW_af3d/smp_ae2_210304_noti_0055.mrcs	smp_ae2_210304_noti_0055.mrc	42	smp_ae2_210304_noti_0055.mrc	59.2684	16.194	64.8123	19.6722	-17.8278	1	0.696626	37579.3	0.572474	9	169697	28	4344	2548	0.084533	0
711	300	13230.4	13172	8.93	2.7	0.1	0000057@Particles/b2_DW_af3d/smp_ae2_210304_noti_0055.mrcs	smp_ae2_210304_noti_0055.mrc	42	smp_ae2_210304_noti_0055.mrc	148.947	39.2089	57.043	-1.82783	5.67217	1	0.713081	37635.7	0.303041	5	169697	28	304	1064	0.084533	0
712	300	13230.4	13172	8.93	2.7	0.1	0000010@Particles/b2_DW_af3d/smp_ae2_210304_noti_0055.mrcs	smp_ae2_210304_noti_0055.mrc	42	smp_ae2_210304_noti_0055.mrc	-31.7614	17.1461	80.9465	-7.82783	-6.82783	1	0.708182	37592.8	0.47208	12	169697	28	3264	1908	0.084533	0
713	300	13230.4	13172	8.93	2.7	0.1	0000043@Particles/b2_DW_af3d/smp_ae2_210304_noti_0055.mrcs	smp_ae2_210304_noti_0055.mrc	42	smp_ae2_210304_noti_0055.mrc	0.981022	26.7202	65.3231	12.6722	-2.32783	1	0.702189	37674	0.282767	4	169697	28	4304	1668	0.084533	0
714	300	13230.4	13172	8.93	2.7	0.1	0000046@Particles/b2_DW_af3d/smp_ae2_210304_noti_0055.mrcs	smp_ae2_210304_noti_0055.mrc	42	smp_ae2_210304_noti_0055.mrc	-138.674	27.016	121.659	13.6722	-2.32783	1	0.706103	37436.2	0.814457	2	169697	28	2824	2668	0.084533	0
715	300	13230.4	13172	8.93	2.7	0.1	0000072@Particles/b2_DW_af3d/smp_ae2_210304_noti_0055.mrcs	smp_ae2_210304_noti_0055.mrc	42	smp_ae2_210304_noti_0055.mrc	26.0651	159.391	-62.5424	12.6722	-21.3278	1	0.67907	37613.8	0.253874	23	169697	28	4384	3348	0.084533	0
716	300	13230.4	13172	8.93	2.7	0.1	0000025@Particles/b2_DW_af3d/smp_ae2_210304_noti_0055.mrcs	smp_ae2_210304_noti_0055.mrc	42	smp_ae2_210304_noti_0055.mrc	177.936	96.4411	-99.0824	-8.82783	15.6722	1	0.705576	37660.1	0.231598	28	169697	28	788	3604	0.084533	0
717	300	15080.1	15127	41.31	2.7	0.1	0000048@Particles/b2_DW_af3d/smp_ae2_210304_noti_0056.mrcs	smp_ae2_210304_noti_0056.mrc	43	smp_ae2_210304_noti_0056.mrc	-166.757	20.4328	-127.011	-1.82783	4.67217	1	0.707265	37752.8	0.612632	9	169697	28	608	3432	0.092496	0
718	300	15080.1	15127	41.31	2.7	0.1	0000055@Particles/b2_DW_af3d/smp_ae2_210304_noti_0056.mrcs	smp_ae2_210304_noti_0056.mrc	43	smp_ae2_210304_noti_0056.mrc	140.585	154.203	-52.7592	-4.82783	-0.32783	1	0.726166	37595.1	0.38707	5	169697	28	2184	1108	0.092496	0
719	300	15080.1	15127	41.31	2.7	0.1	0000072@Particles/b2_DW_af3d/smp_ae2_210304_noti_0056.mrcs	smp_ae2_210304_noti_0056.mrc	43	smp_ae2_210304_noti_0056.mrc	-170.297	41.8592	121.366	12.1722	-13.8278	1	0.697806	37767.2	0.224184	91	169697	28	2624	1828	0.092496	0
720	300	15080.1	15127	41.31	2.7	0.1	0000113@Particles/b2_DW_af3d/smp_ae2_210304_noti_0056.mrcs	smp_ae2_210304_noti_0056.mrc	43	smp_ae2_210304_noti_0056.mrc	-37.3839	59.5859	171.927	-0.82783	0.172172	1	0.722133	37633.3	0.736472	6	169697	28	3064	2668	0.092496	0
721	300	15080.1	15127	41.31	2.7	0.1	0000116@Particles/b2_DW_af3d/smp_ae2_210304_noti_0056.mrcs	smp_ae2_210304_noti_0056.mrc	43	smp_ae2_210304_noti_0056.mrc	-104.585	61.7131	137.232	2.17217	0.172172	1	0.722525	37716	0.809298	3	169697	28	384	1628	0.092496	0
722	300	15080.1	15127	41.31	2.7	0.1	0000117@Particles/b2_DW_af3d/smp_ae2_210304_noti_0056.mrcs	smp_ae2_210304_noti_0056.mrc	43	smp_ae2_210304_noti_0056.mrc	-7.96247	112.579	-47.5229	11.1722	1.67217	1	0.717244	37808.8	0.538666	18	169697	28	2344	1908	0.092496	0
723	300	15080.1	15127	41.31	2.7	0.1	0000022@Particles/b2_DW_af3d/smp_ae2_210304_noti_0056.mrcs	smp_ae2_210304_noti_0056.mrc	43	smp_ae2_210304_noti_0056.mrc	122.304	177.506	-163.343	-2.82783	-3.82783	1	0.720011	37640.8	0.417609	11	169697	28	3664	908	0.092496	0
724	300	15080.1	15127	41.31	2.7	0.1	0000074@Particles/b2_DW_af3d/smp_ae2_210304_noti_0056.mrcs	smp_ae2_210304_noti_0056.mrc	43	smp_ae2_210304_noti_0056.mrc	61.7662	167.237	-24.8885	0.672172	6.67217	1	0.723009	37728.6	0.205327	22	169697	28	624	2908	0.092496	0
725	300	15080.1	15127	41.31	2.7	0.1	0000049@Particles/b2_DW_af3d/smp_ae2_210304_noti_0056.mrcs	smp_ae2_210304_noti_0056.mrc	43	smp_ae2_210304_noti_0056.mrc	26.2612	5.56076	-2.99334	-5.82783	-4.32783	1	0.692608	37907.1	0.798225	2	169697	28	4744	1188	0.092496	0
726	300	15080.1	15127	41.31	2.7	0.1	0000070@Particles/b2_DW_af3d/smp_ae2_210304_noti_0056.mrcs	smp_ae2_210304_noti_0056.mrc	43	smp_ae2_210304_noti_0056.mrc	-28.0279	11.3362	-83.927	20.1722	1.67217	1	0.71237	37691.3	0.390479	9	169697	28	304	1108	0.092496	0
727	300	15080.1	15127	41.31	2.7	0.1	0000090@Particles/b2_DW_af3d/smp_ae2_210304_noti_0056.mrcs	smp_ae2_210304_noti_0056.mrc	43	smp_ae2_210304_noti_0056.mrc	34.9323	32.2156	-65.9965	-5.32783	3.67217	1	0.703473	37602.8	0.495615	50	169697	28	2944	1548	0.092496	0
728	300	15080.1	15127	41.31	2.7	0.1	0000110@Particles/b2_DW_af3d/smp_ae2_210304_noti_0056.mrcs	smp_ae2_210304_noti_0056.mrc	43	smp_ae2_210304_noti_0056.mrc	-165.284	131.895	-81.521	0.672172	2.17217	1	0.694423	37722.2	0.399201	15	169697	28	4104	2388	0.092496	0
729	300	15080.1	15127	41.31	2.7	0.1	0000015@Particles/b2_DW_af3d/smp_ae2_210304_noti_0056.mrcs	smp_ae2_210304_noti_0056.mrc	43	smp_ae2_210304_noti_0056.mrc	-16.5998	17.6011	-84.8578	-13.3278	1.67217	1	0.718274	37569.2	0.368277	17	169697	28	1904	2948	0.092496	0
730	300	15080.1	15127	41.31	2.7	0.1	0000029@Particles/b2_DW_af3d/smp_ae2_210304_noti_0056.mrcs	smp_ae2_210304_noti_0056.mrc	43	smp_ae2_210304_noti_0056.mrc	-133.399	30.2354	-140.917	-5.82783	6.67217	1	0.711898	37727.1	0.569372	11	169697	28	1384	1068	0.092496	0
731	300	15080.1	15127	41.31	2.7	0.1	0000067@Particles/b2_DW_af3d/smp_ae2_210304_noti_0056.mrcs	smp_ae2_210304_noti_0056.mrc	43	smp_ae2_210304_noti_0056.mrc	61.7662	167.237	23.8615	-7.82783	6.17217	1	0.712238	37729.5	0.547549	8	169697	28	5224	708	0.092496	0
732	300	15080.1	15127	41.31	2.7	0.1	0000075@Particles/b2_DW_af3d/smp_ae2_210304_noti_0056.mrcs	smp_ae2_210304_noti_0056.mrc	43	smp_ae2_210304_noti_0056.mrc	21.6258	153.454	-161.094	-5.32783	19.1722	1	0.70365	37700.7	0.278628	8	169697	28	2224	868	0.092496	0
733	300	15080.1	15127	41.31	2.7	0.1	0000083@Particles/b2_DW_af3d/smp_ae2_210304_noti_0056.mrcs	smp_ae2_210304_noti_0056.mrc	43	smp_ae2_210304_noti_0056.mrc	104.326	28.8032	109.43	-0.82783	-1.32783	1	0.713536	37666.1	0.415602	10	169697	28	3544	388	0.092496	0
734	300	15080.1	15127	41.31	2.7	0.1	0000098@Particles/b2_DW_af3d/smp_ae2_210304_noti_0056.mrcs	smp_ae2_210304_noti_0056.mrc	43	smp_ae2_210304_noti_0056.mrc	-158.374	26.5464	-146.406	17.6722	11.1722	1	0.699245	37777.3	0.506258	3	169697	28	2264	2108	0.092496	0
735	300	15080.1	15127	41.31	2.7	0.1	0000108@Particles/b2_DW_af3d/smp_ae2_210304_noti_0056.mrcs	smp_ae2_210304_noti_0056.mrc	43	smp_ae2_210304_noti_0056.mrc	-34.8079	28.9823	-137.485	2.17217	6.17217	1	0.71587	37636.3	0.61955	3	169697	28	3264	1988	0.092496	0
736	300	15080.1	15127	41.31	2.7	0.1	0000120@Particles/b2_DW_af3d/smp_ae2_210304_noti_0056.mrcs	smp_ae2_210304_noti_0056.mrc	43	smp_ae2_210304_noti_0056.mrc	88.185	35.8129	-123.959	8.17217	2.17217	1	0.714454	37612.7	0.432081	3	169697	28	224	3108	0.092496	0
737	300	15080.1	15127	41.31	2.7	0.1	0000052@Particles/b2_DW_af3d/smp_ae2_210304_noti_0056.mrcs	smp_ae2_210304_noti_0056.mrc	43	smp_ae2_210304_noti_0056.mrc	151.972	168.664	-39.823	-8.82783	5.67217	1	0.710585	37549.8	0.578562	17	169697	28	2664	1508	0.092496	0
738	300	15080.1	15127	41.31	2.7	0.1	0000018@Particles/b2_DW_af3d/smp_ae2_210304_noti_0056.mrcs	smp_ae2_210304_noti_0056.mrc	43	smp_ae2_210304_noti_0056.mrc	151.972	168.664	42.677	5.17217	11.6722	1	0.696262	37853.5	0.542873	8	169697	28	4264	1228	0.092496	0
739	300	15080.1	15127	41.31	2.7	0.1	0000019@Particles/b2_DW_af3d/smp_ae2_210304_noti_0056.mrcs	smp_ae2_210304_noti_0056.mrc	43	smp_ae2_210304_noti_0056.mrc	-49.4188	40.6003	-140.895	-2.32783	0.672172	1	0.709966	37993.1	0.123892	77	169697	28	4544	1348	0.092496	0
740	300	15080.1	15127	41.31	2.7	0.1	0000061@Particles/b2_DW_af3d/smp_ae2_210304_noti_0056.mrcs	smp_ae2_210304_noti_0056.mrc	43	smp_ae2_210304_noti_0056.mrc	-101.564	59.1469	80.8386	13.6722	-11.8278	1	0.723263	37583	0.497158	13	169697	28	4024	548	0.092496	0
741	300	11031.3	11324.2	60.56	2.7	0.1	0000050@Particles/b2_DW_af3d/smp_ae2_210304_noti_0057.mrcs	smp_ae2_210304_noti_0057.mrc	44	smp_ae2_210304_noti_0057.mrc	68.7718	30.7461	-176.024	0.672172	9.67217	1	0.702937	37844.5	0.855051	4	169697	28	1024	1348	0.114868	0
742	300	11031.3	11324.2	60.56	2.7	0.1	0000051@Particles/b2_DW_af3d/smp_ae2_210304_noti_0057.mrcs	smp_ae2_210304_noti_0057.mrc	44	smp_ae2_210304_noti_0057.mrc	-115.895	40.2449	106.476	10.6722	-2.32783	1	0.717521	37753.9	0.716826	18	169697	28	824	2348	0.114868	0
743	300	11031.3	11324.2	60.56	2.7	0.1	0000054@Particles/b2_DW_af3d/smp_ae2_210304_noti_0057.mrcs	smp_ae2_210304_noti_0057.mrc	44	smp_ae2_210304_noti_0057.mrc	-177.847	29.4346	73.2289	-11.3278	2.17217	1	0.706894	37813.6	0.489551	3	169697	28	1184	988	0.114868	0
744	300	11031.3	11324.2	60.56	2.7	0.1	0000055@Particles/b2_DW_af3d/smp_ae2_210304_noti_0057.mrcs	smp_ae2_210304_noti_0057.mrc	44	smp_ae2_210304_noti_0057.mrc	68.5428	39.9743	-79.7732	-2.82783	-7.32783	1	0.702821	37921.9	0.269864	19	169697	28	1504	2188	0.114868	0
745	300	11031.3	11324.2	60.56	2.7	0.1	0000057@Particles/b2_DW_af3d/smp_ae2_210304_noti_0057.mrcs	smp_ae2_210304_noti_0057.mrc	44	smp_ae2_210304_noti_0057.mrc	-141.369	51.7138	22.1138	14.6722	6.17217	1	0.698396	37862.2	0.401546	4	169697	28	3704	3188	0.114868	0
746	300	11031.3	11324.2	60.56	2.7	0.1	0000061@Particles/b2_DW_af3d/smp_ae2_210304_noti_0057.mrcs	smp_ae2_210304_noti_0057.mrc	44	smp_ae2_210304_noti_0057.mrc	149.067	132.399	-171.865	0.172172	-7.32783	1	0.706941	37779	0.369432	12	169697	28	1944	3308	0.114868	0
747	300	11031.3	11324.2	60.56	2.7	0.1	0000062@Particles/b2_DW_af3d/smp_ae2_210304_noti_0057.mrcs	smp_ae2_210304_noti_0057.mrc	44	smp_ae2_210304_noti_0057.mrc	11.7788	71.1055	-61.3638	12.6722	1.17217	1	0.700289	37756.8	0.49264	6	169697	28	4544	3748	0.114868	0
748	300	11031.3	11324.2	60.56	2.7	0.1	0000002@Particles/b2_DW_af3d/smp_ae2_210304_noti_0057.mrcs	smp_ae2_210304_noti_0057.mrc	44	smp_ae2_210304_noti_0057.mrc	122.304	177.506	159.157	1.17217	-1.32783	1	0.705463	37822.9	0.258304	13	169697	28	2464	3348	0.114868	0
749	300	11031.3	11324.2	60.56	2.7	0.1	0000013@Particles/b2_DW_af3d/smp_ae2_210304_noti_0057.mrcs	smp_ae2_210304_noti_0057.mrc	44	smp_ae2_210304_noti_0057.mrc	39.2184	11.1426	14.1706	1.17217	1.67217	1	0.703002	37807.3	0.489796	11	169697	28	1984	3588	0.114868	0
750	300	11031.3	11324.2	60.56	2.7	0.1	0000021@Particles/b2_DW_af3d/smp_ae2_210304_noti_0057.mrcs	smp_ae2_210304_noti_0057.mrc	44	smp_ae2_210304_noti_0057.mrc	39.2184	11.1426	36.6706	8.17217	-6.82783	1	0.702025	37752	0.824781	23	169697	28	4064	2428	0.114868	0
751	300	11031.3	11324.2	60.56	2.7	0.1	0000001@Particles/b2_DW_af3d/smp_ae2_210304_noti_0057.mrcs	smp_ae2_210304_noti_0057.mrc	44	smp_ae2_210304_noti_0057.mrc	131.785	12.4762	-18.3066	16.6722	6.67217	1	0.705089	37867.1	0.398886	4	169697	28	1984	1748	0.114868	0
752	300	11031.3	11324.2	60.56	2.7	0.1	0000025@Particles/b2_DW_af3d/smp_ae2_210304_noti_0057.mrcs	smp_ae2_210304_noti_0057.mrc	44	smp_ae2_210304_noti_0057.mrc	66.3358	2.18522	24.4257	0.672172	-8.82783	1	0.702295	37806.1	0.466945	9	169697	28	1624	268	0.114868	0
753	300	11031.3	11324.2	60.56	2.7	0.1	0000035@Particles/b2_DW_af3d/smp_ae2_210304_noti_0057.mrcs	smp_ae2_210304_noti_0057.mrc	44	smp_ae2_210304_noti_0057.mrc	26.2612	5.56076	0.75666	-1.82783	-4.82783	1	0.71878	37867.4	0.687598	5	169697	28	2104	788	0.114868	0
754	300	11031.3	11324.2	60.56	2.7	0.1	0000056@Particles/b2_DW_af3d/smp_ae2_210304_noti_0057.mrcs	smp_ae2_210304_noti_0057.mrc	44	smp_ae2_210304_noti_0057.mrc	178.05	116.847	-61.5491	-13.8278	-8.82783	1	0.694492	37716.4	0.155468	124	169697	28	2424	3668	0.114868	0
755	300	11031.3	11324.2	60.56	2.7	0.1	0000011@Particles/b2_DW_af3d/smp_ae2_210304_noti_0057.mrcs	smp_ae2_210304_noti_0057.mrc	44	smp_ae2_210304_noti_0057.mrc	-148.48	26.7437	-143.672	5.17217	-3.32783	1	0.699779	37763.4	0.362965	3	169697	28	984	2148	0.114868	0
756	300	11031.3	11324.2	60.56	2.7	0.1	0000059@Particles/b2_DW_af3d/smp_ae2_210304_noti_0057.mrcs	smp_ae2_210304_noti_0057.mrc	44	smp_ae2_210304_noti_0057.mrc	-136.486	163.067	121.252	5.17217	7.17217	1	0.702682	37851	0.361953	23	169697	28	4704	3028	0.114868	0
757	300	11031.3	11324.2	60.56	2.7	0.1	0000003@Particles/b2_DW_af3d/smp_ae2_210304_noti_0057.mrcs	smp_ae2_210304_noti_0057.mrc	44	smp_ae2_210304_noti_0057.mrc	-109.315	7.07029	-55.1579	10.1722	-3.32783	1	0.710084	37845.4	0.162085	12	169697	28	2264	2188	0.114868	0
758	300	11031.3	11324.2	60.56	2.7	0.1	0000063@Particles/b2_DW_af3d/smp_ae2_210304_noti_0057.mrcs	smp_ae2_210304_noti_0057.mrc	44	smp_ae2_210304_noti_0057.mrc	121.841	93.2654	60.9124	9.17217	7.17217	1	0.731246	37734.9	0.295424	76	169697	28	904	3668	0.114868	0
759	300	13500	13511.7	32.16	2.7	0.1	0000022@Particles/b2_DW_af3d/smp_ae2_210304_noti_0058.mrcs	smp_ae2_210304_noti_0058.mrc	45	smp_ae2_210304_noti_0058.mrc	61.7662	167.237	-129.889	12.1722	-8.82783	1	0.705299	37793.9	0.542348	2	169697	28	4184	2628	0.085332	0
760	300	13500	13511.7	32.16	2.7	0.1	0000035@Particles/b2_DW_af3d/smp_ae2_210304_noti_0058.mrcs	smp_ae2_210304_noti_0058.mrc	45	smp_ae2_210304_noti_0058.mrc	-109.315	7.07029	-133.908	5.17217	0.672172	1	0.70061	37795.2	0.582602	18	169697	28	2104	1268	0.085332	0
761	300	13500	13511.7	32.16	2.7	0.1	0000060@Particles/b2_DW_af3d/smp_ae2_210304_noti_0058.mrcs	smp_ae2_210304_noti_0058.mrc	45	smp_ae2_210304_noti_0058.mrc	113.561	28.3253	120.398	2.67217	3.67217	1	0.714063	37870	0.702676	6	169697	28	4784	1708	0.085332	0
762	300	13500	13511.7	32.16	2.7	0.1	0000064@Particles/b2_DW_af3d/smp_ae2_210304_noti_0058.mrcs	smp_ae2_210304_noti_0058.mrc	45	smp_ae2_210304_noti_0058.mrc	76.8874	42.657	100.182	16.6722	-2.82783	1	0.700434	37789.1	0.639107	10	169697	28	744	588	0.085332	0
763	300	13500	13511.7	32.16	2.7	0.1	0000009@Particles/b2_DW_af3d/smp_ae2_210304_noti_0058.mrcs	smp_ae2_210304_noti_0058.mrc	45	smp_ae2_210304_noti_0058.mrc	70.6846	172.93	-68.5921	-10.8278	4.17217	1	0.70526	37646.1	0.423524	37	169697	28	1744	1148	0.085332	0
764	300	13500	13511.7	32.16	2.7	0.1	0000018@Particles/b2_DW_af3d/smp_ae2_210304_noti_0058.mrcs	smp_ae2_210304_noti_0058.mrc	45	smp_ae2_210304_noti_0058.mrc	66.3358	2.18522	-163.074	11.1722	-8.32783	1	0.720715	37885.7	0.807455	3	169697	28	3304	788	0.085332	0
765	300	13500	13511.7	32.16	2.7	0.1	0000021@Particles/b2_DW_af3d/smp_ae2_210304_noti_0058.mrcs	smp_ae2_210304_noti_0058.mrc	45	smp_ae2_210304_noti_0058.mrc	-16.9067	5.68942	107.56	10.1722	-10.8278	1	0.712001	37842.1	0.622777	28	169697	28	1664	788	0.085332	0
766	300	13500	13511.7	32.16	2.7	0.1	0000047@Particles/b2_DW_af3d/smp_ae2_210304_noti_0058.mrcs	smp_ae2_210304_noti_0058.mrc	45	smp_ae2_210304_noti_0058.mrc	-56.7525	173.243	-35.1219	11.6722	6.67217	1	0.706403	37750.7	0.274901	11	169697	28	2024	1508	0.085332	0
767	300	13500	13511.7	32.16	2.7	0.1	0000044@Particles/b2_DW_af3d/smp_ae2_210304_noti_0058.mrcs	smp_ae2_210304_noti_0058.mrc	45	smp_ae2_210304_noti_0058.mrc	-28.0279	11.3362	58.573	-6.82783	11.6722	1	0.699104	37939.1	0.588338	8	169697	28	4504	1308	0.085332	0
768	300	13500	13511.7	32.16	2.7	0.1	0000062@Particles/b2_DW_af3d/smp_ae2_210304_noti_0058.mrcs	smp_ae2_210304_noti_0058.mrc	45	smp_ae2_210304_noti_0058.mrc	123.248	6.75681	-107.378	13.1722	15.1722	1	0.720384	37668	0.469561	21	169697	28	4624	708	0.085332	0
769	300	13500	13511.7	32.16	2.7	0.1	0000006@Particles/b2_DW_af3d/smp_ae2_210304_noti_0058.mrcs	smp_ae2_210304_noti_0058.mrc	45	smp_ae2_210304_noti_0058.mrc	61.7662	167.237	-81.1385	0.672172	7.67217	1	0.707543	37848.3	0.310847	15	169697	28	1904	1348	0.085332	0
770	300	13500	13511.7	32.16	2.7	0.1	0000020@Particles/b2_DW_af3d/smp_ae2_210304_noti_0058.mrcs	smp_ae2_210304_noti_0058.mrc	45	smp_ae2_210304_noti_0058.mrc	37.8266	150.049	-13.5326	8.67217	-1.82783	1	0.693724	37870.4	0.581428	12	169697	28	3904	1508	0.085332	0
771	300	13500	13511.7	32.16	2.7	0.1	0000023@Particles/b2_DW_af3d/smp_ae2_210304_noti_0058.mrcs	smp_ae2_210304_noti_0058.mrc	45	smp_ae2_210304_noti_0058.mrc	-118.234	12.7625	2.38852	-1.32783	-1.82783	1	0.706266	37757.7	0.698467	7	169697	28	3544	548	0.085332	0
772	300	13500	13511.7	32.16	2.7	0.1	0000027@Particles/b2_DW_af3d/smp_ae2_210304_noti_0058.mrcs	smp_ae2_210304_noti_0058.mrc	45	smp_ae2_210304_noti_0058.mrc	21.0082	26.5519	165.552	14.6722	2.17217	1	0.69043	37860.8	0.50502	4	169697	28	4144	1388	0.085332	0
773	300	13500	13511.7	32.16	2.7	0.1	0000031@Particles/b2_DW_af3d/smp_ae2_210304_noti_0058.mrcs	smp_ae2_210304_noti_0058.mrc	45	smp_ae2_210304_noti_0058.mrc	67.933	163.966	-26.1204	-2.82783	12.1722	1	0.704267	37831.3	0.226834	9	169697	28	2144	1668	0.085332	0
774	300	13500	13511.7	32.16	2.7	0.1	0000036@Particles/b2_DW_af3d/smp_ae2_210304_noti_0058.mrcs	smp_ae2_210304_noti_0058.mrc	45	smp_ae2_210304_noti_0058.mrc	-153.739	174.439	-83.2567	2.67217	-9.82783	1	0.711762	37818.6	0.963788	7	169697	28	4584	1108	0.085332	0
775	300	13500	13511.7	32.16	2.7	0.1	0000054@Particles/b2_DW_af3d/smp_ae2_210304_noti_0058.mrcs	smp_ae2_210304_noti_0058.mrc	45	smp_ae2_210304_noti_0058.mrc	32.2259	112.247	-18.9944	-2.32783	12.1722	1	0.697013	37795.9	0.10143	209	169697	28	4384	2108	0.085332	0
776	300	13500	13511.7	32.16	2.7	0.1	0000061@Particles/b2_DW_af3d/smp_ae2_210304_noti_0058.mrcs	smp_ae2_210304_noti_0058.mrc	45	smp_ae2_210304_noti_0058.mrc	131.785	12.4762	-63.3066	7.17217	0.172172	1	0.706068	37779.4	0.593629	19	169697	28	2384	3148	0.085332	0
777	300	13500	13511.7	32.16	2.7	0.1	0000063@Particles/b2_DW_af3d/smp_ae2_210304_noti_0058.mrcs	smp_ae2_210304_noti_0058.mrc	45	smp_ae2_210304_noti_0058.mrc	-58.8691	33.9795	105.43	6.17217	-1.82783	1	0.695736	37881.5	0.387753	37	169697	28	4584	1908	0.085332	0
778	300	13500	13511.7	32.16	2.7	0.1	0000065@Particles/b2_DW_af3d/smp_ae2_210304_noti_0058.mrcs	smp_ae2_210304_noti_0058.mrc	45	smp_ae2_210304_noti_0058.mrc	40.2089	35.079	1.66568	-4.32783	5.17217	1	0.721977	37743.5	0.537573	12	169697	28	264	2588	0.085332	0
779	300	13500	13511.7	32.16	2.7	0.1	0000043@Particles/b2_DW_af3d/smp_ae2_210304_noti_0058.mrcs	smp_ae2_210304_noti_0058.mrc	45	smp_ae2_210304_noti_0058.mrc	-140.782	168.857	-32.9206	1.67217	8.17217	1	0.710365	37889.5	0.275338	21	169697	28	4184	2228	0.085332	0
780	300	13500	13511.7	32.16	2.7	0.1	0000045@Particles/b2_DW_af3d/smp_ae2_210304_noti_0058.mrcs	smp_ae2_210304_noti_0058.mrc	45	smp_ae2_210304_noti_0058.mrc	149.465	17.8706	-71.8726	5.67217	-10.8278	1	0.716324	37646.9	0.73369	3	169697	28	1704	1548	0.085332	0
781	300	14586	14789.1	56.08	2.7	0.1	0000017@Particles/b2_DW_af3d/smp_ae2_210304_noti_0059.mrcs	smp_ae2_210304_noti_0059.mrc	46	smp_ae2_210304_noti_0059.mrc	44.0481	161.918	4.02858	0.172172	4.67217	1	0.717375	37594.3	0.521504	2	169697	28	1264	2388	0.222067	0
782	300	14586	14789.1	56.08	2.7	0.1	0000052@Particles/b2_DW_af3d/smp_ae2_210304_noti_0059.mrcs	smp_ae2_210304_noti_0059.mrc	46	smp_ae2_210304_noti_0059.mrc	29.3802	162.309	-24.1445	-7.82783	-0.32783	1	0.721431	37674.5	0.633189	21	169697	28	2584	1868	0.222067	0
783	300	14586	14789.1	56.08	2.7	0.1	0000065@Particles/b2_DW_af3d/smp_ae2_210304_noti_0059.mrcs	smp_ae2_210304_noti_0059.mrc	46	smp_ae2_210304_noti_0059.mrc	-116.123	30.946	-3.25473	3.17217	4.67217	1	0.701353	37712.7	0.544535	3	169697	28	2544	2868	0.222067	0
784	300	14586	14789.1	56.08	2.7	0.1	0000067@Particles/b2_DW_af3d/smp_ae2_210304_noti_0059.mrcs	smp_ae2_210304_noti_0059.mrc	46	smp_ae2_210304_noti_0059.mrc	171.707	26.4562	-26.8507	3.17217	-0.82783	1	0.707152	37802.2	0.576207	8	169697	28	3424	1988	0.222067	0
785	300	14586	14789.1	56.08	2.7	0.1	0000068@Particles/b2_DW_af3d/smp_ae2_210304_noti_0059.mrcs	smp_ae2_210304_noti_0059.mrc	46	smp_ae2_210304_noti_0059.mrc	148.947	39.2089	45.793	-12.8278	6.67217	1	0.71649	37549	0.195136	147	169697	28	1504	1708	0.222067	0
786	300	14586	14789.1	56.08	2.7	0.1	0000069@Particles/b2_DW_af3d/smp_ae2_210304_noti_0059.mrcs	smp_ae2_210304_noti_0059.mrc	46	smp_ae2_210304_noti_0059.mrc	139.89	54.87	-156.793	3.17217	-1.82783	1	0.713133	37664.8	0.498471	5	169697	28	3264	2988	0.222067	0
787	300	14586	14789.1	56.08	2.7	0.1	0000047@Particles/b2_DW_af3d/smp_ae2_210304_noti_0059.mrcs	smp_ae2_210304_noti_0059.mrc	46	smp_ae2_210304_noti_0059.mrc	66.3358	2.18522	-91.8243	2.67217	1.67217	1	0.699436	37897.2	0.325137	8	169697	28	3184	3228	0.222067	0
788	300	14586	14789.1	56.08	2.7	0.1	0000058@Particles/b2_DW_af3d/smp_ae2_210304_noti_0059.mrcs	smp_ae2_210304_noti_0059.mrc	46	smp_ae2_210304_noti_0059.mrc	147.603	23.9159	17.2461	-1.82783	5.17217	1	0.69556	37726.7	0.233628	11	169697	28	3744	3868	0.222067	0
789	300	14586	14789.1	56.08	2.7	0.1	0000051@Particles/b2_DW_af3d/smp_ae2_210304_noti_0059.mrcs	smp_ae2_210304_noti_0059.mrc	46	smp_ae2_210304_noti_0059.mrc	-10.1852	65.7989	-122.697	2.17217	0.172172	1	0.729687	37582.3	0.268052	33	169697	28	544	1748	0.222067	0
790	300	14586	14789.1	56.08	2.7	0.1	0000062@Particles/b2_DW_af3d/smp_ae2_210304_noti_0059.mrcs	smp_ae2_210304_noti_0059.mrc	46	smp_ae2_210304_noti_0059.mrc	52.0535	50.2284	-129.924	1.67217	3.67217	1	0.735415	37696.4	0.241686	17	169697	28	664	268	0.222067	0
791	300	14586	14789.1	56.08	2.7	0.1	0000059@Particles/b2_DW_af3d/smp_ae2_210304_noti_0059.mrcs	smp_ae2_210304_noti_0059.mrc	46	smp_ae2_210304_noti_0059.mrc	167.47	20.4933	26.5177	3.17217	-4.32783	1	0.719193	37557.7	0.650864	9	169697	28	1264	2188	0.222067	0
792	300	10791	11013.7	66.04	2.7	0.1	0000007@Particles/b2_DW_af3d/smp_ae2_210304_noti_0060.mrcs	smp_ae2_210304_noti_0060.mrc	47	smp_ae2_210304_noti_0060.mrc	-58.8691	33.9795	139.18	-2.82783	1.67217	1	0.708165	37868.2	0.543304	16	169697	28	3224	1868	0.060629	0
793	300	10791	11013.7	66.04	2.7	0.1	0000060@Particles/b2_DW_af3d/smp_ae2_210304_noti_0060.mrcs	smp_ae2_210304_noti_0060.mrc	47	smp_ae2_210304_noti_0060.mrc	124.818	46.4702	5.4917	2.67217	-7.82783	1	0.704145	37807.2	0.550396	7	169697	28	4024	2108	0.060629	0
794	300	10791	11013.7	66.04	2.7	0.1	0000061@Particles/b2_DW_af3d/smp_ae2_210304_noti_0060.mrcs	smp_ae2_210304_noti_0060.mrc	47	smp_ae2_210304_noti_0060.mrc	-29.2886	62.658	127.414	6.17217	0.172172	1	0.681428	37901.3	0.727511	7	169697	28	2584	1788	0.060629	0
795	300	10791	11013.7	66.04	2.7	0.1	0000062@Particles/b2_DW_af3d/smp_ae2_210304_noti_0060.mrcs	smp_ae2_210304_noti_0060.mrc	47	smp_ae2_210304_noti_0060.mrc	40.7843	167.975	2.03082	-6.32783	13.6722	1	0.70181	37746.7	0.320665	23	169697	28	2784	508	0.060629	0
796	300	10791	11013.7	66.04	2.7	0.1	0000063@Particles/b2_DW_af3d/smp_ae2_210304_noti_0060.mrcs	smp_ae2_210304_noti_0060.mrc	47	smp_ae2_210304_noti_0060.mrc	-109.993	28.1885	-11.5324	3.17217	13.6722	1	0.696565	37884.2	0.400471	5	169697	28	5424	188	0.060629	0
797	300	10791	11013.7	66.04	2.7	0.1	0000066@Particles/b2_DW_af3d/smp_ae2_210304_noti_0060.mrcs	smp_ae2_210304_noti_0060.mrc	47	smp_ae2_210304_noti_0060.mrc	105.097	25.7282	-92.4312	-9.32783	-6.32783	1	0.701662	37810.6	0.291257	14	169697	28	1348	2052	0.060629	0
798	300	10791	11013.7	66.04	2.7	0.1	0000004@Particles/b2_DW_af3d/smp_ae2_210304_noti_0060.mrcs	smp_ae2_210304_noti_0060.mrc	47	smp_ae2_210304_noti_0060.mrc	66.3358	2.18522	84.4257	-14.3278	3.17217	1	0.697715	37913.1	0.174897	24	169697	28	4024	1668	0.060629	0
799	300	10791	11013.7	66.04	2.7	0.1	0000051@Particles/b2_DW_af3d/smp_ae2_210304_noti_0060.mrcs	smp_ae2_210304_noti_0060.mrc	47	smp_ae2_210304_noti_0060.mrc	-57.696	2.49413	-91.6566	5.17217	2.17217	1	0.706657	37877.4	0.428776	10	169697	28	1596	2124	0.060629	0
800	300	10791	11013.7	66.04	2.7	0.1	0000023@Particles/b2_DW_af3d/smp_ae2_210304_noti_0060.mrcs	smp_ae2_210304_noti_0060.mrc	47	smp_ae2_210304_noti_0060.mrc	26.2612	5.56076	4.50666	16.1722	12.6722	1	0.695113	37766.5	0.312949	13	169697	28	3704	548	0.060629	0
801	300	10791	11013.7	66.04	2.7	0.1	0000035@Particles/b2_DW_af3d/smp_ae2_210304_noti_0060.mrcs	smp_ae2_210304_noti_0060.mrc	47	smp_ae2_210304_noti_0060.mrc	26.2612	5.56076	-152.993	2.67217	11.6722	1	0.693127	37794.3	0.855429	3	169697	28	5504	2628	0.060629	0
802	300	10791	11013.7	66.04	2.7	0.1	0000036@Particles/b2_DW_af3d/smp_ae2_210304_noti_0060.mrcs	smp_ae2_210304_noti_0060.mrc	47	smp_ae2_210304_noti_0060.mrc	-48.2149	167.524	63.3066	6.17217	18.1722	1	0.696187	37847.5	0.873723	7	169697	28	1624	1828	0.060629	0
803	300	10791	11013.7	66.04	2.7	0.1	0000044@Particles/b2_DW_af3d/smp_ae2_210304_noti_0060.mrcs	smp_ae2_210304_noti_0060.mrc	47	smp_ae2_210304_noti_0060.mrc	-57.696	2.49413	159.593	6.17217	2.17217	1	0.714709	37893.7	0.160145	11	169697	28	5544	1468	0.060629	0
804	300	10791	11013.7	66.04	2.7	0.1	0000011@Particles/b2_DW_af3d/smp_ae2_210304_noti_0060.mrcs	smp_ae2_210304_noti_0060.mrc	47	smp_ae2_210304_noti_0060.mrc	-73.7371	30.1369	-94.3844	-8.32783	-12.8278	1	0.700689	37747.6	0.290422	4	169697	28	4664	1828	0.060629	0
805	300	10791	11013.7	66.04	2.7	0.1	0000056@Particles/b2_DW_af3d/smp_ae2_210304_noti_0060.mrcs	smp_ae2_210304_noti_0060.mrc	47	smp_ae2_210304_noti_0060.mrc	37.7726	29.1021	2.14913	11.1722	18.6722	1	0.695549	37886.6	0.248662	12	169697	28	2584	748	0.060629	0
806	300	10791	11013.7	66.04	2.7	0.1	0000058@Particles/b2_DW_af3d/smp_ae2_210304_noti_0060.mrcs	smp_ae2_210304_noti_0060.mrc	47	smp_ae2_210304_noti_0060.mrc	34.1666	23.2303	-173.482	2.17217	0.672172	1	0.701844	37817.8	0.5128	37	169697	28	4024	2628	0.060629	0
807	300	10791	11013.7	66.04	2.7	0.1	0000059@Particles/b2_DW_af3d/smp_ae2_210304_noti_0060.mrcs	smp_ae2_210304_noti_0060.mrc	47	smp_ae2_210304_noti_0060.mrc	-101.564	59.1469	-76.6614	12.6722	2.17217	1	0.710777	37900.6	0.528979	2	169697	28	1744	2628	0.060629	0
808	300	10791	11013.7	66.04	2.7	0.1	0000065@Particles/b2_DW_af3d/smp_ae2_210304_noti_0060.mrcs	smp_ae2_210304_noti_0060.mrc	47	smp_ae2_210304_noti_0060.mrc	-163.942	41.9151	49.6266	4.67217	-7.82783	1	0.70916	37943.7	0.303176	13	169697	28	1584	2828	0.060629	0
809	300	10791	11013.7	66.04	2.7	0.1	0000029@Particles/b2_DW_af3d/smp_ae2_210304_noti_0060.mrcs	smp_ae2_210304_noti_0060.mrc	47	smp_ae2_210304_noti_0060.mrc	1.94921	32.7311	12.9888	-7.82783	19.6722	1	0.703615	37783.4	0.810757	3	169697	28	2824	2908	0.060629	0
810	300	10791	11013.7	66.04	2.7	0.1	0000019@Particles/b2_DW_af3d/smp_ae2_210304_noti_0060.mrcs	smp_ae2_210304_noti_0060.mrc	47	smp_ae2_210304_noti_0060.mrc	66.3358	2.18522	114.426	5.67217	0.172172	1	0.709075	37837.6	0.262945	44	169697	28	4984	2948	0.060629	0
811	300	10791	11013.7	66.04	2.7	0.1	0000042@Particles/b2_DW_af3d/smp_ae2_210304_noti_0060.mrcs	smp_ae2_210304_noti_0060.mrc	47	smp_ae2_210304_noti_0060.mrc	-28.0279	11.3362	92.323	-3.82783	5.67217	1	0.702811	37902.4	0.376009	12	169697	28	5024	348	0.060629	0
812	300	13587.7	13795.1	61.86	2.7	0.1	0000005@Particles/b2_DW_af3d/smp_ae2_210304_noti_0061.mrcs	smp_ae2_210304_noti_0061.mrc	48	smp_ae2_210304_noti_0061.mrc	-178.314	26.4002	92.0407	20.1722	19.6722	1	0.694053	37601.4	0.187194	45	169697	28	2304	3908	0.169979	0
813	300	13587.7	13795.1	61.86	2.7	0.1	0000029@Particles/b2_DW_af3d/smp_ae2_210304_noti_0061.mrcs	smp_ae2_210304_noti_0061.mrc	48	smp_ae2_210304_noti_0061.mrc	113.236	146.433	63.6507	-2.82783	0.672172	1	0.7127	37764.3	0.343761	19	169697	28	1864	2508	0.169979	0
814	300	13587.7	13795.1	61.86	2.7	0.1	0000037@Particles/b2_DW_af3d/smp_ae2_210304_noti_0061.mrcs	smp_ae2_210304_noti_0061.mrc	48	smp_ae2_210304_noti_0061.mrc	-29.1923	26.1743	-129.867	9.17217	6.67217	1	0.728205	37472.9	0.170255	37	169697	28	984	1268	0.169979	0
815	300	13587.7	13795.1	61.86	2.7	0.1	0000048@Particles/b2_DW_af3d/smp_ae2_210304_noti_0061.mrcs	smp_ae2_210304_noti_0061.mrc	48	smp_ae2_210304_noti_0061.mrc	49.1005	47.1642	-47.4078	0.672172	14.1722	1	0.703211	37659	0.476065	7	169697	28	2064	1708	0.169979	0
816	300	13587.7	13795.1	61.86	2.7	0.1	0000049@Particles/b2_DW_af3d/smp_ae2_210304_noti_0061.mrcs	smp_ae2_210304_noti_0061.mrc	48	smp_ae2_210304_noti_0061.mrc	33.5137	44.567	-175.728	15.1722	8.67217	1	0.705253	37587.4	0.375257	3	169697	28	664	828	0.169979	0
817	300	13587.7	13795.1	61.86	2.7	0.1	0000050@Particles/b2_DW_af3d/smp_ae2_210304_noti_0061.mrcs	smp_ae2_210304_noti_0061.mrc	48	smp_ae2_210304_noti_0061.mrc	99.4248	50.903	2.1582	9.17217	1.17217	1	0.725124	37782.6	0.268349	10	169697	28	3024	908	0.169979	0
818	300	13587.7	13795.1	61.86	2.7	0.1	0000039@Particles/b2_DW_af3d/smp_ae2_210304_noti_0061.mrcs	smp_ae2_210304_noti_0061.mrc	48	smp_ae2_210304_noti_0061.mrc	122.304	177.506	72.9066	13.1722	2.67217	1	0.703714	37718.1	0.447387	18	169697	28	2264	1068	0.169979	0
819	300	13587.7	13795.1	61.86	2.7	0.1	0000052@Particles/b2_DW_af3d/smp_ae2_210304_noti_0061.mrcs	smp_ae2_210304_noti_0061.mrc	48	smp_ae2_210304_noti_0061.mrc	-157.63	138.277	138.962	10.1722	7.17217	1	0.731734	37616	0.431763	47	169697	28	1504	3868	0.169979	0
820	300	13587.7	13795.1	61.86	2.7	0.1	0000016@Particles/b2_DW_af3d/smp_ae2_210304_noti_0061.mrcs	smp_ae2_210304_noti_0061.mrc	48	smp_ae2_210304_noti_0061.mrc	-31.7614	17.1461	-31.5535	-3.82783	8.67217	1	0.71341	37783.8	0.380087	7	169697	28	2744	1988	0.169979	0
821	300	13587.7	13795.1	61.86	2.7	0.1	0000038@Particles/b2_DW_af3d/smp_ae2_210304_noti_0061.mrcs	smp_ae2_210304_noti_0061.mrc	48	smp_ae2_210304_noti_0061.mrc	66.3358	2.18522	43.1757	-3.82783	16.6722	1	0.698008	37769.7	0.51978	12	169697	28	2944	468	0.169979	0
822	300	13587.7	13795.1	61.86	2.7	0.1	0000007@Particles/b2_DW_af3d/smp_ae2_210304_noti_0061.mrcs	smp_ae2_210304_noti_0061.mrc	48	smp_ae2_210304_noti_0061.mrc	123.248	6.75681	46.3719	3.17217	6.17217	1	0.709533	37776.7	0.232281	8	169697	28	2904	1788	0.169979	0
823	300	13587.7	13795.1	61.86	2.7	0.1	0000009@Particles/b2_DW_af3d/smp_ae2_210304_noti_0061.mrcs	smp_ae2_210304_noti_0061.mrc	48	smp_ae2_210304_noti_0061.mrc	-156.43	23.5624	145.656	7.67217	5.17217	1	0.707778	37651.5	0.470679	20	169697	28	1944	3148	0.169979	0
824	300	13587.7	13795.1	61.86	2.7	0.1	0000051@Particles/b2_DW_af3d/smp_ae2_210304_noti_0061.mrcs	smp_ae2_210304_noti_0061.mrc	48	smp_ae2_210304_noti_0061.mrc	-4.65181	60.3387	155.113	-2.32783	0.672172	1	0.73359	37751.8	0.410864	16	169697	28	1544	1348	0.169979	0
825	300	13587.7	13795.1	61.86	2.7	0.1	0000043@Particles/b2_DW_af3d/smp_ae2_210304_noti_0061.mrcs	smp_ae2_210304_noti_0061.mrc	48	smp_ae2_210304_noti_0061.mrc	66.3358	2.18522	31.9257	-6.32783	10.6722	1	0.700233	37815.9	0.117015	94	169697	28	624	588	0.169979	0
826	300	13587.7	13795.1	61.86	2.7	0.1	0000015@Particles/b2_DW_af3d/smp_ae2_210304_noti_0061.mrcs	smp_ae2_210304_noti_0061.mrc	48	smp_ae2_210304_noti_0061.mrc	-166.757	20.4328	37.9894	-1.32783	3.17217	1	0.710733	37767.8	0.925593	4	169697	28	1424	2148	0.169979	0
827	300	11043	11148.5	76.91	2.7	0.1	0000024@Particles/b2_DW_af3d/smp_ae2_210304_noti_0062.mrcs	smp_ae2_210304_noti_0062.mrc	49	smp_ae2_210304_noti_0062.mrc	-145.314	23.804	-61.8288	18.1722	-0.82783	1	0.688034	37718.1	0.347427	3	169697	28	4944	1428	0.066441	0
828	300	11043	11148.5	76.91	2.7	0.1	0000056@Particles/b2_DW_af3d/smp_ae2_210304_noti_0062.mrcs	smp_ae2_210304_noti_0062.mrc	49	smp_ae2_210304_noti_0062.mrc	-179.654	20.3935	-23.9854	7.67217	-1.82783	1	0.721959	37605.2	0.425907	15	169697	28	2824	3108	0.066441	0
829	300	11043	11148.5	76.91	2.7	0.1	0000010@Particles/b2_DW_af3d/smp_ae2_210304_noti_0062.mrcs	smp_ae2_210304_noti_0062.mrc	49	smp_ae2_210304_noti_0062.mrc	-16.9067	5.68942	66.3103	8.67217	-5.82783	1	0.717296	37662.7	0.221079	49	169697	28	5424	2108	0.066441	0
830	300	11043	11148.5	76.91	2.7	0.1	0000011@Particles/b2_DW_af3d/smp_ae2_210304_noti_0062.mrcs	smp_ae2_210304_noti_0062.mrc	49	smp_ae2_210304_noti_0062.mrc	122.304	177.506	-58.3434	-13.8278	1.67217	1	0.702184	37708.2	0.356539	27	169697	28	4024	2908	0.066441	0
831	300	11043	11148.5	76.91	2.7	0.1	0000022@Particles/b2_DW_af3d/smp_ae2_210304_noti_0062.mrcs	smp_ae2_210304_noti_0062.mrc	49	smp_ae2_210304_noti_0062.mrc	163.093	174.311	166.19	10.6722	14.6722	1	0.719559	37648	0.649328	2	169697	28	1864	2268	0.066441	0
832	300	11043	11148.5	76.91	2.7	0.1	0000043@Particles/b2_DW_af3d/smp_ae2_210304_noti_0062.mrcs	smp_ae2_210304_noti_0062.mrc	49	smp_ae2_210304_noti_0062.mrc	70.6846	172.93	81.4079	10.6722	-3.82783	1	0.701493	37758.3	0.137455	100	169697	28	3784	1068	0.066441	0
833	300	11043	11148.5	76.91	2.7	0.1	0000051@Particles/b2_DW_af3d/smp_ae2_210304_noti_0062.mrcs	smp_ae2_210304_noti_0062.mrc	49	smp_ae2_210304_noti_0062.mrc	-102.097	116.487	-24.0622	7.17217	-1.32783	1	0.714511	37713.5	0.300177	113	169697	28	4784	1108	0.066441	0
834	300	11043	11148.5	76.91	2.7	0.1	0000008@Particles/b2_DW_af3d/smp_ae2_210304_noti_0062.mrcs	smp_ae2_210304_noti_0062.mrc	49	smp_ae2_210304_noti_0062.mrc	-31.7614	17.1461	-27.8035	5.67217	7.17217	1	0.711446	37816.9	0.602283	27	169697	28	544	2588	0.066441	0
835	300	11043	11148.5	76.91	2.7	0.1	0000048@Particles/b2_DW_af3d/smp_ae2_210304_noti_0062.mrcs	smp_ae2_210304_noti_0062.mrc	49	smp_ae2_210304_noti_0062.mrc	164.292	17.5567	-47.711	-3.32783	17.1722	1	0.706749	37679.5	0.746048	5	169697	28	4104	2028	0.066441	0
836	300	11043	11148.5	76.91	2.7	0.1	0000053@Particles/b2_DW_af3d/smp_ae2_210304_noti_0062.mrcs	smp_ae2_210304_noti_0062.mrc	49	smp_ae2_210304_noti_0062.mrc	-112.929	25.0162	-79.4962	-2.32783	7.17217	1	0.729822	37558.8	0.461934	4	169697	28	4424	1948	0.066441	0
837	300	11043	11148.5	76.91	2.7	0.1	0000001@Particles/b2_DW_af3d/smp_ae2_210304_noti_0062.mrcs	smp_ae2_210304_noti_0062.mrc	49	smp_ae2_210304_noti_0062.mrc	-145.314	23.804	-95.5788	-0.82783	0.672172	1	0.716725	37636.2	0.696296	13	169697	28	2224	1708	0.066441	0
838	300	11043	11148.5	76.91	2.7	0.1	0000018@Particles/b2_DW_af3d/smp_ae2_210304_noti_0062.mrcs	smp_ae2_210304_noti_0062.mrc	49	smp_ae2_210304_noti_0062.mrc	75.9008	142.296	130.46	-10.3278	1.17217	1	0.720737	37692.8	0.24899	4	169697	28	2704	2068	0.066441	0
839	300	11043	11148.5	76.91	2.7	0.1	0000047@Particles/b2_DW_af3d/smp_ae2_210304_noti_0062.mrcs	smp_ae2_210304_noti_0062.mrc	49	smp_ae2_210304_noti_0062.mrc	34.1666	23.2303	-64.7325	-1.82783	0.172172	1	0.718734	37704	0.214464	31	169697	28	2344	2228	0.066441	0
840	300	11043	11148.5	76.91	2.7	0.1	0000049@Particles/b2_DW_af3d/smp_ae2_210304_noti_0062.mrcs	smp_ae2_210304_noti_0062.mrc	49	smp_ae2_210304_noti_0062.mrc	59.2684	16.194	57.3123	-10.8278	5.17217	1	0.71439	37771	0.616911	3	169697	28	5184	1468	0.066441	0
841	300	11043	11148.5	76.91	2.7	0.1	0000055@Particles/b2_DW_af3d/smp_ae2_210304_noti_0062.mrcs	smp_ae2_210304_noti_0062.mrc	49	smp_ae2_210304_noti_0062.mrc	112.099	119.017	69.0837	-5.82783	23.1722	1	0.695802	37557.2	0.194219	4	169697	28	1184	1108	0.066441	0
842	300	13814.5	13880.9	56.56	2.7	0.1	0000033@Particles/b2_DW_af3d/smp_ae2_210304_noti_0063.mrcs	smp_ae2_210304_noti_0063.mrc	50	smp_ae2_210304_noti_0063.mrc	57.5087	49.985	84.0769	8.67217	1.67217	1	0.715398	37601.3	0.531925	4	169697	28	3664	2188	0.082767	0
843	300	13814.5	13880.9	56.56	2.7	0.1	0000035@Particles/b2_DW_af3d/smp_ae2_210304_noti_0063.mrcs	smp_ae2_210304_noti_0063.mrc	50	smp_ae2_210304_noti_0063.mrc	55.6261	34.4448	89.0376	4.17217	9.17217	1	0.705072	37656.6	0.86929	2	169697	28	3584	1908	0.082767	0
844	300	13814.5	13880.9	56.56	2.7	0.1	0000036@Particles/b2_DW_af3d/smp_ae2_210304_noti_0063.mrcs	smp_ae2_210304_noti_0063.mrc	50	smp_ae2_210304_noti_0063.mrc	94.6961	62.5906	136.687	4.67217	7.67217	1	0.704223	37625.1	0.575611	5	169697	28	4744	268	0.082767	0
845	300	13814.5	13880.9	56.56	2.7	0.1	0000037@Particles/b2_DW_af3d/smp_ae2_210304_noti_0063.mrcs	smp_ae2_210304_noti_0063.mrc	50	smp_ae2_210304_noti_0063.mrc	-23.8112	62.8119	-97.2829	6.17217	0.672172	1	0.719566	37534.2	0.932475	2	169697	28	3064	2828	0.082767	0
846	300	13814.5	13880.9	56.56	2.7	0.1	0000038@Particles/b2_DW_af3d/smp_ae2_210304_noti_0063.mrcs	smp_ae2_210304_noti_0063.mrc	50	smp_ae2_210304_noti_0063.mrc	122.202	49.7262	-122.078	5.67217	-10.8278	1	0.705614	37516.1	0.805899	1	169697	28	2824	3548	0.082767	0
847	300	13814.5	13880.9	56.56	2.7	0.1	0000039@Particles/b2_DW_af3d/smp_ae2_210304_noti_0063.mrcs	smp_ae2_210304_noti_0063.mrc	50	smp_ae2_210304_noti_0063.mrc	155.741	39.0271	-37.1901	-4.32783	4.17217	1	0.70768	37569.4	0.612506	2	169697	28	5104	1348	0.082767	0
848	300	13814.5	13880.9	56.56	2.7	0.1	0000013@Particles/b2_DW_af3d/smp_ae2_210304_noti_0063.mrcs	smp_ae2_210304_noti_0063.mrc	50	smp_ae2_210304_noti_0063.mrc	81.6211	20.9866	-98.0179	3.17217	-6.32783	1	0.718029	37636.7	0.3694	2	169697	28	3144	3028	0.082767	0
849	300	13814.5	13880.9	56.56	2.7	0.1	0000001@Particles/b2_DW_af3d/smp_ae2_210304_noti_0063.mrcs	smp_ae2_210304_noti_0063.mrc	50	smp_ae2_210304_noti_0063.mrc	-134.339	24.136	23.3369	4.17217	-1.32783	1	0.707646	37667.4	0.269857	7	169697	28	4184	828	0.082767	0
850	300	13814.5	13880.9	56.56	2.7	0.1	0000005@Particles/b2_DW_af3d/smp_ae2_210304_noti_0063.mrcs	smp_ae2_210304_noti_0063.mrc	50	smp_ae2_210304_noti_0063.mrc	26.2612	5.56076	135.757	7.67217	15.6722	1	0.7037	37666.2	0.826894	3	169697	28	3784	668	0.082767	0
851	300	13814.5	13880.9	56.56	2.7	0.1	0000019@Particles/b2_DW_af3d/smp_ae2_210304_noti_0063.mrcs	smp_ae2_210304_noti_0063.mrc	50	smp_ae2_210304_noti_0063.mrc	-11.3341	38.7171	-115.734	-4.32783	-4.32783	1	0.720285	37635.8	0.287564	3	169697	28	3184	1028	0.082767	0
[truncated: 222,280+ more rows]

## Sheet: Supplement Fig 3g
AD8		AE2.1		AE2.2
Masked		Masked		Masked
[truncated: 2,997 more rows]
